# Supplementary material for: Transcriptome-Wide Identification of miRNAs and Their Targets from Typha angustifolia by RNA-Seq and Their Response to Cadmium Stress
Source: PLoS One. 2015 Apr 29;10(4):e0125462. doi: 10.1371/journal.pone.0125462 (PMC4414455; doi:10.1371/journal.pone.0125462)
Supplement: S8 Table — Evolutionary conservation of 99 miRNA families identified in T. angustifolia within plant species reported in miRBase 21. Closely related species are shown in the same color. Colored boxes denote the presence of the indicated miRNA family. (XLS) [file pone.0125462.s012.xls]

## Sheet: Table S8
	miR171	miR156	miR160	miR159	miR166	miR167	miR408	miR169	miR319	miR396	miR390	miR162	miR482	miR2111	miR397	miR395	miR529	miR172	miR164	miR168	miR393	miR394	miR827	miR535	miR479	miR165	miR170	miR1310	miR4414	miR894	miR902	miR1077	miR1223	miR1520	miR2199	miR5059	miR5641	miR6300	miR6478	miR8155	miR1861	miR2916	miR5054	miR5072	miR5077	miR5083	miR5139	miR5671	miR5813
Aquilegia caerulea	1	1	1	1	1	1	1	1	1	1			1			1	1	1		1				1
Arabidopsis lyrata	1	1	1	1	1	1	1	1	1	1	1	1		1	1	1		1	1	1	1	1	1			1	1
Arabidopsis thaliana	1	1	1	1	1	1	1	1	1	1	1	1		1	1	1		1	1	1	1	1	1			1	1										1
Brassica napus	1	1	1	1	1	1		1		1	1	1		1	1	1		1	1	1
Brassica oleracea	1																	1
Brassica rapa	1		1	1		1								1				1	1
Carica papaya	1	1	1	1	1	1	1	1	1	1	1	1				1		1	1		1	1		1																1
Ricinus communis	1	1	1	1	1	1	1	1	1	1	1	1			1	1		1	1	1	1			1
Glycine max	1	1	1	1	1		1	1	1	1	1	1	1	1	1	1		1	1		1	1							1					1	1			1
Lotus japonicus	1					1	1				1			1	1			1
Medicago truncatula	1	1	1	1	1	1	1	1	1	1	1	1	1	1	1	1		1	1		1								1
Gossypium hirsutum		1	1		1	1		1		1	1	1	1					1	1		1	1	1		1
Malus domestica	1	1	1	1	1	1	1	1	1	1	1	1	1	1		1		1	1	1	1	1	1	1
Citrus sinensis	1	1	1	1	1	1	1	1	1	1	1	1	1		1	1		1	1		1	1	1	1	1
Populus trichocarpa	1	1	1	1	1	1	1	1	1	1	1	1	1	1	1	1		1	1	1	1	1	1																1
Solanum lycopersicum	1	1	1	1	1	1		1	1			1	1		1	1		1		1
Vitis vinifera	1	1	1	1	1	1	1	1	1	1	1	1	1	1	1	1		1	1	1	1	1		1	1
Typha angustifolia	1	1	1	1	1	1	1	1	1	1	1	1	1	1	1	1	1	1	1	1	1	1	1	1	1	1	1	1	1	1	1	1	1	1	1	1	1	1	1	1	1	1	1	1	1	1	1	1	1
Aegilops taushii								1										1
Brachypodium distachyon	1	1	1	1	1	1	1	1	1	1	1	1			1	1	1	1	1	1	1	1	1													1
Hordeum vulgare	1	1	1	1		1	1	1	1						1	1			1
Oryza sativa		1
Sorghum bicolor	1	1	1	1	1	1	1	1	1	1	1	1			1	1	1	1	1	1	1	1
Triticum aestivum	1	1	1	1		1	1	1	1						1	1			1
Zea mays	1	1	1	1	1	1	1	1	1	1	1	1	1		1	1	1	1	1	1	1	1	1
Picea abies			1		1		1							1	1
Pinus taeda	1	1		1	1		1		1	1	1		1															1
Pinus densata	1			1	1			1		1	1	1	1															1
Physcomitrella patens	1	1	1		1	1	1		1		1					1	1													1	1	1	1
Selaginella moellendorffii	1	1	1	1	1		1		1	1
Evolutionary conservation of 99 miRNA families identified in T. angustifolia within plant species reported in miRBase 21. Closely related species are shown in the same color. Colored boxes denote the presence of the indicated miRNA family.
[truncated: 50 more columns]
