# Supplementary material for: Transcriptome-Wide Identification of miRNAs and Their Targets from Typha angustifolia by RNA-Seq and Their Response to Cadmium Stress
Source: PLoS One. 2015 Apr 29;10(4):e0125462. doi: 10.1371/journal.pone.0125462 (PMC4414455; doi:10.1371/journal.pone.0125462)
Supplement: S9 Table — Location, location of miRNAs in the predicted pre-miRNA sequence. MFE, minimal folding free energy. Reference miRNA name (5p), sequenced miRNAs presented in 5’ arm of the hairpin pre-miRNA. Reference miRNA name (3p), sequenced miRNA presented in 3’ arm of the hairpin pre-miRNA. Seq, sequence of pre-miRNA. Seq (5p), sequence of reference miRNA presented in 5’ arm of the hairpin pre-miRNA. Seq (3p), sequence of reference miRNA presented in 3’ arm of the hairpin pre-miRNA. (XLS) [file pone.0125462.s013.xls]

## Sheet: Conserved miRNA
Id	location	mfe	Reference miRNA name(5p)	Reference miRNA name(3p)	CK count(5p)	CK count(3p)	Cd count(5p)	Cd count(3p)	seq	struct	seq(5p)	seq(3p)
m0001	CL1105.Contig12_cattail:321:445:+	-53.6	miR156a	miR156c-3p	207003	194	190903	225	AAGGGGGAGTTATCCGCGGCTGACAGAAGAGAGTGAGCACACTTCGGTGGTGGTATAAGGGGATTTATTCCATTTCGTTGCGTGCTCACTTCTCTATCTGTCAGACTTTTTCCCCTAGATAACTC	.((((((((........(((((((((((((((((((((((.(..(((.(((((.(((((....))))).))))))))..).)))))))).))))).)))))))).)).)))))))).........	TGACAGAAGAGAGTGAGCAC	TGCTCACTTCTCTATCTGTCAGA
m0002	CL1105.Contig13_cattail:321:445:+	-53.6	miR156a	miR156c-3p	207003	194	190903	225	AAGGGGGAGTTATCCGCGGCTGACAGAAGAGAGTGAGCACACTTCGGTGGTGGTATAAGGGGATTTATTCCATTTCGTTGCGTGCTCACTTCTCTATCTGTCAGACTTTTTCCCCTAGATAACTC	.((((((((........(((((((((((((((((((((((.(..(((.(((((.(((((....))))).))))))))..).)))))))).))))).)))))))).)).)))))))).........	TGACAGAAGAGAGTGAGCAC	TGCTCACTTCTCTATCTGTCAGA
m0003	CL1105.Contig14_cattail:321:445:+	-53.6	miR156a	miR156c-3p	207003	194	190903	225	AAGGGGGAGTTATCCGCGGCTGACAGAAGAGAGTGAGCACACTTCGGTGGTGGTATAAGGGGATTTATTCCATTTCGTTGCGTGCTCACTTCTCTATCTGTCAGACTTTTTCCCCTAGATAACTC	.((((((((........(((((((((((((((((((((((.(..(((.(((((.(((((....))))).))))))))..).)))))))).))))).)))))))).)).)))))))).........	TGACAGAAGAGAGTGAGCAC	TGCTCACTTCTCTATCTGTCAGA
m0004	CL1105.Contig15_cattail:321:445:+	-53.6	miR156a	miR156c-3p	207003	194	190903	225	AAGGGGGAGTTATCCGCGGCTGACAGAAGAGAGTGAGCACACTTCGGTGGTGGTATAAGGGGATTTATTCCATTTCGTTGCGTGCTCACTTCTCTATCTGTCAGACTTTTTCCCCTAGATAACTC	.((((((((........(((((((((((((((((((((((.(..(((.(((((.(((((....))))).))))))))..).)))))))).))))).)))))))).)).)))))))).........	TGACAGAAGAGAGTGAGCAC	TGCTCACTTCTCTATCTGTCAGA
m0005	CL1105.Contig2_cattail:321:445:+	-53.6	miR156a	miR156c-3p	207003	194	190903	225	AAGGGGGAGTTATCCGCGGCTGACAGAAGAGAGTGAGCACACTTCGGTGGTGGTATAAGGGGATTTATTCCATTTCGTTGCGTGCTCACTTCTCTATCTGTCAGACTTTTTCCCCTAGATAACTC	.((((((((........(((((((((((((((((((((((.(..(((.(((((.(((((....))))).))))))))..).)))))))).))))).)))))))).)).)))))))).........	TGACAGAAGAGAGTGAGCAC	TGCTCACTTCTCTATCTGTCAGA
m0006	CL1105.Contig3_cattail:321:445:+	-53.6	miR156a	miR156c-3p	207003	194	190903	225	AAGGGGGAGTTATCCGCGGCTGACAGAAGAGAGTGAGCACACTTCGGTGGTGGTATAAGGGGATTTATTCCATTTCGTTGCGTGCTCACTTCTCTATCTGTCAGACTTTTTCCCCTAGATAACTC	.((((((((........(((((((((((((((((((((((.(..(((.(((((.(((((....))))).))))))))..).)))))))).))))).)))))))).)).)))))))).........	TGACAGAAGAGAGTGAGCAC	TGCTCACTTCTCTATCTGTCAGA
m0007	CL1105.Contig5_cattail:321:445:+	-53.6	miR156a	miR156c-3p	207003	194	190903	225	AAGGGGGAGTTATCCGCGGCTGACAGAAGAGAGTGAGCACACTTCGGTGGTGGTATAAGGGGATTTATTCCATTTCGTTGCGTGCTCACTTCTCTATCTGTCAGACTTTTTCCCCTAGATAACTC	.((((((((........(((((((((((((((((((((((.(..(((.(((((.(((((....))))).))))))))..).)))))))).))))).)))))))).)).)))))))).........	TGACAGAAGAGAGTGAGCAC	TGCTCACTTCTCTATCTGTCAGA
m0008	CL1105.Contig6_cattail:321:445:+	-53.6	miR156a	miR156c-3p	207003	194	190903	225	AAGGGGGAGTTATCCGCGGCTGACAGAAGAGAGTGAGCACACTTCGGTGGTGGTATAAGGGGATTTATTCCATTTCGTTGCGTGCTCACTTCTCTATCTGTCAGACTTTTTCCCCTAGATAACTC	.((((((((........(((((((((((((((((((((((.(..(((.(((((.(((((....))))).))))))))..).)))))))).))))).)))))))).)).)))))))).........	TGACAGAAGAGAGTGAGCAC	TGCTCACTTCTCTATCTGTCAGA
m0009	CL1105.Contig7_cattail:321:445:+	-53.6	miR156a	miR156c-3p	207003	194	190903	225	AAGGGGGAGTTATCCGCGGCTGACAGAAGAGAGTGAGCACACTTCGGTGGTGGTATAAGGGGATTTATTCCATTTCGTTGCGTGCTCACTTCTCTATCTGTCAGACTTTTTCCCCTAGATAACTC	.((((((((........(((((((((((((((((((((((.(..(((.(((((.(((((....))))).))))))))..).)))))))).))))).)))))))).)).)))))))).........	TGACAGAAGAGAGTGAGCAC	TGCTCACTTCTCTATCTGTCAGA
m0010	CL1105.Contig8_cattail:321:445:+	-53.6	miR156a	miR156c-3p	207003	194	190903	225	AAGGGGGAGTTATCCGCGGCTGACAGAAGAGAGTGAGCACACTTCGGTGGTGGTATAAGGGGATTTATTCCATTTCGTTGCGTGCTCACTTCTCTATCTGTCAGACTTTTTCCCCTAGATAACTC	.((((((((........(((((((((((((((((((((((.(..(((.(((((.(((((....))))).))))))))..).)))))))).))))).)))))))).)).)))))))).........	TGACAGAAGAGAGTGAGCAC	TGCTCACTTCTCTATCTGTCAGA
m0011	CL1105.Contig9_cattail:321:445:+	-53.6	miR156a	miR156c-3p	207003	194	190903	225	AAGGGGGAGTTATCCGCGGCTGACAGAAGAGAGTGAGCACACTTCGGTGGTGGTATAAGGGGATTTATTCCATTTCGTTGCGTGCTCACTTCTCTATCTGTCAGACTTTTTCCCCTAGATAACTC	.((((((((........(((((((((((((((((((((((.(..(((.(((((.(((((....))))).))))))))..).)))))))).))))).)))))))).)).)))))))).........	TGACAGAAGAGAGTGAGCAC	TGCTCACTTCTCTATCTGTCAGA
m0012	CL1292.Contig1_cattail:2690:2772:-	-41.1	miR168a	miR168a-3p	56484	142	52008	193	TTCGCTTGGTGCAGGTCGGGAACGCTTCGGTTCGGTCTTCGATCGGGTCGGATCCCGCCTTGCACCAACTGAATCGGAGCCGG	((((.((((((((((.(((((....(((((..(((((...)))))..)))))))))).)))))))))).)))).((....)).	CGCTTGGTGCAGGTCGGGAAC	TCCCGCCTTGCACCAACTGAA
m0013	CL1634.Contig1_cattail:1073:1209:-	-64.6	miR166a-5p	miR166a	1033	159112	862	164526	AGGAAGCTCTTCCATTGGGGGGAATGTTGTCTGGCTCGAGGCTGCCGTGAGCTAGAGATTGGTTTCTTCTCTCCTTCTCTTCTCGGCGAAAAGATCTCGGACCAGGCTTCATTCCCCTCAACCATAGCTTCCAAAGT	.(((((((......((((((((((((..((((((..(((((((((((.((...(((((..((..........)).))))))).))))....)).)))))..))))))..))))))))))))....))))))).....	GGAATGTTGTCTGGCTCGAGG	TCGGACCAGGCTTCATTCCCC
m0014	CL1634.Contig2_cattail:961:1097:-	-64.6	miR166a-5p	miR166a	1033	159112	862	164526	AGGAAGCTCTTCCATTGGGGGGAATGTTGTCTGGCTCGAGGCTGCCGTGAGCTAGAGATTGGTTTCTTCTCTCCTTCTCTTCTCGGCGAAAAGATCTCGGACCAGGCTTCATTCCCCTCAACCATAGCTTCCAAAGT	.(((((((......((((((((((((..((((((..(((((((((((.((...(((((..((..........)).))))))).))))....)).)))))..))))))..))))))))))))....))))))).....	GGAATGTTGTCTGGCTCGAGG	TCGGACCAGGCTTCATTCCCC
m0015	CL1634.Contig3_cattail:1928:2064:-	-64.6	miR166a-5p	miR166a	1033	159112	862	164526	AGGAAGCTCTTCCATTGGGGGGAATGTTGTCTGGCTCGAGGCTGCCGTGAGCTAGAGATTGGTTTCTTCTCTCCTTCTCTTCTCGGCGAAAAGATCTCGGACCAGGCTTCATTCCCCTCAACCATAGCTTCCAAAGT	.(((((((......((((((((((((..((((((..(((((((((((.((...(((((..((..........)).))))))).))))....)).)))))..))))))..))))))))))))....))))))).....	GGAATGTTGTCTGGCTCGAGG	TCGGACCAGGCTTCATTCCCC
m0016	CL1634.Contig4_cattail:2040:2176:-	-64.6	miR166a-5p	miR166a	1033	159112	862	164526	AGGAAGCTCTTCCATTGGGGGGAATGTTGTCTGGCTCGAGGCTGCCGTGAGCTAGAGATTGGTTTCTTCTCTCCTTCTCTTCTCGGCGAAAAGATCTCGGACCAGGCTTCATTCCCCTCAACCATAGCTTCCAAAGT	.(((((((......((((((((((((..((((((..(((((((((((.((...(((((..((..........)).))))))).))))....)).)))))..))))))..))))))))))))....))))))).....	GGAATGTTGTCTGGCTCGAGG	TCGGACCAGGCTTCATTCCCC
m0017	CL1634.Contig5_cattail:850:986:-	-64.6	miR166a-5p	miR166a	1033	159112	862	164526	AGGAAGCTCTTCCATTGGGGGGAATGTTGTCTGGCTCGAGGCTGCCGTGAGCTAGAGATTGGTTTCTTCTCTCCTTCTCTTCTCGGCGAAAAGATCTCGGACCAGGCTTCATTCCCCTCAACCATAGCTTCCAAAGT	.(((((((......((((((((((((..((((((..(((((((((((.((...(((((..((..........)).))))))).))))....)).)))))..))))))..))))))))))))....))))))).....	GGAATGTTGTCTGGCTCGAGG	TCGGACCAGGCTTCATTCCCC
m0018	CL1634.Contig6_cattail:2039:2175:-	-64.6	miR166a-5p	miR166a	1033	159112	862	164526	AGGAAGCTCTTCCATTGGGGGGAATGTTGTCTGGCTCGAGGCTGCCGTGAGCTAGAGATTGGTTTCTTCTCTCCTTCTCTTCTCGGCGAAAAGATCTCGGACCAGGCTTCATTCCCCTCAACCATAGCTTCCAAAGT	.(((((((......((((((((((((..((((((..(((((((((((.((...(((((..((..........)).))))))).))))....)).)))))..))))))..))))))))))))....))))))).....	GGAATGTTGTCTGGCTCGAGG	TCGGACCAGGCTTCATTCCCC
m0019	CL1634.Contig7_cattail:962:1098:-	-64.6	miR166a-5p	miR166a	1033	159112	862	164526	AGGAAGCTCTTCCATTGGGGGGAATGTTGTCTGGCTCGAGGCTGCCGTGAGCTAGAGATTGGTTTCTTCTCTCCTTCTCTTCTCGGCGAAAAGATCTCGGACCAGGCTTCATTCCCCTCAACCATAGCTTCCAAAGT	.(((((((......((((((((((((..((((((..(((((((((((.((...(((((..((..........)).))))))).))))....)).)))))..))))))..))))))))))))....))))))).....	GGAATGTTGTCTGGCTCGAGG	TCGGACCAGGCTTCATTCCCC
m0020	CL1634.Contig8_cattail:2151:2287:-	-64.6	miR166a-5p	miR166a	1033	159112	862	164526	AGGAAGCTCTTCCATTGGGGGGAATGTTGTCTGGCTCGAGGCTGCCGTGAGCTAGAGATTGGTTTCTTCTCTCCTTCTCTTCTCGGCGAAAAGATCTCGGACCAGGCTTCATTCCCCTCAACCATAGCTTCCAAAGT	.(((((((......((((((((((((..((((((..(((((((((((.((...(((((..((..........)).))))))).))))....)).)))))..))))))..))))))))))))....))))))).....	GGAATGTTGTCTGGCTCGAGG	TCGGACCAGGCTTCATTCCCC
m0021	CL3540.Contig1_cattail:98:209:+	-57.6	miR168a	miR168a-3p	57209	131	52399	157	TGCTCGCCGCCGCCTCGGATTCGCTTGGTGCAGGTCGGGAACGGCTCGATCTGCTCTTCGGCATGTCGGATCCCGCCTTGCATCAACTGAATCGGAGCCGGAAAGCGATGCC	.((((((..(((.(((.((((((.((((((((((.(((((....(.((((.((((....)))).))))).))))).)))))))))).)))))).))).)))...)))).)).	TCGCTTGGTGCAGGTCGGGAA	CCCGCCTTGCATCAACTGAAT
m0022	CL3540.Contig2_cattail:98:209:+	-57.6	miR168a	miR168a-3p	57209	131	52399	157	TGCTCGCCGCCGCCTCGGATTCGCTTGGTGCAGGTCGGGAACGGCTCGATCTGCTCTTCGGCATGTCGGATCCCGCCTTGCATCAACTGAATCGGAGCCGGAAAGCGATGCC	.((((((..(((.(((.((((((.((((((((((.(((((....(.((((.((((....)))).))))).))))).)))))))))).)))))).))).)))...)))).)).	TCGCTTGGTGCAGGTCGGGAA	CCCGCCTTGCATCAACTGAAT
m0023	CL3540.Contig3_cattail:98:209:+	-57.6	miR168a	miR168a-3p	57209	131	52399	157	TGCTCGCCGCCGCCTCGGATTCGCTTGGTGCAGGTCGGGAACGGCTCGATCTGCTCTTCGGCATGTCGGATCCCGCCTTGCATCAACTGAATCGGAGCCGGAAAGCGATGCC	.((((((..(((.(((.((((((.((((((((((.(((((....(.((((.((((....)))).))))).))))).)))))))))).)))))).))).)))...)))).)).	TCGCTTGGTGCAGGTCGGGAA	CCCGCCTTGCATCAACTGAAT
m0024	CL3540.Contig4_cattail:98:209:+	-57.6	miR168a	miR168a-3p	57209	131	52399	157	TGCTCGCCGCCGCCTCGGATTCGCTTGGTGCAGGTCGGGAACGGCTCGATCTGCTCTTCGGCATGTCGGATCCCGCCTTGCATCAACTGAATCGGAGCCGGAAAGCGATGCC	.((((((..(((.(((.((((((.((((((((((.(((((....(.((((.((((....)))).))))).))))).)))))))))).)))))).))).)))...)))).)).	TCGCTTGGTGCAGGTCGGGAA	CCCGCCTTGCATCAACTGAAT
m0025	CL3540.Contig5_cattail:98:209:+	-57.6	miR168a	miR168a-3p	57209	131	52399	157	TGCTCGCCGCCGCCTCGGATTCGCTTGGTGCAGGTCGGGAACGGCTCGATCTGCTCTTCGGCATGTCGGATCCCGCCTTGCATCAACTGAATCGGAGCCGGAAAGCGATGCC	.((((((..(((.(((.((((((.((((((((((.(((((....(.((((.((((....)))).))))).))))).)))))))))).)))))).))).)))...)))).)).	TCGCTTGGTGCAGGTCGGGAA	CCCGCCTTGCATCAACTGAAT
m0026	CL3870.Contig2_cattail:397:481:+	-42.5	miR393	miR393b-3p	5	1	7	-	AATGGAAAATTCCAACGGAATCGCATTGATCATTCGTGATTATGATTATCGAAAGATCAATGCGATCCCTTTGGAATTATCCATC	.(((((.((((((((.((.((((((((((((.((((((((....)))).)))).)))))))))))).)).)))))))).))))).	TCCAACGGAATCGCATTGATC	TCAATGCGATCCCTTTGGAAT
m0027	CL3870.Contig2_cattail:395:482:-	-46.92	miR393h	-	842	-	649	-	TGATGGATAATTCCAAAGGGATCGCATTGATCTTTCGATAATCATAATCACGAATGATCAATGCGATTCCGTTGGAATTTTCCATTAG	(((((((.((((((((.(((((((((((((((.((((.............)))).))))))))))))))).)))))))).))))))).	TTCCAAAGGGATCGCATTGAT	-
m0028	CL437.Contig10_cattail:679:786:-	-53	miR535	-	28064	-	21634	-	CGTGGTAGGTTGACAACGAGAGAGAGCACACCGGTCGGCAGTCATGCTTGGGTTGCCGTGGCTGTGTACTAGCGTGCTCTTTCTCGTTGCCACCCCGGTTTGCCTCGC	((.((((((.((.((((((((((((((((.(..((..((((((((((.......).)))))))))..))..).)))))))))))))))).)).)).....)))).)).	TGACAACGAGAGAGAGCACAC	-
m0029	CL437.Contig11_cattail:238:345:-	-53	miR535	-	28064	-	21634	-	CGTGGTAGGTTGACAACGAGAGAGAGCACACCGGTCGGCAGTCATGCTTGGGTTGCCGTGGCTGTGTACTAGCGTGCTCTTTCTCGTTGCCACCCCGGTTTGCCTCGC	((.((((((.((.((((((((((((((((.(..((..((((((((((.......).)))))))))..))..).)))))))))))))))).)).)).....)))).)).	TGACAACGAGAGAGAGCACAC	-
m0030	CL437.Contig2_cattail:584:691:-	-53	miR535	-	28064	-	21634	-	CGTGGTAGGTTGACAACGAGAGAGAGCACACCGGTCGGCAGTCATGCTTGGGTTGCCGTGGCTGTGTACTAGCGTGCTCTTTCTCGTTGCCACCCCGGTTTGCCTCGC	((.((((((.((.((((((((((((((((.(..((..((((((((((.......).)))))))))..))..).)))))))))))))))).)).)).....)))).)).	TGACAACGAGAGAGAGCACAC	-
m0031	CL437.Contig3_cattail:679:786:-	-53	miR535	-	28064	-	21634	-	CGTGGTAGGTTGACAACGAGAGAGAGCACACCGGTCGGCAGTCATGCTTGGGTTGCCGTGGCTGTGTACTAGCGTGCTCTTTCTCGTTGCCACCCCGGTTTGCCTCGC	((.((((((.((.((((((((((((((((.(..((..((((((((((.......).)))))))))..))..).)))))))))))))))).)).)).....)))).)).	TGACAACGAGAGAGAGCACAC	-
m0032	CL437.Contig4_cattail:238:345:-	-53	miR535	-	28064	-	21634	-	CGTGGTAGGTTGACAACGAGAGAGAGCACACCGGTCGGCAGTCATGCTTGGGTTGCCGTGGCTGTGTACTAGCGTGCTCTTTCTCGTTGCCACCCCGGTTTGCCTCGC	((.((((((.((.((((((((((((((((.(..((..((((((((((.......).)))))))))..))..).)))))))))))))))).)).)).....)))).)).	TGACAACGAGAGAGAGCACAC	-
m0033	CL437.Contig7_cattail:584:691:-	-53	miR535	-	28064	-	21634	-	CGTGGTAGGTTGACAACGAGAGAGAGCACACCGGTCGGCAGTCATGCTTGGGTTGCCGTGGCTGTGTACTAGCGTGCTCTTTCTCGTTGCCACCCCGGTTTGCCTCGC	((.((((((.((.((((((((((((((((.(..((..((((((((((.......).)))))))))..))..).)))))))))))))))).)).)).....)))).)).	TGACAACGAGAGAGAGCACAC	-
m0034	CL4409.Contig1_cattail:731:838:-	-51.3	miR530	-	309	-	238	-	TTGATATAGCTGCATTTGCACCTGCACCTTTAGAGGAATTCAAAGAAAGAAAGAAAGAAAGAGATTGGAGTTTCCTCTACAGGTGCAGTGCATATGCAGCTGTATGCC	...((((((((((((.(((((.(((((((.(((((((((((((.....................)))))..)))))))).)))))))))))).))))))))))))...	TGCATTTGCACCTGCACCTTT	-
m0035	CL4409.Contig2_cattail:847:954:-	-51.3	miR530	-	309	-	238	-	TTGATATAGCTGCATTTGCACCTGCACCTTTAGAGGAATTCAAAGAAAGAAAGAAAGAAAGAGATTGGAGTTTCCTCTACAGGTGCAGTGCATATGCAGCTGTATGCC	...((((((((((((.(((((.(((((((.(((((((((((((.....................)))))..)))))))).)))))))))))).))))))))))))...	TGCATTTGCACCTGCACCTTT	-
m0036	CL4409.Contig3_cattail:752:859:-	-51.3	miR530	-	309	-	238	-	TTGATATAGCTGCATTTGCACCTGCACCTTTAGAGGAATTCAAAGAAAGAAAGAAAGAAAGAGATTGGAGTTTCCTCTACAGGTGCAGTGCATATGCAGCTGTATGCC	...((((((((((((.(((((.(((((((.(((((((((((((.....................)))))..)))))))).)))))))))))).))))))))))))...	TGCATTTGCACCTGCACCTTT	-
m0037	CL4642.Contig1_cattail:214:320:+	-71.1	miR5386	-	36	-	85	-	GCCCCGAACCCGTCGGCTGTCGGCGGACTGCTCGAGCTGCCTCGCGCGGCGAGAGCGGGTCGCCGCGTGCCGGCCGGGGGACGGACCGGGAACGGCTCCTTCGGGGG	.((((((.(((((((((((.(((((..((((((..(((((.....)))))..))))))..))))))).))))).))))....((((((....))).))).)))))).	CGTCGGCTGTCGGCGGACTG	-
m0038	CL4918.Contig1_cattail:258:488:+	-91.04	-	miR159a	-	745	-	760	GGGTTTTGGAGTGGAGCTCCTTGAGGTCCAAAAGAAGGTCTTTGGAGGGGCGATTCAGCTGCTGGATTATGGATCCCACTCTCCTATCTCATAAGGAAGAAAGAGAGAGAAAGATAGGGAAATAGAGAGAAAGATGACAACTTGAGATAGGCTTGTGGCTTGCATGACTCGGGAGCTGCATTAGCCTTTACTGATCTTTATTTGGATTGAAGGGAGCTCTACATCTATACT	.(((..((((((((((((((((..((((((((.(((((((.....(((((((((.(((((.(((..(((((.(..((((...(((((((((...................................................)))))))))...))))..).)))))..))).))))).))).))))))...))))))).))))))))..)))))))))))).)))).)))	-	TTTGGATTGAAGGGAGCTCTA
m0039	CL4918.Contig2_cattail:258:488:+	-91.04	-	miR159a	-	745	-	760	GGGTTTTGGAGTGGAGCTCCTTGAGGTCCAAAAGAAGGTCTTTGGAGGGGCGATTCAGCTGCTGGATTATGGATCCCACTCTCCTATCTCATAAGGAAGAAAGAGAGAGAAAGATAGGGAAATAGAGAGAAAGATGACAACTTGAGATAGGCTTGTGGCTTGCATGACTCGGGAGCTGCATTAGCCTTTACTGATCTTTATTTGGATTGAAGGGAGCTCTACATCTATACT	.(((..((((((((((((((((..((((((((.(((((((.....(((((((((.(((((.(((..(((((.(..((((...(((((((((...................................................)))))))))...))))..).)))))..))).))))).))).))))))...))))))).))))))))..)))))))))))).)))).)))	-	TTTGGATTGAAGGGAGCTCTA
m0040	CL5195.Contig1_cattail:2360:2467:-	-52.5	miR535a	-	32295	-	27877	-	CTGTCTTGGTTGACAACGAGAGAGAGCACGCTGGTCGGCACTCATGCAAGGGGCCATGACTGTGTACTGGCGTGCTTTTTCTCGCTGTCACTCATTTCGCCCTGGCAA	.((((..((((((((.(((((((((((((((..((..(((.((((((.....).))))).)))..))..))))))))))))))).)))))........)))..)))).	TGACAACGAGAGAGAGCACGC	-
m0041	CL5195.Contig2_cattail:2384:2491:-	-52.5	miR535a	-	32295	-	27877	-	CTGTCTTGGTTGACAACGAGAGAGAGCACGCTGGTCGGCACTCATGCAAGGGGCCATGACTGTGTACTGGCGTGCTTTTTCTCGCTGTCACTCATTTCGCCCTGGCAA	.((((..((((((((.(((((((((((((((..((..(((.((((((.....).))))).)))..))..))))))))))))))).)))))........)))..)))).	TGACAACGAGAGAGAGCACGC	-
m0042	CL5195.Contig3_cattail:2384:2491:-	-52.5	miR535a	-	32295	-	27877	-	CTGTCTTGGTTGACAACGAGAGAGAGCACGCTGGTCGGCACTCATGCAAGGGGCCATGACTGTGTACTGGCGTGCTTTTTCTCGCTGTCACTCATTTCGCCCTGGCAA	.((((..((((((((.(((((((((((((((..((..(((.((((((.....).))))).)))..))..))))))))))))))).)))))........)))..)))).	TGACAACGAGAGAGAGCACGC	-
m0043	CL5195.Contig4_cattail:2360:2467:-	-52.5	miR535a	-	32295	-	27877	-	CTGTCTTGGTTGACAACGAGAGAGAGCACGCTGGTCGGCACTCATGCAAGGGGCCATGACTGTGTACTGGCGTGCTTTTTCTCGCTGTCACTCATTTCGCCCTGGCAA	.((((..((((((((.(((((((((((((((..((..(((.((((((.....).))))).)))..))..))))))))))))))).)))))........)))..)))).	TGACAACGAGAGAGAGCACGC	-
m0044	CL5313.Contig1_cattail:3071:3326:-	-71.1	-	miR394a	-	22	-	33	GCCAAAGCAGTGGGGCATGGATGGAATGCTGTCCCGCATGCTATCCATTGTCTTTTTCGGCTATGAGGAAGCGTACAATCTGGCACCTTCTGCCATTCCTTGTTCAACATGTTATATGTAACTAGACGGTTCATCCGCCTTGACCTCAGAGAGAGCATGAGCAAACCCTGATTGCCCAAGCATGTCATCTTTACGTGCTTACCATAAAACTCTAAGCACCAGATGTTTGGCATTCTGTCCACCTCCTTCCAAAGG	.((...(.((.((((..(((((((((((((.....(((((((.......(.((((((((....)))))))))...(((((.((((.....)))).....(((((((...((((...((.....((.(((.....))).))......)).....))))))))))).....)))))....)))))))(((((....(((((((...........))))))).)))))...))))))))))))))))))).)....))	-	TTGGCATTCTGTCCACCTCC
m0045	CL5313.Contig2_cattail:1147:1402:-	-71.1	-	miR394a	-	22	-	33	GCCAAAGCAGTGGGGCATGGATGGAATGCTGTCCCGCATGCTATCCATTGTCTTTTTCGGCTATGAGGAAGCGTACAATCTGGCACCTTCTGCCATTCCTTGTTCAACATGTTATATGTAACTAGACGGTTCATCCGCCTTGACCTCAGAGAGAGCATGAGCAAACCCTGATTGCCCAAGCATGTCATCTTTACGTGCTTACCATAAAACTCTAAGCACCAGATGTTTGGCATTCTGTCCACCTCCTTCCAAAGG	.((...(.((.((((..(((((((((((((.....(((((((.......(.((((((((....)))))))))...(((((.((((.....)))).....(((((((...((((...((.....((.(((.....))).))......)).....))))))))))).....)))))....)))))))(((((....(((((((...........))))))).)))))...))))))))))))))))))).)....))	-	TTGGCATTCTGTCCACCTCC
m0046	CL5313.Contig3_cattail:1189:1444:-	-71.1	-	miR394a	-	22	-	33	GCCAAAGCAGTGGGGCATGGATGGAATGCTGTCCCGCATGCTATCCATTGTCTTTTTCGGCTATGAGGAAGCGTACAATCTGGCACCTTCTGCCATTCCTTGTTCAACATGTTATATGTAACTAGACGGTTCATCCGCCTTGACCTCAGAGAGAGCATGAGCAAACCCTGATTGCCCAAGCATGTCATCTTTACGTGCTTACCATAAAACTCTAAGCACCAGATGTTTGGCATTCTGTCCACCTCCTTCCAAAGG	.((...(.((.((((..(((((((((((((.....(((((((.......(.((((((((....)))))))))...(((((.((((.....)))).....(((((((...((((...((.....((.(((.....))).))......)).....))))))))))).....)))))....)))))))(((((....(((((((...........))))))).)))))...))))))))))))))))))).)....))	-	TTGGCATTCTGTCCACCTCC
m0047	CL5512.Contig2_cattail:480:563:-	-32.3	miR168a	miR168a-3p	56961	27	52096	44	ATTCGCTTGGTGCAGGTCGGGAACCACTCGATCTGCTCACCGATGAGCCGGATCCTGCCTTGCATCAACTGAATCCGAGCCGGA	(((((.((((((((((.(((((.((.(((.(((........))))))..)).))))).)))))))))).)))))(((...))).	TCGCTTGGTGCAGGTCGGGAA	CCTGCCTTGCATCAACTGAAT
m0048	CL5986.Contig1_cattail:110:233:+	-56.6	miR160a	miR160a-3p	146	169	151	261	TTAACAGGTGAAGTTGGCCATGCCTGGCTCCCTGTATGCCACACATATAGACTAATCCATGGCGAGATTGGCTGCTGTGGGTGGCGTGCAAGGAGCCAAGCATGCCTTCTCTCTCTATCTCTCT	......((.((((..(((.((((.(((((((.((((((((((.(((((((.((((((........))))))))).)))).)))))))))).))))))).)))))))..)).)).))........	TGCCTGGCTCCCTGTATGCCA	GCGTGCAAGGAGCCAAGCATG
m0049	CL6090.Contig2_cattail:88:195:+	-51.2	miR169f	miR169h-3p	7	5	-	-	GTTTCTTTGGTAGCCAAGGATGACTTGCCTATCTCCATTTGAGGTTTTCAATCACCTGGAAGCTTGATGTGGATTAGTAGGCAGTCTCCTTGGCTAGTCTGAGTGGCT	((..(((.((((((((((((.((((.((((((.(((((.(.(((((((((......))))))))).).)))))...)))))))))))))))))))).)).)))..)).	TAGCCAAGGATGACTTGCCTA	GGCAGTCTCCTTGGCTAGT
m0050	CL6090.Contig3_cattail:166:275:+	-48.2	miR169f	-	7	-	-	-	GTTTCTTTGGTAGCCAAGGATGACTTGCCTATCTCCACTTGAGGTTTTTAATCCACCTGAAAACTTCATGTGGATTTGTGGGCAATCTCCTTTGGCTAATCTGAGTGGCT	((..(((.(((((((((((..((.((((((((.(((((.(((((((((((.......))))))))))).)))))...))))))))))..)))))))).))).)))..)).	TAGCCAAGGATGACTTGCCTA	-
m0051	CL6090.Contig4_cattail:88:195:+	-51.2	miR169f	miR169h-3p	7	5	-	-	GTTTCTTTGGTAGCCAAGGATGACTTGCCTATCTCCATTTGAGGTTTTCAATCACCTGGAAGCTTGATGTGGATTAGTAGGCAGTCTCCTTGGCTAGTCTGAGTGGCT	((..(((.((((((((((((.((((.((((((.(((((.(.(((((((((......))))))))).).)))))...)))))))))))))))))))).)).)))..)).	TAGCCAAGGATGACTTGCCTA	GGCAGTCTCCTTGGCTAGT
m0052	CL6839.Contig1_cattail:1132:1259:-	-52.92	miR167a	miR167d-3p	142772	60	124331	115	TGTGGTGTACCATAAGAAGCTGAAGCTGCCAGCATGATCTGATCTCTTTCTCCCCACGCTCTTAAAAATCTTGCAAGGGAGCAAATCAGATCATGTTGCAGTTTCATCTGCTGATGGGAGCACATGAA	....((((.((((.((.((.(((((((((.(((((((((((((...((.(((((...((.............))..))))).)))))))))))))))))))))))).)).)).))))..)))).....	TGAAGCTGCCAGCATGATCTGA	AGATCATGTTGCAGTTTCATC
m0053	CL6839.Contig2_cattail:1215:1342:-	-52.92	miR167a	miR167d-3p	142772	60	124331	115	TGTGGTGTACCATAAGAAGCTGAAGCTGCCAGCATGATCTGATCTCTTTCTCCCCACGCTCTTAAAAATCTTGCAAGGGAGCAAATCAGATCATGTTGCAGTTTCATCTGCTGATGGGAGCACATGAA	....((((.((((.((.((.(((((((((.(((((((((((((...((.(((((...((.............))..))))).)))))))))))))))))))))))).)).)).))))..)))).....	TGAAGCTGCCAGCATGATCTGA	AGATCATGTTGCAGTTTCATC
m0054	CL6839.Contig3_cattail:587:714:-	-52.92	miR167a	miR167d-3p	142772	60	124331	115	TGTGGTGTACCATAAGAAGCTGAAGCTGCCAGCATGATCTGATCTCTTTCTCCCCACGCTCTTAAAAATCTTGCAAGGGAGCAAATCAGATCATGTTGCAGTTTCATCTGCTGATGGGAGCACATGAA	....((((.((((.((.((.(((((((((.(((((((((((((...((.(((((...((.............))..))))).)))))))))))))))))))))))).)).)).))))..)))).....	TGAAGCTGCCAGCATGATCTGA	AGATCATGTTGCAGTTTCATC
m0055	CL7342.Contig1_cattail:530:651:+	-69.9	miR535d	miR535-3p	88199	11	66193	15	AGCTCTATCGCTGCCGCGGTTGACGATGAGAGAGAGCACGCCGGTCGGCAATCATGCTCGAGGCCATGACTGTTTACTGGCGTGCTCTCTCTCGTTGTCACTCGGGCCATGGGATCATCATC	......(((.(.(((.((..(((((((((((((((((((((((((..(((.((((((.....).))))).)))..)))))))))))))))))))))))))..)))))...).))).......	TGACGATGAGAGAGAGCACGC	GTGCTCTCTCTCGTTGTCACT
m0056	CL7342.Contig1_cattail:539:639:-	-57	miR535d	-	31274	-	27037	-	ATGGCCCGAGTGACAACGAGAGAGAGCACGCCAGTAAACAGTCATGGCCTCGAGCATGATTGCCGACCGGCGTGCTCTCTCTCATCGTCAACCGCGGCAGC	...(((((..((((...(((((((((((((((.((...((((((((........))))))))...)).)))))))))))))))...))))..)).)))...	TGACAACGAGAGAGAGCACGC	-
m0057	CL7342.Contig2_cattail:530:651:+	-69.9	miR535d	miR535-3p	88199	11	66193	15	AGCTCTATCGCTGCCGCGGTTGACGATGAGAGAGAGCACGCCGGTCGGCAATCATGCTCGAGGCCATGACTGTTTACTGGCGTGCTCTCTCTCGTTGTCACTCGGGCCATGGGATCATCATC	......(((.(.(((.((..(((((((((((((((((((((((((..(((.((((((.....).))))).)))..)))))))))))))))))))))))))..)))))...).))).......	TGACGATGAGAGAGAGCACGC	GTGCTCTCTCTCGTTGTCACT
m0058	CL7342.Contig2_cattail:539:639:-	-57	miR535d	-	31274	-	27037	-	ATGGCCCGAGTGACAACGAGAGAGAGCACGCCAGTAAACAGTCATGGCCTCGAGCATGATTGCCGACCGGCGTGCTCTCTCTCATCGTCAACCGCGGCAGC	...(((((..((((...(((((((((((((((.((...((((((((........))))))))...)).)))))))))))))))...))))..)).)))...	TGACAACGAGAGAGAGCACGC	-
m0059	CL8044.Contig1_cattail:135:274:-	-59.1	miR167a	miR167e-3p	142911	10	124492	19	ATTTTGTTGGTGTGAGAGGTTGAAGCTGCCAGCATGATCTGAACTCATGCGGATTTATGTTATGGAAAAGAAGAGATAGTGTTTGATGTATATATCATCAGATCATCTTGCAGCTTCAATCACTCACCACCAACAAAAGA	.(((((((((((((((.((((((((((((.((.(((((((((..(((((((......)).))))).........((((.(((.......))))))).))))))))))).)))))))))))).)))).)))))))))))..	TGAAGCTGCCAGCATGATCTGA	AGATCATCTTGCAGCTTCAAT
m0060	CL8044.Contig2_cattail:601:866:-	-90.7	miR167d-5p	miR167e-3p	776	10	693	19	ATTTTGTTGGTGTGAGAGGTTGAAGCTGCCAGCATGATCTGGTCTTTCCAAGTCTTCATGCAGTTAGTAGAGCTTTTTAGTAGTGAAGTAGTAGTTGATGAAACTTTAGGATCCTTTTTAGATGGAATGAATGTTTTTTTTCCAAATCCCAGTAGAGAGAAAGAAAGGAGAGGAGGGAGTGACCATGGAAGGATTATAAGGAAACATGAGTTTGACTTCATCATCAGATCATCTTGCAGCTTCAATCACTCACCA	.(((((((((((((((.((((((((((((.((.((((((((((......(((((((((((..(((((((..(((((........)))))..)).)))))....(((((.(((((((((...((((......(.((((((((((.......................)))))))))).)....))))))))))))).)))))...))))))...)))))....)))))))))))).)))))))))))).)))).))	TGAAGCTGCCAGCATGATCT	AGATCATCTTGCAGCTTCAAT
m0061	CL857.Contig2_cattail:63:216:+	-70.7	miR396e-5p	-	4212	-	2843	-	GGATATGCTTTCCACAGGCTTTCTTGAACAGTGAACTTATATGGTTTTTGCTTCTTTTACTGTAACCTTCTTGGAGAAATCTCAAGGAAGATGAGGTGAAAGAAGTATTGCCTTATTGTTGATTGTTTGAGAAAGTCTATGGAAAACATGGCCA	((.((((.((((((.(((((((((..((((((.(((..(((.(((...(((((((((((((.....((((((.(((....))).))))))....)))))))))))))..))).))).))).))))))..))))))))).)))))).)))).)).	TCCACAGGCTTTCTTGAACAG	-
m0062	CL857.Contig3_cattail:63:216:+	-70.7	miR396e-5p	-	4212	-	2843	-	GGATATGCTTTCCACAGGCTTTCTTGAACAGTGAACTTATATGGTTTTTGCTTCTTTTACTGTAACCTTCTTGGAGAAATCTCAAGGAAGATGAGGTGAAAGAAGTATTGCCTTATTGTTGATTGTTTGAGAAAGTCTATGGAAAACATGGCCA	((.((((.((((((.(((((((((..((((((.(((..(((.(((...(((((((((((((.....((((((.(((....))).))))))....)))))))))))))..))).))).))).))))))..))))))))).)))))).)))).)).	TCCACAGGCTTTCTTGAACAG	-
m0063	Unigene14159_cattail:127:299:+	-51.43	miR2118d	-	111	-	123	-	CAAAGTTGCTTTCCGATCCCTCCCATGCCGATGGTTTCTAATCGCCTCTCCCTCTCCCTCTCCCTTGCTGCCTTTTCTACAAAATGGGAAGAGTTAGAGAGAGGAAGATGTGGATGTCTAAGAGTTATCGGTTCGGGGGCATTGGCAAATCCTTCTCTTTATATTCAGCTTAG	..((((((.((((((((.(((((...((((((..((..((...((.((..(.(((.((((((.((.(((..(((..(........)..)))))).)).)))))).))).)..)).)).))..))..))))))..))))).))))).)))................))))))..	TTCCGATCCCTCCCATGCCGA	-
m0064	Unigene18118_cattail:237:341:+	-49.9	MIR160	-	8	-	-	6	AAAATTGATCTGCCTGGCTCCCTGAATGCCATCTAAGAAGCTTGTCAAAATGGTTGACATGCCCCTCCTAGTTGGCATTTTGGGAGCCATGCAGACATCATTCCC	.....((((((((.((((((((.((((((((.(((.((.((.((((((.....)))))).))...)).))).)))))))).)))))))).)))))..))).....	TGCCTGGCTCCCTGAATGCCA	-
m0065	Unigene20630_cattail:251:439:+	-59.1	miR162-5p	miR162	14	1928	13	-	TTGTATCTCTAGTGATTCCTGGGCGCAGCGGTTTATCGATCTCTTCTTGGCCTTGTTGCTTTTTTTTGTGGGTTTGGGGAAGTTGTTACGATGCGTTTCGATCGAGAGAGTGGAGGAAGGATTTGAGTGGGTACAAAGCGGGAATCGATCGATAAACCTCTGCATCCGGCTTTCACATTTCTGCTTGTT	...........((((...((((..((((.((((((((((((..((((((.((((.((.(.((((((((.....(((..(..((((...))))...)..))).)))))))).).)).)))).((((........)))).))))))..)))))))))))).))))..))))...)))).............	GGGCGCAGCGGTTTATCGATC	TCGATAAACCTCTGCATCCGG
m0066	Unigene23735_cattail:381:465:+	-42.5	miR393	miR393b-3p	5	1	7	1728	AATGGAAAATTCCAACGGAATCGCATTGATCATTCGTGATTATGATTATCGAAAGATCAATGCGATCCCTTTGGAATTATCCATC	.(((((.((((((((.((.((((((((((((.((((((((....)))).)))).)))))))))))).)).)))))))).))))).	TCCAACGGAATCGCATTGATC	TCAATGCGATCCCTTTGGAAT
m0067	Unigene23735_cattail:379:466:-	-46.92	miR393h	-	842	-	7	-	TGATGGATAATTCCAAAGGGATCGCATTGATCTTTCGATAATCATAATCACGAATGATCAATGCGATTCCGTTGGAATTTTCCATTAG	(((((((.((((((((.(((((((((((((((.((((.............)))).))))))))))))))).)))))))).))))))).	TTCCAAAGGGATCGCATTGAT	-
m0068	Unigene24083_cattail:500:587:-	-60.5	miR156a	miR156c-3p	206999	17	649	-	GCTGACAGAAGAGAGTGAGCACACAGCGGCAGGCAGCATCGGCGTGAATGCTGCTGCGGTTGCGTGCTCACTTCTCTTCTTGTCAGCT	((((((((((((((((((((((.((((.((((.((((((........)))))))))).)))).)))))))).))))))).))))))).	TGACAGAAGAGAGTGAGCAC	GCTCACTTCTCTTCTTGTCAGC
m0069	Unigene24431_cattail:270:371:-	-47.94	miR396a	miR396b-3p	609	142	190895	16	AGATGGCCCTCTTTGTAGTCTTCCACAGCTTTCTTGAACTGCATCTCCTCTCTCAATTGCAGTTCAATAAAGCTGTGGGAAATCACAGGGAGAGACCAATTG	...((((.((((((((.((.((((((((((((.((((((((((..............)))))))))).)))))))))))).)).)))))))).).)))....	TTCCACAGCTTTCTTGAACTG	GTTCAATAAAGCTGTGGGAAA
m0070	Unigene24636_cattail:35:151:+	-63.5	miR396b	miR396c-3p	629	278	495	227	TGTCATGTCCTTCCACAGCTTTCTTGAACTTCTCTTGTGCTTAATTTCTCCTCCCTCCAAAAGGGTAGGAGAGAAGAAGAAGAAGGAGGTCAAGAAAGCTGTGGGAAGAAATGGCAT	((((((.((.(((((((((((((((((.((((.(((.(.(((..((((((((((((.....)))).))))))))..))).).)))))))))))))))))))))))).)).)))))).	TTCCACAGCTTTCTTGAACTT	GTCAAGAAAGCTGTGGGAAG
m0071	Unigene24953_cattail:321:445:+	-53.6	miR156a	miR156a-3p	207003	194	190903	225	AAGGGGGAGTTATCCGCGGCTGACAGAAGAGAGTGAGCACACTTCGGTGGTGGTATAAGGGGATTTATTCCATTTCGTTGCGTGCTCACTTCTCTATCTGTCAGACTTTTTCCCCTAGATAACTC	.((((((((........(((((((((((((((((((((((.(..(((.(((((.(((((....))))).))))))))..).)))))))).))))).)))))))).)).)))))))).........	TGACAGAAGAGAGTGAGCAC	TGCTCACTTCTCTATCTGTCAGA
m0072	Unigene25000_cattail:411:533:-	-55	miR156	miR157d-3p	568917	76	1860	-	AAGGGCATGCGGTGACGCTGTTGACAGAAGATAGAGAGCACTGAGTATGAGCTGCATGGTGATCTGCATCTCACTCCTTTGTGCTCTCTATGCTTCTGTCATCACCTTCAGCTCCCTTTTACC	(((((..((.(((((......((((((((((((((((((((.(((..((((.((((........)))).))))...))).))))))))))).))))))))))))))..))...))))).....	TTGACAGAAGATAGAGAGCAC	GCTCTCTATGCTTCTGTCATC
m0073	Unigene28175_cattail:561:920:+	-127.24	-	miR1092	-	6	616223	97	AACTTATTCTAAAATTACTGCACTTTCTGCCAGTTTAGTGCCATGTGAGCAATCGTTATCCAAGACAACTATTTTTAATGGATTTTTAATTTTTCAATATAATAGAATATTGCTGTTTTTTTATAAATAAATCACTCTCATGAAAAGGGATTTATATTACAAAGGAATATTTAGAAAATTTTGTGAATGGGAGATGGGATTTACCTATAAATTGCTTTTCGTGGGAGCAATTTATTTACAAAAAATAACGGTATT	.((.((((..(((((((((((((((((((.((..(((((((.(((((((.(.((((((((.((((((((.((((.(((((((((((((((((.(((.((...((((((((((.((((((((..(((((((((..(((((((((((((.(((((((.((((((((..............)))))))).........((......)).))))))).)))))))))))))..))))))))).)))))))).)))))))	-	TGACAGGAAGTGCAGTAGTTT
m0074	Unigene31114_cattail:73:207:-	-48.2	miR169a	miR169r-3p	366	46	122	16	AAGTTTGGTGCAGCCAAGGATGACTTGCCGACAACTCGAAAGGATATGTTACTCTTTCCTTTAGCAAGTCTAGACAAAGATATCGGCAAGTTGTCTTTGGCTACATCTATCTTCTTGCTCCTCATGCCAAGCTTA	(((((((((..(((((((((..(((((((((.......((((((............)))))).....((((......)))).)))))))))..))))))))).............((.....)).))))))))).	CAGCCAAGGATGACTTGCCGA	GGCAAGTTGTCTTTGGCTACA
m0075	Unigene33054_cattail:275:363:-	-50	miR167a	miR167d-3p	142763	4	124324	1	CTGAAGCTGCCAGCATGATCTGATGCCTCTCTCCCCCTCATCCTCAGAATTCTTGGGTGAGAGGAAGTCAGATCATGCTGCAGTTTCAT	.(((((((((.(((((((((((((.((((((.(((.....((....))......))).))))))..)))))))))))))))))))))).	TGAAGCTGCCAGCATGATCTGA	AGATCATGCTGCAGTTTCAT
m0076	Unigene35776_cattail:63:175:+	-60.1	miR169b	miR169c-3p	1583	70	1443	65	AGGAGGGAGAGAGTGGAATGCAGCCAAGGATGACTTGCCGGCGATGACCACCGCAGTCTAGAGTTCTTTCCCGGCAAGTTTGTCCTTGGCTACATCTTGCTCTCTTCTTCTCA	.((((((((((((..(.(((.(((((((((..(((((((((.((.((..(((........).))))..)))))))))).)..))))))))).))).)..))))))))))))..	CAGCCAAGGATGACTTGCCGG	GGCAAGTTTGTCCTTGGCTAC
m0077	Unigene36275_cattail:29:119:+	-45.84	miR393b-5p	-	332	-	261	-	GGAGGAAGCATCCAAAGGGATCGCATTGATCCGATTTTGATCCTTAGGCGTTCCGAAAACGGATCATGCGATCCTTTTGGATATCTCCCCT	((.(((.(.(((((((((((((((((.((((((.(((((..............))))).))))))))))))))))))))))).).))))).	TCCAAAGGGATCGCATTGAT	-
m0078	Unigene37925_cattail:15:115:-	-28.17	-	miR529-5p	-	1737	-	887	CTTAGTGGACCTCAAGTTTGTACTCTCTCTCTTATGAAGAATCATGAGCAAACCCATCAAGACTAAAGGAAGAAGAGAGAGAGTACAGCCTTACCTCTCTC	...((.((.....(((.((((((((((((((((........((.(((.........))).))..........)))))))))))))))).))).)).))...	-	AGAAGAGAGAGAGTACAGCCT
m0079	Unigene39450_cattail:44:145:+	-48.7	miR4376	-	648	-	652	-	AAGGGTTTCCCTCGCAGGAGAGATGACGCCGAGGCCGACCGGCGAATTCTAAGCCAACCCCCACCCGACGACGGCGTCATCTTCTCTGCGACGGCAACCTGG	..(((((.((.((((((..((((((((((((.((....))(((.........)))................))))))))))))..)))))).)).)))))..	CTCGCAGGAGAGATGACGCCG	-
m0080	Unigene44769_cattail:156:242:+	-44.1	miR164d	-	982	-	1081	-	AACGCCATGCTGGAGAAGCAGGGCACGTGTTCACGACGTCCAACAAATGGAGTCCGCACACGTGTCCTCCATCTCCAGCTCGGATTC	....((..((((((((.(.(((((((((((.(..(((.((((.....))))))).).))))))))))).).))))))))..))....	TGGAGAAGCAGGGCACGTGTT	-
m0081	Unigene46843_cattail:1:86:-	-31.4	miR171i-5p	-	7	-	9	-	ATTGATTTGGAGGTATTGGCGTGCCTCAATCCGACGACATGGTTGAGTACTTAGATAACCATATAATTGGATTGAGCCGCGTCAAT	..............(((((((((.((((((((((..(.(((((((..........))))))).)..)))))))))).)))))))))	AGGTATTGGCGTGCCTCAATC	-
m0082	Unigene5292_cattail:33:173:-	-50.14	miR172a-5p	miR172a	1	3611	4	2791	ATGTTTGTGGGTGTGGCATCATCAAGATTCACATGAAAGTAAGAAGCCCTAGATCTTTTTCCTCAGGAAAAAAAAAATTAAAAAAAAATCTTTAGATCTGATTCCACATGAGAATCTTGATGATGCTGCATCGACAATAAG	....((((.((((..(((((((((((((((.((((...((.....))..(((((((((((((...))))))......................)))))))......)))).)))))))))))))))..)))).))))....	GTGGCATCATCAAGATTCACA	AGAATCTTGATGATGCTGCAT
m0083	Unigene8234_cattail:28:175:+	-73.4	miR396a	-	610	-	495	-	CTTCATCCCTTTCCACAGCTTTCTTGAACTGTGGTTGCATGTGTTCGCCGGGCGGGGGCGGCGACTGGAGCGACGAAGGCATACCCCCGGCCGGCCGACAATAGTGGCCGTAGATCTGAGTTCAGGATAGCTGTGGGAATGCATGGAC	.(((((.(.(((((((((((.(((((((((.((((..(...((((.(((((.((((((..((...((......))...))...)))))).))))).))))...)..))))........))))))))).))))))))))).).))))).	TTCCACAGCTTTCTTGAACTG	-
m0084	CL6320.Contig1_cattail:1572:1799:-	-66.9	miR156f	-	-	-	1847	-	CAAGAATCAGTTGACAGAAGAGAGAGAGCACGCCGAAGATCCGGTGCTCCATTCAAGTTAGAAGCAATAGCAGAGGCTTCCAGATCTTGATTAAGGACCTCGGCAGTAGTGCCCTTGAATGGCAAGAGCCTGTCCAAGTCATGACGAAGTGTCATAACATTATTTGATAGGTCAGGGCTAGGAAAATGCAGCTGCCCCTCGATGCCTCCAGCTTTTGTCGGTTTCATC	...(((....((((((((((...(((.(((...(((......(((.((....(((((...(((((..........))))).....)))))...)).)))..((((((..((((.......))))...((...(((.((((.((((....(((((..........))))).)))).)))).)))....)).))))))..))).))))))...)))))))))).)))...	TTGACAGAAGAGAGAGAGCAC	-		5p	......((((((((((((((.(((.(((..(((....(((..(((((.(((((((((.........))))))))).(((.....)))..)))))..)))....)))..))).)))..))))))))..))))))......	139	49.6403	-46.6	0	6
m0085	CL6320.Contig2_cattail:1572:1799:-	-66.9	miR156f	-	-	-	1847	-	CAAGAATCAGTTGACAGAAGAGAGAGAGCACGCCGAAGATCCGGTGCTCCATTCAAGTTAGAAGCAATAGCAGAGGCTTCCAGATCTTGATTAAGGACCTCGGCAGTAGTGCCCTTGAATGGCAAGAGCCTGTCCAAGTCATGACGAAGTGTCATAACATTATTTGATAGGTCAGGGCTAGGAAAATGCAGCTGCCCCTCGATGCCTCCAGCTTTTGTCGGTTTCATC	...(((....((((((((((...(((.(((...(((......(((.((....(((((...(((((..........))))).....)))))...)).)))..((((((..((((.......))))...((...(((.((((.((((....(((((..........))))).)))).)))).)))....)).))))))..))).))))))...)))))))))).)))...	TTGACAGAAGAGAGAGAGCAC	-		3p	..(((((.....)))))(((((((((.(((((.((((((((((..(((((((((.(((((.(((((((....(((((((((....((.((((.(......).)))).)))))))))))))))))).......((((((((.........))).)))))...........((((.((..(((...)))..)).))))...............((((((.................))))))........))))).))))))))).....)))))))))).))))).)).)))))))	295	39.322	-88.13	0	17
		Location, location of miRNAs in the predicted pre-miRNA sequence. mfe, minimal folding free energy.
		Reference miRNA name (5p), sequenced miRNAs presented in 5’ arm of the hairpin pre-miRNA. Reference miRNA name (3p), sequenced miRNA presented in 3’ arm of the hairpin pre-miRNA.
		Seq, sequence of pre-miRNA.
		Seq (5p), sequence of reference miRNA presented in 5’ arm of the hairpin pre-miRNA. Seq (3p), sequence of reference miRNA presented in 3’ arm of the hairpin pre-miRNA.

## Sheet: Novel miRNA
Id	location	mfe	Id(5p)	Id(3p)	CK count(5p)	CK count(3p)	TR count(5p)	TR count(3p)	seq	struct	seq(5p)	seq(3p)
novel_mir_1	CL1411.Contig2_cattail:2020:2193:+	-55.4	-	CK-m0001-3p	-	85	1	102	CAATAGCATTTGCAGGAGATAGTGACAAGGGAATGGCATATGTTCTCAATGGGTGCAAGAATCTTAGGAAGCTGGAGATAAGGGACAGCCCTTTTGGTGATGCTGCGCTTTTGGAGGATGTGGGGAAGTATGAAACAATGCGATCCCTTTGGATGTCGTCCTGTGATGTTACAT	...(((((.(..(((((((((....((((((.((.((((((((((((...(((((((...(((((((((.((((...........))))..)))))).)))..)))))))...))))))))).....((.....))..))).)).))))))..)))).)))))..))))))...	-	TCCCTTTGGATGTCGTCCTGT
novel_mir_2	CL1634.Contig1_cattail:1085:1199:-	-53.7	CK-m0002-5p	-	1033	-	862	-	TCCATTGGGGGGAATGTTGTCTGGCTCGAGGCTGCCGTGAGCTAGAGATTGGTTTCTTCTCTCCTTCTCTTCTCGGCGAAAAGATCTCGGACCAGGCTTCATTCCCCTCAACCAT	....((((((((((((..((((((..(((((((((((.((...(((((..((..........)).))))))).))))....)).)))))..))))))..))))))))))))....	GGAATGTTGTCTGGCTCGAGG	-
novel_mir_2	CL1634.Contig2_cattail:973:1087:-	-53.7	CK-m0003-5p	-	1033	-	862	-	TCCATTGGGGGGAATGTTGTCTGGCTCGAGGCTGCCGTGAGCTAGAGATTGGTTTCTTCTCTCCTTCTCTTCTCGGCGAAAAGATCTCGGACCAGGCTTCATTCCCCTCAACCAT	....((((((((((((..((((((..(((((((((((.((...(((((..((..........)).))))))).))))....)).)))))..))))))..))))))))))))....	GGAATGTTGTCTGGCTCGAGG	-
novel_mir_2	CL1634.Contig3_cattail:1940:2054:-	-53.7	CK-m0004-5p	-	1033	-	862	-	TCCATTGGGGGGAATGTTGTCTGGCTCGAGGCTGCCGTGAGCTAGAGATTGGTTTCTTCTCTCCTTCTCTTCTCGGCGAAAAGATCTCGGACCAGGCTTCATTCCCCTCAACCAT	....((((((((((((..((((((..(((((((((((.((...(((((..((..........)).))))))).))))....)).)))))..))))))..))))))))))))....	GGAATGTTGTCTGGCTCGAGG	-
novel_mir_2	CL1634.Contig4_cattail:2052:2166:-	-53.7	CK-m0005-5p	-	1033	-	862	-	TCCATTGGGGGGAATGTTGTCTGGCTCGAGGCTGCCGTGAGCTAGAGATTGGTTTCTTCTCTCCTTCTCTTCTCGGCGAAAAGATCTCGGACCAGGCTTCATTCCCCTCAACCAT	....((((((((((((..((((((..(((((((((((.((...(((((..((..........)).))))))).))))....)).)))))..))))))..))))))))))))....	GGAATGTTGTCTGGCTCGAGG	-
novel_mir_2	CL1634.Contig5_cattail:862:976:-	-53.7	CK-m0006-5p	-	1033	-	862	-	TCCATTGGGGGGAATGTTGTCTGGCTCGAGGCTGCCGTGAGCTAGAGATTGGTTTCTTCTCTCCTTCTCTTCTCGGCGAAAAGATCTCGGACCAGGCTTCATTCCCCTCAACCAT	....((((((((((((..((((((..(((((((((((.((...(((((..((..........)).))))))).))))....)).)))))..))))))..))))))))))))....	GGAATGTTGTCTGGCTCGAGG	-
novel_mir_2	CL1634.Contig6_cattail:2051:2165:-	-53.7	CK-m0007-5p	-	1033	-	862	-	TCCATTGGGGGGAATGTTGTCTGGCTCGAGGCTGCCGTGAGCTAGAGATTGGTTTCTTCTCTCCTTCTCTTCTCGGCGAAAAGATCTCGGACCAGGCTTCATTCCCCTCAACCAT	....((((((((((((..((((((..(((((((((((.((...(((((..((..........)).))))))).))))....)).)))))..))))))..))))))))))))....	GGAATGTTGTCTGGCTCGAGG	-
novel_mir_2	CL1634.Contig7_cattail:974:1088:-	-53.7	CK-m0008-5p	-	1033	-	862	-	TCCATTGGGGGGAATGTTGTCTGGCTCGAGGCTGCCGTGAGCTAGAGATTGGTTTCTTCTCTCCTTCTCTTCTCGGCGAAAAGATCTCGGACCAGGCTTCATTCCCCTCAACCAT	....((((((((((((..((((((..(((((((((((.((...(((((..((..........)).))))))).))))....)).)))))..))))))..))))))))))))....	GGAATGTTGTCTGGCTCGAGG	-
novel_mir_2	CL1634.Contig8_cattail:2163:2277:-	-53.7	CK-m0009-5p	-	1033	-	862	-	TCCATTGGGGGGAATGTTGTCTGGCTCGAGGCTGCCGTGAGCTAGAGATTGGTTTCTTCTCTCCTTCTCTTCTCGGCGAAAAGATCTCGGACCAGGCTTCATTCCCCTCAACCAT	....((((((((((((..((((((..(((((((((((.((...(((((..((..........)).))))))).))))....)).)))))..))))))..))))))))))))....	GGAATGTTGTCTGGCTCGAGG	-
novel_mir_3	CL225.Contig30_cattail:1:98:+	-52.2	CK-m0010-5p	CK-m0010-3p	1	5	1	6	GGTAAGCTCTGACATGTGCAGATTGCTCTATGATGATCCATGGTTTGTCATGTGGATATGATACAGTATCCTGCACATGTCAGAGCTTATCTGATGGT	(((((((((((((((((((((..((((.(((.(((.((((((........))))))))).))).))))..))))))))))))))))))))).......	GCTCTGACATGTGCAGATTG	TCCTGCACATGTCAGAGCTT
novel_mir_3	CL225.Contig32_cattail:1:98:+	-52.2	CK-m0011-5p	CK-m0011-3p	1	5	1	6	GGTAAGCTCTGACATGTGCAGATTGCTCTATGATGATCCATGGTTTGTCATGTGGATATGATACAGTATCCTGCACATGTCAGAGCTTATCTGATGGT	(((((((((((((((((((((..((((.(((.(((.((((((........))))))))).))).))))..))))))))))))))))))))).......	GCTCTGACATGTGCAGATTG	TCCTGCACATGTCAGAGCTT
novel_mir_3	CL225.Contig43_cattail:1:98:+	-52.2	CK-m0012-5p	CK-m0012-3p	1	5	1	6	GGTAAGCTCTGACATGTGCAGATTGCTCTATGATGATCCATGGTTTGTCATGTGGATATGATACAGTATCCTGCACATGTCAGAGCTTATCTGATGGT	(((((((((((((((((((((..((((.(((.(((.((((((........))))))))).))).))))..))))))))))))))))))))).......	GCTCTGACATGTGCAGATTG	TCCTGCACATGTCAGAGCTT
novel_mir_3	CL225.Contig56_cattail:1:98:+	-52.2	CK-m0013-5p	CK-m0013-3p	1	5	1	6	GGTAAGCTCTGACATGTGCAGATTGCTCTATGATGATCCATGGTTTGTCATGTGGATATGATACAGTATCCTGCACATGTCAGAGCTTATCTGATGGT	(((((((((((((((((((((..((((.(((.(((.((((((........))))))))).))).))))..))))))))))))))))))))).......	GCTCTGACATGTGCAGATTG	TCCTGCACATGTCAGAGCTT
novel_mir_3	CL225.Contig6_cattail:1:98:+	-52.2	CK-m0014-5p	CK-m0014-3p	1	5	1	6	GGTAAGCTCTGACATGTGCAGATTGCTCTATGATGATCCATGGTTTGTCATGTGGATATGATACAGTATCCTGCACATGTCAGAGCTTATCTGATGGT	(((((((((((((((((((((..((((.(((.(((.((((((........))))))))).))).))))..))))))))))))))))))))).......	GCTCTGACATGTGCAGATTG	TCCTGCACATGTCAGAGCTT
novel_mir_3	CL225.Contig7_cattail:1:98:+	-52.2	CK-m0015-5p	CK-m0015-3p	1	5	1	6	GGTAAGCTCTGACATGTGCAGATTGCTCTATGATGATCCATGGTTTGTCATGTGGATATGATACAGTATCCTGCACATGTCAGAGCTTATCTGATGGT	(((((((((((((((((((((..((((.(((.(((.((((((........))))))))).))).))))..))))))))))))))))))))).......	GCTCTGACATGTGCAGATTG	TCCTGCACATGTCAGAGCTT
novel_mir_3	CL225.Contig8_cattail:1:98:+	-52.2	CK-m0016-5p	CK-m0016-3p	1	5	1	6	GGTAAGCTCTGACATGTGCAGATTGCTCTATGATGATCCATGGTTTGTCATGTGGATATGATACAGTATCCTGCACATGTCAGAGCTTATCTGATGGT	(((((((((((((((((((((..((((.(((.(((.((((((........))))))))).))).))))..))))))))))))))))))))).......	GCTCTGACATGTGCAGATTG	TCCTGCACATGTCAGAGCTT
novel_mir_3	Unigene28457_cattail:1:98:+	-52.2	CK-m0049-5p	CK-m0049-3p	1	5	1	6	GGTAAGCTCTGACATGTGCAGATTGCTCTATGATGATCCATGGTTTGTCATGTGGATATGATACAGTATCCTGCACATGTCAGAGCTTATCTGATGGT	(((((((((((((((((((((..((((.(((.(((.((((((........))))))))).))).))))..))))))))))))))))))))).......	GCTCTGACATGTGCAGATTG	TCCTGCACATGTCAGAGCTT
novel_mir_4	CL3335.Contig1_cattail:624:763:-	-46.9	Cd-m0017-5p	-	-	-	5	-	TTGCCTATGGATACTGTCAAACTTGCCTTGAGATTAAACCAAGAACCAAGCATTTTGATATGCAAAGCAATCTTTCCTGGAATCACATCTTCTTGCTGCATGAATCTAAAGGCAAGTTTGATGGCGTCCATGCCTGTGGA	(..(.((((((..((((((((((((((((.(((((....((((((....((((......)))).......(((.....)))........)))))).......))))).))))))))))))))))..))))))...)..).	ATACTGTCAAACTTGCCTTGA	-
novel_mir_4	CL3335.Contig4_cattail:459:598:-	-46.9	Cd-m0018-5p	-	-	-	5	-	TTGCCTATGGATACTGTCAAACTTGCCTTGAGATTAAACCAAGAACCAAGCATTTTGATATGCAAAGCAATCTTTCCTGGAATCACATCTTCTTGCTGCATGAATCTAAAGGCAAGTTTGATGGCGTCCATGCCTGTGGA	(..(.((((((..((((((((((((((((.(((((....((((((....((((......)))).......(((.....)))........)))))).......))))).))))))))))))))))..))))))...)..).	ATACTGTCAAACTTGCCTTGA	-
novel_mir_4	CL3335.Contig5_cattail:459:598:-	-46.9	Cd-m0019-5p	-	-	-	5	-	TTGCCTATGGATACTGTCAAACTTGCCTTGAGATTAAACCAAGAACCAAGCATTTTGATATGCAAAGCAATCTTTCCTGGAATCACATCTTCTTGCTGCATGAATCTAAAGGCAAGTTTGATGGCGTCCATGCCTGTGGA	(..(.((((((..((((((((((((((((.(((((....((((((....((((......)))).......(((.....)))........)))))).......))))).))))))))))))))))..))))))...)..).	ATACTGTCAAACTTGCCTTGA	-
novel_mir_4	CL3335.Contig6_cattail:624:763:-	-46.9	Cd-m0020-5p	-	-	-	5	-	TTGCCTATGGATACTGTCAAACTTGCCTTGAGATTAAACCAAGAACCAAGCATTTTGATATGCAAAGCAATCTTTCCTGGAATCACATCTTCTTGCTGCATGAATCTAAAGGCAAGTTTGATGGCGTCCATGCCTGTGGA	(..(.((((((..((((((((((((((((.(((((....((((((....((((......)))).......(((.....)))........)))))).......))))).))))))))))))))))..))))))...)..).	ATACTGTCAAACTTGCCTTGA	-
novel_mir_5	CL437.Contig10_cattail:673:796:-	-62.2	CK-m0018-5p	CK-m0018-3p	28015	28	21585	16	CTTTGCTAGGCGTGGTAGGTTGACAACGAGAGAGAGCACACCGGTCGGCAGTCATGCTTGGGTTGCCGTGGCTGTGTACTAGCGTGCTCTTTCTCGTTGCCACCCCGGTTTGCCTCGCAAAAAT	.(((((.((((((((..(((.(.((((((((((((((((.(..((..((((((((((.......).)))))))))..))..).))))))))))))))))).))))))...))))).)))))...	TGACAACGAGAGAGAGCACAC	GTGCTCTTTCTCGTTGCCACC
novel_mir_5	CL437.Contig11_cattail:232:355:-	-62.2	CK-m0019-5p	CK-m0019-3p	28015	28	21585	16	CTTTGCTAGGCGTGGTAGGTTGACAACGAGAGAGAGCACACCGGTCGGCAGTCATGCTTGGGTTGCCGTGGCTGTGTACTAGCGTGCTCTTTCTCGTTGCCACCCCGGTTTGCCTCGCAAAAAT	.(((((.((((((((..(((.(.((((((((((((((((.(..((..((((((((((.......).)))))))))..))..).))))))))))))))))).))))))...))))).)))))...	TGACAACGAGAGAGAGCACAC	GTGCTCTTTCTCGTTGCCACC
novel_mir_5	CL437.Contig2_cattail:578:701:-	-62.2	CK-m0020-5p	CK-m0020-3p	28015	28	21585	16	CTTTGCTAGGCGTGGTAGGTTGACAACGAGAGAGAGCACACCGGTCGGCAGTCATGCTTGGGTTGCCGTGGCTGTGTACTAGCGTGCTCTTTCTCGTTGCCACCCCGGTTTGCCTCGCAAAAAT	.(((((.((((((((..(((.(.((((((((((((((((.(..((..((((((((((.......).)))))))))..))..).))))))))))))))))).))))))...))))).)))))...	TGACAACGAGAGAGAGCACAC	GTGCTCTTTCTCGTTGCCACC
novel_mir_5	CL437.Contig3_cattail:673:796:-	-62.2	CK-m0021-5p	CK-m0021-3p	28015	28	21585	16	CTTTGCTAGGCGTGGTAGGTTGACAACGAGAGAGAGCACACCGGTCGGCAGTCATGCTTGGGTTGCCGTGGCTGTGTACTAGCGTGCTCTTTCTCGTTGCCACCCCGGTTTGCCTCGCAAAAAT	.(((((.((((((((..(((.(.((((((((((((((((.(..((..((((((((((.......).)))))))))..))..).))))))))))))))))).))))))...))))).)))))...	TGACAACGAGAGAGAGCACAC	GTGCTCTTTCTCGTTGCCACC
novel_mir_5	CL437.Contig4_cattail:232:355:-	-62.2	CK-m0022-5p	CK-m0022-3p	28015	28	21585	16	CTTTGCTAGGCGTGGTAGGTTGACAACGAGAGAGAGCACACCGGTCGGCAGTCATGCTTGGGTTGCCGTGGCTGTGTACTAGCGTGCTCTTTCTCGTTGCCACCCCGGTTTGCCTCGCAAAAAT	.(((((.((((((((..(((.(.((((((((((((((((.(..((..((((((((((.......).)))))))))..))..).))))))))))))))))).))))))...))))).)))))...	TGACAACGAGAGAGAGCACAC	GTGCTCTTTCTCGTTGCCACC
novel_mir_5	CL437.Contig7_cattail:578:701:-	-62.2	CK-m0023-5p	CK-m0023-3p	28015	28	21585	16	CTTTGCTAGGCGTGGTAGGTTGACAACGAGAGAGAGCACACCGGTCGGCAGTCATGCTTGGGTTGCCGTGGCTGTGTACTAGCGTGCTCTTTCTCGTTGCCACCCCGGTTTGCCTCGCAAAAAT	.(((((.((((((((..(((.(.((((((((((((((((.(..((..((((((((((.......).)))))))))..))..).))))))))))))))))).))))))...))))).)))))...	TGACAACGAGAGAGAGCACAC	GTGCTCTTTCTCGTTGCCACC
novel_mir_6	CL4409.Contig1_cattail:729:852:-	-53.8	-	CK-m0024-3p	-	28	-	25	CCGGCCAGAATGCATTGATATAGCTGCATTTGCACCTGCACCTTTAGAGGAATTCAAAGAAAGAAAGAAAGAAAGAGATTGGAGTTTCCTCTACAGGTGCAGTGCATATGCAGCTGTATGCCAT	..(((............((((((((((((.(((((.(((((((.(((((((((((((.....................)))))..)))))))).)))))))))))).)))))))))))))))..	-	CAGGTGCAGTGCATATGCAGC
novel_mir_6	CL4409.Contig2_cattail:845:968:-	-53.8	-	CK-m0025-3p	-	28	-	25	CCGGCCAGAATGCATTGATATAGCTGCATTTGCACCTGCACCTTTAGAGGAATTCAAAGAAAGAAAGAAAGAAAGAGATTGGAGTTTCCTCTACAGGTGCAGTGCATATGCAGCTGTATGCCAT	..(((............((((((((((((.(((((.(((((((.(((((((((((((.....................)))))..)))))))).)))))))))))).)))))))))))))))..	-	CAGGTGCAGTGCATATGCAGC
novel_mir_6	CL4409.Contig3_cattail:750:873:-	-53.8	-	CK-m0026-3p	-	28	-	25	CCGGCCAGAATGCATTGATATAGCTGCATTTGCACCTGCACCTTTAGAGGAATTCAAAGAAAGAAAGAAAGAAAGAGATTGGAGTTTCCTCTACAGGTGCAGTGCATATGCAGCTGTATGCCAT	..(((............((((((((((((.(((((.(((((((.(((((((((((((.....................)))))..)))))))).)))))))))))).)))))))))))))))..	-	CAGGTGCAGTGCATATGCAGC
novel_mir_7	CL5406.Contig1_cattail:750:867:-	-47.1	CK-m0031-5p	CK-m0031-3p	2	302	-	344	GGATTGCAATGCAGTATCAGATTACATGCTCTATCTCCTTATACTTCGCACTTTATGCTTACCTACTAAGTTGGGGCAAATCTGATGTAGCATGTAATCTGATATTGCTTTGCTAATC	.((((((((.((((((((((((((((((((.((((............(((.....)))...((((......))))........)))).)))))))))))))))))))).)))).))))	AGTATCAGATTACATGCTCTA	TAGCATGTAATCTGATATTGC
novel_mir_8	CL633.Contig2_cattail:671:1043:-	-76.03	CK-m0035-5p	CK-m0035-3p	1019	1	804	-	GCTCATCATCTTAGCAACTTGTAGACTGCGGGTGGTCACTAGAATTTTGCTCCCGCTGTTGCCAACTTCTAGCATCAGCTTCAATTTCTCCCATTTGTCCTCATCTTCATTCCACACATCATCCAACACCATCAGATATCTCTTGCCATGCAATAAAATTTTCACGCATTGACTGGTCGACTCTAAGTCGTCAAAATCGCATCTCTGTCCAGACCCTGATGATACAATAGCATTAGCTAATTTTTTCACATCAAA	(((.((....((((.((.(((..(((.(((((.(((............)))))))).)))..))).)))))).)).)))..................(((((((((((((......((((.............((((..(.(((((((............((((.((.....((((.((((.....))))........(((....)))))))....(((((......((((....)))).........)))))..	TTAGCAACTTGTAGACTGCGGG	CGCTGTTGCCAACTTCTAGCA
novel_mir_9	CL6454.Contig2_cattail:1424:1566:-	-36.3	-	CK-m0036-3p	-	60	-	38	ATCGAGTTAGTTCTTCTATGTTTTCGTTTCTGATCTTGAGTTTGATTTACTATTCCTATTTTTTCGAGTTTTTTTCGATTATTTCTTTCAGAATGTTTGTTTTGGAAGGAACTCTGCGATGAGGACAAAAGAGCTCCCTCTAC	...(((..(((((((...((((((((((.(.((..............................(((((.....)))))...(((((((((((((....))))))))))))).)).).)))))))))).)))))))..)))...	-	CTGCGATGAGGACAAAAGAG
novel_mir_10	CL7951.Contig1_cattail:771:862:-	-52.6	Cd-m0033-5p	Cd-m0033-3p	-	-	12	1	GTTCCAACAGGAGTGACCTGCGAACACATGAGACCTGGACCGATCCCAATTCGACGGCTCTCGTGTGTTCTCAGGTCGCCCCTGCTGGGCCT	(..(((.((((.((((((((.((((((((((((.(((...(((.......))).))).)))))))))))).)))))))).)))).)))..).	GAGTGACCTGCGAACACATGA	GTGTGTTCTCAGGTCGCCCCT
novel_mir_10	CL7951.Contig2_cattail:600:691:-	-52.6	Cd-m0034-5p	Cd-m0034-3p	-	-	12	1	GTTCCAACAGGAGTGACCTGCGAACACATGAGACCTGGACCGATCCCAATTCGACGGCTCTCGTGTGTTCTCAGGTCGCCCCTGCTGGGCCT	(..(((.((((.((((((((.((((((((((((.(((...(((.......))).))).)))))))))))).)))))))).)))).)))..).	GAGTGACCTGCGAACACATGA	GTGTGTTCTCAGGTCGCCCCT
novel_mir_11	CL8309.Contig1_cattail:144:211:+	-33.2	Cd-m0035-5p	-	-	-	9	-	TGGAAGCATGGCATGGACAAAGGCGTCGACGTCCGACGTCGACGGTCTTTGTTTCATGCAAGAGCCAA	(((...(...(((((((((((((((((((((.....))))))).))))))).)))))))..)..))).	GCATGGACAAAGGCGTCGACG	-
novel_mir_11	CL8309.Contig2_cattail:144:211:+	-33.2	Cd-m0036-5p	-	-	-	9	-	TGGAAGCATGGCATGGACAAAGGCGTCGACGTCCGACGTCGACGGTCTTTGTTTCATGCAAGAGCCAA	(((...(...(((((((((((((((((((((.....))))))).))))))).)))))))..)..))).	GCATGGACAAAGGCGTCGACG	-
novel_mir_12	CL9353.Contig1_cattail:1:135:-	-31.7	CK-m0037-5p	-	38	-	64	-	TGCGTTATTTTCCACACGAGATTTCTGACCATTCAAGTACTTGCTCAAGTTTCTTTCTCTGTAAATGTGTATCGAAAACTAACATTTTTGTTTGATATGCATGCAGAGATTGATTAGGACTCTTGAAAGTTGAAA	........((((.((.(((((.((((((.((...(((.((((....))))..)))(((((((..(((((((((((......(((....))))))))))))))))))))).)).)))))).)))))...)).))))	TCCACACGAGATTTCTGACCATT	-
novel_mir_13	CL9460.Contig2_cattail:385:564:-	-57	CK-m0038-5p	-	19458	-	14080	-	ATTTCTACTAGTGGACGTGCCGGAGTGGTTATCGGGCATGACTAGAAATCATGTGGGCTCTGCCCGCGCAGGTTCGAATCCTGCCGTTCACGAATTATATTTTCATTTTCTTTCCATGTTTTTTTCTCGGGCTTGCTCATCATGACTACATCATGGCGCGACCAACTCATGGTGTGAGCC	..((((((((.(((.(((((((((((((((((...((((((.......))))))((((...(((((.(((((.......))))).......(((.......))).......................)))))..))))...)))))))).)).))))))).))).....))))).)))..	GTGGACGTGCCGGAGTGGTT	-
novel_mir_13	Unigene25051_cattail:385:564:-	-57	CK-m0048-5p	-	19458	-	14080	-	ATTTCTACTAGTGGACGTGCCGGAGTGGTTATCGGGCATGACTAGAAATCATGTGGGCTCTGCCCGCGCAGGTTCGAATCCTGCCGTTCACGAATTATATTTTCATTTTCTTTCCATGTTTTTTTCTCGGGCTTGCTCATCATGACTACATCATGGCGCGACCAACTCATGGTGTGAGCC	..((((((((.(((.(((((((((((((((((...((((((.......))))))((((...(((((.(((((.......))))).......(((.......))).......................)))))..))))...)))))))).)).))))))).))).....))))).)))..	GTGGACGTGCCGGAGTGGTT	-
novel_mir_14	Unigene1203_cattail:121:385:+	-92.9	Cd-m0039-5p	-	-	-			AAAAGGATTTAAACTCCAGACCTAGAGGGCTGGAAGAAATTTTTAGAGACACTAGACGGGAAGAGTATAAATTTTTTTGTTTCCTTCACCAAAGGAGACCAGACTTTTACGTGAAGGAAGTCTTAGGAAACAGAATGACGACAACACCTTGATCTATAAAATAAAAGTTAAAAAATACTCTTCCAGTCTATATAAAAAATTTCTTCCAGCACTCTAGCTTTGGAGTTTAAATATTCTTATTTGTTTGCAAAAACT	((((((((((((((((((((.((((((.((((((((((((((((........(((((.((((((((((......(((((((((((........(....).((((((((.......)))))))).)))))))))))....(((((....))).))....................)))))))))).)))))....)))))))))))))))).)))))).)))))))))))))).......((((....))))....	AAACTCCAGACCTAGAGGGCT	-
novel_mir_15	Unigene14159_cattail:70:164:+	-37.7	CK-m0040-5p	-	1020	-	642	-	GAGCTATAGGTATGGGTCAGGTTTGGAAAGCACGTCAAGATTACTGCAAAATTGCTTCAAAGTTGCTTTCCGATCCCTCCCATGCCGATGGTTTC	(((((((.((((((((...((.(((((((((((.....((.....(((....))).))...).)))))))))).))..)))))))).))))))).	TATGGGTCAGGTTTGGAAAGCA	-
novel_mir_16	Unigene14159_cattail:245:367:+	-44.6	CK-m0041-5p	-	499	-	289	-	TAAGAGTTATCGGTTCGGGGGCATTGGCAAATCCTTCTCTTTATATTCAGCTTAGCTTCTAGCTTTATAATGGGAAGAGTGGTTAAAGAATTTGCCAATACCGCCCATGCCGACAGTTCTTAG	(((((..(.(((((..(((((.(((((((((((((((((.(((((...((((........)))).))))).)))))).)..........)))))))))).)).)))..))))).)..))))).	CGGTTCGGGGGCATTGGCAAA	-
novel_mir_17	Unigene14838_cattail:1:145:-	-30.3	CK-m0042-5p	-	7	-	5	-	TTTCCTCGTGAGGCGATGAGGATAAAGCACTAGCTATTCATGCGACGGGTAAACTTGAGGCGAGAGATAGCAATGCTCAAGAATGCCCTACTTACTAAAAGTTCACAATTATTCAATGCTCAGTTTCTTCTTCTTCTTCTTCTTC	.........((((.((.(((((..(((.((((((............(((((..((((((((........))....))))))..))))).((((.....))))...............))).)))..)))..))))).)).)))).	AGGCGATGAGGATAAAGCACTA	-
novel_mir_18	Unigene15495_cattail:708:882:-	-62.59	-	Cd-m0043-3p	-	-	-	50	AGAGAAATATAGAGAGGAAGAAGGCAATCTAATTAGATCCTCTTCAAATCTCACGATCCACATGAGATCTTCACTTACTCTGAGAACATATATAGAAAGAGGATCCTAACTTATTCTCAAGCAAATTGTGAGAATAGAAGATGATCCAATTAGATTGTCTTCTTTCTCCTATCTT	.((((....(((.(((((((((((((((((((((.((((.(((((...(((((((((...(.(((((..........((((................)))).............))))).)...)))))))))...))))).)))).))))))))))))))))))))))))))))	-	TCCAATTAGATTGTCTTCTTT
novel_mir_19	Unigene18118_cattail:234:341:+	-54.1	-	CK-m0043-3p	-	25	-	15	TGGAAAATTGATCTGCCTGGCTCCCTGAATGCCATCTAAGAAGCTTGTCAAAATGGTTGACATGCCCCTCCTAGTTGGCATTTTGGGAGCCATGCAGACATCATTCCC	.((((...((.(((((.((((((((.((((((((.(((.((.((.((((((.....)))))).))...)).))).)))))))).)))))))).)))))))...)))).	-	GCATTTTGGGAGCCATGCAGA
novel_mir_20	Unigene24431_cattail:270:371:-	-47.94	CK-m0047-5p	CK-m0047-3p	609	134	495	221	AGATGGCCCTCTTTGTAGTCTTCCACAGCTTTCTTGAACTGCATCTCCTCTCTCAATTGCAGTTCAATAAAGCTGTGGGAAATCACAGGGAGAGACCAATTG	...((((.((((((((.((.((((((((((((.((((((((((..............)))))))))).)))))))))))).)).)))))))).).)))....	TTCCACAGCTTTCTTGAACTG	GTTCAATAAAGCTGTGGGAAA
novel_mir_20	Unigene8234_cattail:28:175:+	-73.4	CK-m0054-5p	CK-m0054-3p	610	46	495	33	CTTCATCCCTTTCCACAGCTTTCTTGAACTGTGGTTGCATGTGTTCGCCGGGCGGGGGCGGCGACTGGAGCGACGAAGGCATACCCCCGGCCGGCCGACAATAGTGGCCGTAGATCTGAGTTCAGGATAGCTGTGGGAATGCATGGAC	.(((((.(.(((((((((((.(((((((((.((((..(...((((.(((((.((((((..((...((......))...))...)))))).))))).))))...)..))))........))))))))).))))))))))).).))))).	TTCCACAGCTTTCTTGAACTG	GTTCAGGATAGCTGTGGGAAT
novel_mir_21	Unigene29741_cattail:229:339:+	-60.2	Cd-m0048-5p	Cd-m0048-3p	-	-	1	10	TCTCCCTCTTCCCGTCCCCACCTCCTCGTCTTCTCCTCTTCGCCGCTGCCTCCGCTTCCTACACGGAGACCAGCGACGAAGAGGAGGACGACGACGGAGGCGAAGGGGTAG	.((.(((((((.........((((((((((((((((((((((.(((((.(((((.........)))))..))))).)))))))))))).))))).))))).))))))).))	CTCCTCGTCTTCTCCTCTTCG	AAGAGGAGGACGACGACGGAGGC
novel_mir_22	Unigene31270_cattail:37:156:+	-57.52	CK-m0050-5p	CK-m0050-3p	18	47	12	62	GACAGTAAGTAGAAGCTATGGGTATGGGGTTGGGTTGGAGAGCTCCCAAATCTTCTTTATCGTTTGAGCTTGGAGTGCTTTCCAATTCCTCCCATACCAATGGTTTCTATTTGCTCCTTC	...((((((((((((((((.(((((((((..((((((((((((.(((((.((.............))..)))).).)))))))))))).))))))))).)))))))))))))))).....	GGTATGGGGTTGGGTTGGAGAGC	TTTCCAATTCCTCCCATACCAA
novel_mir_23	Unigene39450_cattail:42:147:+	-50.4	-	CK-m0052-3p	-	147	-	208	AGAAGGGTTTCCCTCGCAGGAGAGATGACGCCGAGGCCGACCGGCGAATTCTAAGCCAACCCCCACCCGACGACGGCGTCATCTTCTCTGCGACGGCAACCTGGCA	.(..(((((.((.((((((..((((((((((((.((....))(((.........)))................))))))))))))..)))))).)).)))))..).	-	GCGTCATCTTCTCTGCGACGG
novel_mir_24	Unigene46843_cattail:1:86:-	-31.4	CK-m0053-5p	-	7	-	9	-	ATTGATTTGGAGGTATTGGCGTGCCTCAATCCGACGACATGGTTGAGTACTTAGATAACCATATAATTGGATTGAGCCGCGTCAAT	..............(((((((((.((((((((((..(.(((((((..........))))))).)..)))))))))).)))))))))	AGGTATTGGCGTGCCTCAATC	-
novel_mir_25	CL3870.Contig2_cattail:395:484:-	-48.92	-	CK-m0017-3p	-	306	-	-	GCTGATGGATAATTCCAAAGGGATCGCATTGATCTTTCGATAATCATAATCACGAATGATCAATGCGATTCCGTTGGAATTTTCCATTAG	.((((((((.((((((((.(((((((((((((((.((((.............)))).))))))))))))))).)))))))).))))))))	-	TCAATGCGATTCCGTTGGAAT
novel_mir_25	Unigene23735_cattail:379:468:-	-48.92	-	CK-m0046-3p	-	306	-	-	GCTGATGGATAATTCCAAAGGGATCGCATTGATCTTTCGATAATCATAATCACGAATGATCAATGCGATTCCGTTGGAATTTTCCATTAG	.((((((((.((((((((.(((((((((((((((.((((.............)))).))))))))))))))).)))))))).))))))))	-	TCAATGCGATTCCGTTGGAAT
novel_mir_26	CL5195.Contig1_cattail:2366:2499:-	-62.4	-	CK-m0027-3p	-	5	-	-	TGGGCATGTGATAATGCATTTCTGCTTTGTCTCTGTCTTGGTTGACAACGAGAGAGAGCACGCTGGTCGGCACTCATGCAAGGGGCCATGACTGTGTACTGGCGTGCTTTTTCTCGCTGTCACTCATTTCGCCC	.((((..(.(((((.(((....))).))))).).....((..(((((.(((((((((((((((..((..(((.((((((.....).))))).)))..))..))))))))))))))).)))))..))....))))	-	GTGCTTTTTCTCGCTGTCACT
novel_mir_26	CL5195.Contig2_cattail:2390:2523:-	-62.4	-	CK-m0028-3p	-	5	-	-	TGGGCATGTGATAATGCATTTCTGCTTTGTCTCTGTCTTGGTTGACAACGAGAGAGAGCACGCTGGTCGGCACTCATGCAAGGGGCCATGACTGTGTACTGGCGTGCTTTTTCTCGCTGTCACTCATTTCGCCC	.((((..(.(((((.(((....))).))))).).....((..(((((.(((((((((((((((..((..(((.((((((.....).))))).)))..))..))))))))))))))).)))))..))....))))	-	GTGCTTTTTCTCGCTGTCACT
novel_mir_26	CL5195.Contig3_cattail:2390:2523:-	-62.4	-	CK-m0029-3p	-	5	-	-	TGGGCATGTGATAATGCATTTCTGCTTTGTCTCTGTCTTGGTTGACAACGAGAGAGAGCACGCTGGTCGGCACTCATGCAAGGGGCCATGACTGTGTACTGGCGTGCTTTTTCTCGCTGTCACTCATTTCGCCC	.((((..(.(((((.(((....))).))))).).....((..(((((.(((((((((((((((..((..(((.((((((.....).))))).)))..))..))))))))))))))).)))))..))....))))	-	GTGCTTTTTCTCGCTGTCACT
novel_mir_26	CL5195.Contig4_cattail:2366:2499:-	-62.4	-	CK-m0030-3p	-	5	-	-	TGGGCATGTGATAATGCATTTCTGCTTTGTCTCTGTCTTGGTTGACAACGAGAGAGAGCACGCTGGTCGGCACTCATGCAAGGGGCCATGACTGTGTACTGGCGTGCTTTTTCTCGCTGTCACTCATTTCGCCC	.((((..(.(((((.(((....))).))))).).....((..(((((.(((((((((((((((..((..(((.((((((.....).))))).)))..))..))))))))))))))).)))))..))....))))	-	GTGCTTTTTCTCGCTGTCACT
novel_mir_27	CL6090.Contig2_cattail:88:195:+	-51.2	CK-m0032-5p	CK-m0032-3p	7	5	-	-	GTTTCTTTGGTAGCCAAGGATGACTTGCCTATCTCCATTTGAGGTTTTCAATCACCTGGAAGCTTGATGTGGATTAGTAGGCAGTCTCCTTGGCTAGTCTGAGTGGCT	((..(((.((((((((((((.((((.((((((.(((((.(.(((((((((......))))))))).).)))))...)))))))))))))))))))).)).)))..)).	TAGCCAAGGATGACTTGCCTA	GGCAGTCTCCTTGGCTAGT
novel_mir_27	CL6090.Contig3_cattail:166:275:+	-48.2	CK-m0033-5p	-	7	-	-	-	GTTTCTTTGGTAGCCAAGGATGACTTGCCTATCTCCACTTGAGGTTTTTAATCCACCTGAAAACTTCATGTGGATTTGTGGGCAATCTCCTTTGGCTAATCTGAGTGGCT	((..(((.(((((((((((..((.((((((((.(((((.(((((((((((.......))))))))))).)))))...))))))))))..)))))))).))).)))..)).	TAGCCAAGGATGACTTGCCTA	-
novel_mir_27	CL6090.Contig4_cattail:88:195:+	-51.2	CK-m0034-5p	CK-m0034-3p	7	5	-	-	GTTTCTTTGGTAGCCAAGGATGACTTGCCTATCTCCATTTGAGGTTTTCAATCACCTGGAAGCTTGATGTGGATTAGTAGGCAGTCTCCTTGGCTAGTCTGAGTGGCT	((..(((.((((((((((((.((((.((((((.(((((.(.(((((((((......))))))))).).)))))...)))))))))))))))))))).)).)))..)).	TAGCCAAGGATGACTTGCCTA	GGCAGTCTCCTTGGCTAGT
novel_mir_28	Unigene11570_cattail:2461:2563:-	-47.52	CK-m0039-5p	-	6	-	-	-	ACGAAGGGTTCGGGTCGGGGTGGGGGGTGGGAATAACACATACGCGATGGGGGGAATTTACCCATCGATCTCACCATCACCGCCTAAAGGTCCCGCCTTTCTC	..(((((((..((..(.(((((((((((((((............(((((((.........))))))).))))))).)).))))))...)..)).)))))))..	CGGGTCGGGGTGGGGGGTGGG	-
novel_mir_29	Unigene20630_cattail:261:427:+	-59.1	CK-m0044-5p	-	14	-	-	-	AGTGATTCCTGGGCGCAGCGGTTTATCGATCTCTTCTTGGCCTTGTTGCTTTTTTTTGTGGGTTTGGGGAAGTTGTTACGATGCGTTTCGATCGAGAGAGTGGAGGAAGGATTTGAGTGGGTACAAAGCGGGAATCGATCGATAAACCTCTGCATCCGGCTTTCACA	.((((...((((..((((.((((((((((((..((((((.((((.((.(.((((((((.....(((..(..((((...))))...)..))).)))))))).).)).)))).((((........)))).))))))..)))))))))))).))))..))))...)))).	GGGCGCAGCGGTTTATCGATC	-
novel_mir_30	Unigene23687_cattail:89:262:+	-86.8	CK-m0045-5p	-	15	-	-	-	TCGTCGATGTTCACGTGTTGAAGATTGTCGATGAAGTGCCGCTCCTATCCACCGCGTCGGCGCCCACGTAACCTACCTGAGCTCTTCTTCCTCTTCGAGCTAGGGCATCGGCATTGGAGCGGCAAATGCGAGCGGAGCTTTATCGACGATTTCTAGCACGTGAACGACGATGAG	((((((.(((((((((((((.((((((((((((((((.((((((.(((...((((((((..((((..(((...)))...(((((............))))).))))..))))......))))...))).)))))).)))))))))))))))).))))))))))))).)))))).	TCACGTGTTGAAGATTGTCGA	-
novel_mir_31	Unigene33298_cattail:471:817:-	-72.5	-	CK-m0051-3p	-	83	-	-	TTTGTTCTTGTTCTGTTTAGATTATGAGGTGTGTCAGAGTTCAAATGATGGCCAGGGTATTATGATCTTTCATTGCATTGAGTTCTTCGTTTTAAATGATCCTCTTCTAGTTGACATTTAAAAACTTTGGTATAGTTCTGTTAGAAACTTGGATTGGATCCTTGAGATATATGCCAGTGCTTTATTTTTTATTTCTATTTATACATGTTTTGAAGCTTAACTTTTACTTGGCACATGCATCTGTTTCACTGGGGA	...((....((((((((...(((((.((((.((((.(((..((.((((((((((((.....((((....)))).((((((.((.....(((((((..(((((..(((.((((....(((((.((((.......))))...))))))))).)))..))))).)))))))....))))))))..............................................)))))).))).))).)).))).(((((((	-	AGGCCTATGATGAACAGCAGAA
