# Supplementary material for: Transcriptome-Wide Identification of miRNAs and Their Targets from Typha angustifolia by RNA-Seq and Their Response to Cadmium Stress
Source: PLoS One. 2015 Apr 29;10(4):e0125462. doi: 10.1371/journal.pone.0125462 (PMC4414455; doi:10.1371/journal.pone.0125462)
Supplement: S10 Table — Detected diverse isoforms of T. angustifolia conserved miRNAs. miRNA precursor information, in order: miRNA name, location and length of hairpin structure, MFE (minimal folding free energy), miRNA precursor sequence, stem loop structure name. (XLS) [file pone.0125462.s014.xls]

## Sheet: CK
mireap-plant
miR156a CL1105.Contig12_cattail:321:445:+ 125(nt) -53.60(kcal/mol)
AAGGGGGAGTTATCCGCGGCTGACAGAAGAGAGTGAGCACACTTCGGTGGTGGTATAAGGGGATTTATTCCATTTCGTTGCGTGCTCACTTCTCTATCTGTCAGACTTTTTCCCCTAGATAACTC CK-m0001 207197
.((((((((........(((((((((((((((((((((((.(..(((.(((((.(((((....))))).))))))))..).)))))))).))))).)))))))).)).)))))))).........
********************TGACAGAAGAGAGTGAGCAC************************************************************************************* CK-m0001-5p 207003
**********************************************************************************TGCTCACTTCTCTATCTGTCAGA******************** CK-m0001-3p 194
-----------------GGCTGACAGAAGAGAGTGAG---------------------------------------------------------------------------------------- t1380018 1
------------------GCTGACAGAAGAGAGTGAGCA-------------------------------------------------------------------------------------- t2361035 1
------------------GCTGACAGAAGAGAGTGAGCAC------------------------------------------------------------------------------------- t0750770 1
-------------------CTGACAGAAGAGAGTGAGC--------------------------------------------------------------------------------------- t0329737 2
-------------------CTGACAGAAGAGAGTGAGCA-------------------------------------------------------------------------------------- t0002414 366
-------------------CTGACAGAAGAGAGTGAGCAC------------------------------------------------------------------------------------- t0000083 6833
-------------------CTGACAGAAGAGAGTGAGCACA------------------------------------------------------------------------------------ t0204236 3
--------------------TGACAGAAGAGAGTGAGC--------------------------------------------------------------------------------------- t0014698 52
--------------------TGACAGAAGAGAGTGAGCA-------------------------------------------------------------------------------------- t0000681 1073
--------------------TGACAGAAGAGAGTGAGCAC------------------------------------------------------------------------------------- t0000003 196815
--------------------TGACAGAAGAGAGTGAGCACA------------------------------------------------------------------------------------ t0000371 1690
--------------------TGACAGAAGAGAGTGAGCACAC----------------------------------------------------------------------------------- t1016327 1
--------------------TGACAGAAGAGAGTGAGCACACT---------------------------------------------------------------------------------- t0602045 1
---------------------GACAGAAGAGAGTGAGCA-------------------------------------------------------------------------------------- t0289520 2
---------------------GACAGAAGAGAGTGAGCAC------------------------------------------------------------------------------------- t0018915 39
---------------------GACAGAAGAGAGTGAGCACA------------------------------------------------------------------------------------ t0078099 9
----------------------ACAGAAGAGAGTGAGCAC------------------------------------------------------------------------------------- t0010561 76
----------------------ACAGAAGAGAGTGAGCACA------------------------------------------------------------------------------------ t0026418 27
----------------------ACAGAAGAGAGTGAGCACAC----------------------------------------------------------------------------------- t0090987 7
-----------------------CAGAAGAGAGTGAGCACAC----------------------------------------------------------------------------------- t0164490 4
----------------------------------------------------------------------------------TGCTCACTTCTCTATCTGTCA---------------------- t0397146 2
----------------------------------------------------------------------------------TGCTCACTTCTCTATCTGTCAG--------------------- t0051938 13
----------------------------------------------------------------------------------TGCTCACTTCTCTATCTGTCAGA-------------------- t0006489 129
----------------------------------------------------------------------------------TGCTCACTTCTCTATCTGTCAGAC------------------- t1820783 1
-----------------------------------------------------------------------------------GCTCACTTCTCTATCTGTCAGA-------------------- t0015820 48
------------------------------------------------------------------------------------CTCACTTCTCTATCTGTCAGAC------------------- t0746906 1
//
mireap-plant
miR168a CL1292.Contig1_cattail:2690:2772:- 83(nt) -41.10(kcal/mol)
TTCGCTTGGTGCAGGTCGGGAACGCTTCGGTTCGGTCTTCGATCGGGTCGGATCCCGCCTTGCACCAACTGAATCGGAGCCGG CK-m0012 56626
((((.((((((((((.(((((....(((((..(((((...)))))..)))))))))).)))))))))).)))).((....)).
**CGCTTGGTGCAGGTCGGGAAC************************************************************ CK-m0012-5p 56484
****************************************************TCCCGCCTTGCACCAACTGAA********** CK-m0012-3p 142
-TCGCTTGGTGCAGGTCGG---------------------------------------------------------------- t0210882 3
-TCGCTTGGTGCAGGTCGGG--------------------------------------------------------------- t0104328 6
-TCGCTTGGTGCAGGTCGGGA-------------------------------------------------------------- t0005087 170
-TCGCTTGGTGCAGGTCGGGAA------------------------------------------------------------- t0000010 55685
-TCGCTTGGTGCAGGTCGGGAAC------------------------------------------------------------ t0029101 24
-TCGCTTGGTGCAGGTCGGGAACG----------------------------------------------------------- t0044718 15
-TCGCTTGGTGCAGGTCGGGAACGC---------------------------------------------------------- t0002968 302
-TCGCTTGGTGCAGGTCGGGAACGCT--------------------------------------------------------- t0222385 3
--CGCTTGGTGCAGGTCGGG--------------------------------------------------------------- t1269574 1
--CGCTTGGTGCAGGTCGGGA-------------------------------------------------------------- t0273454 3
--CGCTTGGTGCAGGTCGGGAA------------------------------------------------------------- t0008557 96
--CGCTTGGTGCAGGTCGGGAAC------------------------------------------------------------ t0006318 134
--CGCTTGGTGCAGGTCGGGAACGC---------------------------------------------------------- t0404500 2
---GCTTGGTGCAGGTCGGGA-------------------------------------------------------------- t0311851 2
---GCTTGGTGCAGGTCGGGAA------------------------------------------------------------- t0028422 25
---GCTTGGTGCAGGTCGGGAAC------------------------------------------------------------ t0473627 2
----CTTGGTGCAGGTCGGGAA------------------------------------------------------------- t0064383 10
----CTTGGTGCAGGTCGGGAAC------------------------------------------------------------ t2399723 1
--------------------------------------------------GATCCCGCCTTGCACCAACTGAAT--------- t0058676 11
---------------------------------------------------ATCCCGCCTTGCACCAACTGA----------- t1729433 1
----------------------------------------------------TCCCGCCTTGCACCAACTGA----------- t2275850 1
----------------------------------------------------TCCCGCCTTGCACCAACTGAA---------- t0010244 78
----------------------------------------------------TCCCGCCTTGCACCAACTGAAT--------- t1410567 1
-----------------------------------------------------CCCGCCTTGCACCAACTGAA---------- t0281132 2
-----------------------------------------------------CCCGCCTTGCACCAACTGAAT--------- t0016145 47
-----------------------------------------------------CCCGCCTTGCACCAACTGAATCGG------ t2063974 1
//
mireap-plant
miR166a CL1634.Contig1_cattail:1073:1209:- 137(nt) -64.60(kcal/mol)
AGGAAGCTCTTCCATTGGGGGGAATGTTGTCTGGCTCGAGGCTGCCGTGAGCTAGAGATTGGTTTCTTCTCTCCTTCTCTTCTCGGCGAAAAGATCTCGGACCAGGCTTCATTCCCCTCAACCATAGCTTCCAAAGT CK-m0013 160147
.(((((((......((((((((((((..((((((..(((((((((((.((...(((((..((..........)).))))))).))))....)).)))))..))))))..))))))))))))....))))))).....
********************GGAATGTTGTCTGGCTCGAGG************************************************************************************************ CK-m0013-5p 1033
************************************************************************************************TCGGACCAGGCTTCATTCCCC******************** CK-m0013-3p 159112
--------------------GGAATGTTGTCTGGCTCGA-------------------------------------------------------------------------------------------------- t0209642 3
--------------------GGAATGTTGTCTGGCTCGAG------------------------------------------------------------------------------------------------- t0189247 4
--------------------GGAATGTTGTCTGGCTCGAGG------------------------------------------------------------------------------------------------ t0000748 1007
--------------------GGAATGTTGTCTGGCTCGAGGC----------------------------------------------------------------------------------------------- t0118990 6
--------------------GGAATGTTGTCTGGCTCGAGGCT---------------------------------------------------------------------------------------------- t1452687 1
---------------------GAATGTTGTCTGGCTCGAGGC----------------------------------------------------------------------------------------------- t0055991 12
-------------------------------------------------------------------------------------------AGATCTCGGACCAGGCTTCATTCC---------------------- t1794062 1
--------------------------------------------------------------------------------------------GATCTCGGACCAGGCTTCAT------------------------- t1631941 1
---------------------------------------------------------------------------------------------ATCTCGGACCAGGCTTCATTC----------------------- t0046778 15
---------------------------------------------------------------------------------------------ATCTCGGACCAGGCTTCATTCCCC-------------------- t0190828 4
----------------------------------------------------------------------------------------------TCTCGGACCAGGCTTCAT------------------------- t0047242 14
----------------------------------------------------------------------------------------------TCTCGGACCAGGCTTCATT------------------------ t0049570 14
----------------------------------------------------------------------------------------------TCTCGGACCAGGCTTCATTC----------------------- t0012171 64
----------------------------------------------------------------------------------------------TCTCGGACCAGGCTTCATTCC---------------------- t0000090 6329
----------------------------------------------------------------------------------------------TCTCGGACCAGGCTTCATTCCC--------------------- t1779443 1
----------------------------------------------------------------------------------------------TCTCGGACCAGGCTTCATTCCCC-------------------- t0087060 8
-----------------------------------------------------------------------------------------------CTCGGACCAGGCTTCATTCC---------------------- t0100889 7
-----------------------------------------------------------------------------------------------CTCGGACCAGGCTTCATTCCC--------------------- t0012918 60
-----------------------------------------------------------------------------------------------CTCGGACCAGGCTTCATTCCCC-------------------- t0035940 19
------------------------------------------------------------------------------------------------TCGGACCAGGCTTCATTC----------------------- t0001970 436
------------------------------------------------------------------------------------------------TCGGACCAGGCTTCATTCC---------------------- t0001606 514
------------------------------------------------------------------------------------------------TCGGACCAGGCTTCATTCCC--------------------- t0002421 365
------------------------------------------------------------------------------------------------TCGGACCAGGCTTCATTCCCC-------------------- t0000005 150946
------------------------------------------------------------------------------------------------TCGGACCAGGCTTCATTCCCCT------------------- t0004515 194
------------------------------------------------------------------------------------------------TCGGACCAGGCTTCATTCCCCTC------------------ t0452697 2
------------------------------------------------------------------------------------------------TCGGACCAGGCTTCATTCCCCTCA----------------- t0289749 2
-------------------------------------------------------------------------------------------------CGGACCAGGCTTCATTCC---------------------- t0438801 2
-------------------------------------------------------------------------------------------------CGGACCAGGCTTCATTCCC--------------------- t0123445 5
-------------------------------------------------------------------------------------------------CGGACCAGGCTTCATTCCCC-------------------- t0009641 84
-------------------------------------------------------------------------------------------------CGGACCAGGCTTCATTCCCCT------------------- t0129860 5
--------------------------------------------------------------------------------------------------GGACCAGGCTTCATTCCCC-------------------- t0035521 20
---------------------------------------------------------------------------------------------------GACCAGGCTTCATTCCCC-------------------- t0503089 2
//
mireap-plant
miR168a CL3540.Contig1_cattail:98:209:+ 112(nt) -57.60(kcal/mol)
TGCTCGCCGCCGCCTCGGATTCGCTTGGTGCAGGTCGGGAACGGCTCGATCTGCTCTTCGGCATGTCGGATCCCGCCTTGCATCAACTGAATCGGAGCCGGAAAGCGATGCC CK-m0021 57340
.((((((..(((.(((.((((((.((((((((((.(((((....(.((((.((((....)))).))))).))))).)))))))))).)))))).))).)))...)))).)).
********************TCGCTTGGTGCAGGTCGGGAA*********************************************************************** CK-m0021-5p 57209
***********************************************************************CCCGCCTTGCATCAACTGAAT******************** CK-m0021-3p 131
------------------ATTCGCTTGGTGCAGGTCGGG------------------------------------------------------------------------- t0106837 6
------------------ATTCGCTTGGTGCAGGTCGGGAAC---------------------------------------------------------------------- t1575639 1
-------------------TTCGCTTGGTGCAGGTCGGGA------------------------------------------------------------------------ t0001013 783
-------------------TTCGCTTGGTGCAGGTCGGGAA----------------------------------------------------------------------- t0126106 5
--------------------TCGCTTGGTGCAGGTCGG-------------------------------------------------------------------------- t0210882 3
--------------------TCGCTTGGTGCAGGTCGGG------------------------------------------------------------------------- t0104328 6
--------------------TCGCTTGGTGCAGGTCGGGA------------------------------------------------------------------------ t0005087 170
--------------------TCGCTTGGTGCAGGTCGGGAA----------------------------------------------------------------------- t0000010 55685
--------------------TCGCTTGGTGCAGGTCGGGAAC---------------------------------------------------------------------- t0029101 24
--------------------TCGCTTGGTGCAGGTCGGGAACG--------------------------------------------------------------------- t0044718 15
--------------------TCGCTTGGTGCAGGTCGGGAACGG-------------------------------------------------------------------- t0003841 230
---------------------CGCTTGGTGCAGGTCGGG------------------------------------------------------------------------- t1269574 1
---------------------CGCTTGGTGCAGGTCGGGA------------------------------------------------------------------------ t0273454 3
---------------------CGCTTGGTGCAGGTCGGGAA----------------------------------------------------------------------- t0008557 96
---------------------CGCTTGGTGCAGGTCGGGAAC---------------------------------------------------------------------- t0006318 134
---------------------CGCTTGGTGCAGGTCGGGAACGG-------------------------------------------------------------------- t0095274 7
----------------------GCTTGGTGCAGGTCGGGA------------------------------------------------------------------------ t0311851 2
----------------------GCTTGGTGCAGGTCGGGAA----------------------------------------------------------------------- t0028422 25
----------------------GCTTGGTGCAGGTCGGGAAC---------------------------------------------------------------------- t0473627 2
-----------------------CTTGGTGCAGGTCGGGAA----------------------------------------------------------------------- t0064383 10
-----------------------CTTGGTGCAGGTCGGGAAC---------------------------------------------------------------------- t2399723 1
--------------------------------------------------------------------GATCCCGCCTTGCATCAACTGAAT-------------------- t0072635 9
----------------------------------------------------------------------TCCCGCCTTGCATCAACTGAA--------------------- t0366633 2
-----------------------------------------------------------------------CCCGCCTTGCATCAACTGAA--------------------- t1379250 1
-----------------------------------------------------------------------CCCGCCTTGCATCAACTGAAT-------------------- t0006995 119
//
mireap-plant
miR393 CL3870.Contig2_cattail:397:481:+ 85(nt) -42.50(kcal/mol)
AATGGAAAATTCCAACGGAATCGCATTGATCATTCGTGATTATGATTATCGAAAGATCAATGCGATCCCTTTGGAATTATCCATC CK-m0026 6
.(((((.((((((((.((.((((((((((((.((((((((....)))).)))).)))))))))))).)).)))))))).))))).
**********TCCAACGGAATCGCATTGATC****************************************************** CK-m0026-5p 5
********************************************************TCAATGCGATCCCTTTGGAAT******** CK-m0026-3p 1
----------TCCAACGGAATCGCATTGATC------------------------------------------------------ t0130034 5
--------------------------------------------------------TCAATGCGATCCCTTTGGAAT-------- t0947654 1
//
mireap-plant
miR353 CL437.Contig10_cattail:679:786:- 108(nt) -53.00(kcal/mol)
CGTGGTAGGTTGACAACGAGAGAGAGCACACCGGTCGGCAGTCATGCTTGGGTTGCCGTGGCTGTGTACTAGCGTGCTCTTTCTCGTTGCCACCCCGGTTTGCCTCGC CK-m0028 28064
((.((((((.((.((((((((((((((((.(..((..((((((((((.......).)))))))))..))..).)))))))))))))))).)).)).....)))).)).
**********TGACAACGAGAGAGAGCACAC***************************************************************************** CK-m0028-5p 28064
---------TTGACAACGAGAGAGAGCAC------------------------------------------------------------------------------- t0833304 1
---------TTGACAACGAGAGAGAGCACA------------------------------------------------------------------------------ t0009599 84
---------TTGACAACGAGAGAGAGCACAC----------------------------------------------------------------------------- t0002844 315
----------TGACAACGAGAGAGAGCA-------------------------------------------------------------------------------- t0031174 23
----------TGACAACGAGAGAGAGCAC------------------------------------------------------------------------------- t0028695 25
----------TGACAACGAGAGAGAGCACA------------------------------------------------------------------------------ t0015026 51
----------TGACAACGAGAGAGAGCACAC----------------------------------------------------------------------------- t0000022 27560
----------TGACAACGAGAGAGAGCACACC---------------------------------------------------------------------------- t0198218 3
-----------GACAACGAGAGAGAGCACAC----------------------------------------------------------------------------- t2410864 1
------------ACAACGAGAGAGAGCACAC----------------------------------------------------------------------------- t1591864 1
//
mireap-plant
miR530 CL4409.Contig1_cattail:731:838:- 108(nt) -51.30(kcal/mol)
TTGATATAGCTGCATTTGCACCTGCACCTTTAGAGGAATTCAAAGAAAGAAAGAAAGAAAGAGATTGGAGTTTCCTCTACAGGTGCAGTGCATATGCAGCTGTATGCC CK-m0034 311
...((((((((((((.(((((.(((((((.(((((((((((((.....................)))))..)))))))).)))))))))))).))))))))))))...
**********TGCATTTGCACCTGCACCTTT***************************************************************************** CK-m0034-5p 309
------TAGCTGCATTTGCACCTGCACC-------------------------------------------------------------------------------- t0293824 2
----------TGCATTTGCACCTGCACCTT------------------------------------------------------------------------------ t0140878 5
----------TGCATTTGCACCTGCACCTTT----------------------------------------------------------------------------- t0003121 287
----------TGCATTTGCACCTGCACCTTTA---------------------------------------------------------------------------- t0047768 14
-----------GCATTTGCACCTGCACCTTT----------------------------------------------------------------------------- t0271962 3
//
mireap-plant
miR5386 CL4642.Contig1_cattail:214:320:+ 107(nt) -71.10(kcal/mol)
GCCCCGAACCCGTCGGCTGTCGGCGGACTGCTCGAGCTGCCTCGCGCGGCGAGAGCGGGTCGCCGCGTGCCGGCCGGGGGACGGACCGGGAACGGCTCCTTCGGGGG CK-m0037 36
.((((((.(((((((((((.(((((..((((((..(((((.....)))))..))))))..))))))).))))).))))....((((((....))).))).)))))).
**********CGTCGGCTGTCGGCGGACTG***************************************************************************** CK-m0037-5p 36
----------CGTCGGCTGTCGGCGGACTG----------------------------------------------------------------------------- t0020350 36
//
mireap-plant
miR519 CL4918.Contig1_cattail:258:488:+ 231(nt) -91.04(kcal/mol)
GGGTTTTGGAGTGGAGCTCCTTGAGGTCCAAAAGAAGGTCTTTGGAGGGGCGATTCAGCTGCTGGATTATGGATCCCACTCTCCTATCTCATAAGGAAGAAAGAGAGAGAAAGATAGGGAAATAGAGAGAAAGATGACAACTTGAGATAGGCTTGTGGCTTGCATGACTCGGGAGCTGCATTAGCCTTTACTGATCTTTATTTGGATTGAAGGGAGCTCTACATCTATACT CK-m0038 745
.(((..((((((((((((((((..((((((((.(((((((.....(((((((((.(((((.(((..(((((.(..((((...(((((((((...................................................)))))))))...))))..).)))))..))).))))).))).))))))...))))))).))))))))..)))))))))))).)))).)))
********************************************************************************************************************************************************************************************************TTTGGATTGAAGGGAGCTCTA********** CK-m0038-3p 745
------------------------------------------------------------------------------------------------------------------------------------------------------------------------------------------------------TATTTGGATTGAAGGGAGCTC------------ t1664476 1
-------------------------------------------------------------------------------------------------------------------------------------------------------------------------------------------------------ATTTGGATTGAAGGGAGCTCT----------- t2012841 1
--------------------------------------------------------------------------------------------------------------------------------------------------------------------------------------------------------TTTGGATTGAAGGGAGCT------------- t0008380 98
--------------------------------------------------------------------------------------------------------------------------------------------------------------------------------------------------------TTTGGATTGAAGGGAGCTC------------ t0069788 10
--------------------------------------------------------------------------------------------------------------------------------------------------------------------------------------------------------TTTGGATTGAAGGGAGCTCT----------- t0071768 9
--------------------------------------------------------------------------------------------------------------------------------------------------------------------------------------------------------TTTGGATTGAAGGGAGCTCTA---------- t0001425 572
--------------------------------------------------------------------------------------------------------------------------------------------------------------------------------------------------------TTTGGATTGAAGGGAGCTCTAC--------- t0066798 10
--------------------------------------------------------------------------------------------------------------------------------------------------------------------------------------------------------TTTGGATTGAAGGGAGCTCTACA-------- t0261606 3
--------------------------------------------------------------------------------------------------------------------------------------------------------------------------------------------------------TTTGGATTGAAGGGAGCTCTACATC------ t0520349 1
---------------------------------------------------------------------------------------------------------------------------------------------------------------------------------------------------------TTGGATTGAAGGGAGCTC------------ t0430552 2
---------------------------------------------------------------------------------------------------------------------------------------------------------------------------------------------------------TTGGATTGAAGGGAGCTCTA---------- t0023369 31
---------------------------------------------------------------------------------------------------------------------------------------------------------------------------------------------------------TTGGATTGAAGGGAGCTCTAC--------- t1219729 1
---------------------------------------------------------------------------------------------------------------------------------------------------------------------------------------------------------TTGGATTGAAGGGAGCTCTACA-------- t0123140 5
---------------------------------------------------------------------------------------------------------------------------------------------------------------------------------------------------------TTGGATTGAAGGGAGCTCTACAT------- t0836057 1
//
mireap-plant
miR535a CL5195.Contig1_cattail:2360:2467:- 108(nt) -52.50(kcal/mol)
CTGTCTTGGTTGACAACGAGAGAGAGCACGCTGGTCGGCACTCATGCAAGGGGCCATGACTGTGTACTGGCGTGCTTTTTCTCGCTGTCACTCATTTCGCCCTGGCAA CK-m0040 32296
.((((..((((((((.(((((((((((((((..((..(((.((((((.....).))))).)))..))..))))))))))))))).)))))........)))..)))).
**********TGACAACGAGAGAGAGCACGC***************************************************************************** CK-m0040-5p 32295
------TGGTTGACAACGAGAGAGAGCACG------------------------------------------------------------------------------ t1100503 1
---------TTGACAACGAGAGAGAGCAC------------------------------------------------------------------------------- t0833304 1
---------TTGACAACGAGAGAGAGCACG------------------------------------------------------------------------------ t0000970 811
---------TTGACAACGAGAGAGAGCACGC----------------------------------------------------------------------------- t0003763 235
----------TGACAACGAGAGAGAGCA-------------------------------------------------------------------------------- t0031174 23
----------TGACAACGAGAGAGAGCAC------------------------------------------------------------------------------- t0028695 25
----------TGACAACGAGAGAGAGCACG------------------------------------------------------------------------------ t0015239 50
----------TGACAACGAGAGAGAGCACGC----------------------------------------------------------------------------- t0000021 31107
----------TGACAACGAGAGAGAGCACGCT---------------------------------------------------------------------------- t0028411 25
-----------GACAACGAGAGAGAGCACGC----------------------------------------------------------------------------- t0103569 6
-----------GACAACGAGAGAGAGCACGCT---------------------------------------------------------------------------- t0165847 4
------------ACAACGAGAGAGAGCACGC----------------------------------------------------------------------------- t0094184 7
-------------CAACGAGAGAGAGCACGC----------------------------------------------------------------------------- t1323383 1
//
mireap-plant
miR394a CL5313.Contig1_cattail:3071:3326:- 256(nt) -71.10(kcal/mol)
GCCAAAGCAGTGGGGCATGGATGGAATGCTGTCCCGCATGCTATCCATTGTCTTTTTCGGCTATGAGGAAGCGTACAATCTGGCACCTTCTGCCATTCCTTGTTCAACATGTTATATGTAACTAGACGGTTCATCCGCCTTGACCTCAGAGAGAGCATGAGCAAACCCTGATTGCCCAAGCATGTCATCTTTACGTGCTTACCATAAAACTCTAAGCACCAGATGTTTGGCATTCTGTCCACCTCCTTCCAAAGG
.((...(.((.((((..(((((((((((((.....(((((((.......(.((((((((....)))))))))...(((((.((((.....)))).....(((((((...((((...((.....((.(((.....))).))......)).....))))))))))).....)))))....)))))))(((((....(((((((...........))))))).)))))...))))))))))))))))))).)....))
**********************************************************************************************************************************************************************************************************************************TTGGCATTCTGTCCACCTCC*********
----------------------------------------------------------------------------------------------------------------------------------------------------------------------------------------------------------------------------------TTGGCATTCTGTCCACCTCC---------
//
mireap-plant
miR168a CL5512.Contig2_cattail:480:563:- 84(nt) -32.30(kcal/mol)
ATTCGCTTGGTGCAGGTCGGGAACCACTCGATCTGCTCACCGATGAGCCGGATCCTGCCTTGCATCAACTGAATCCGAGCCGGA CK-m0047 56988
(((((.((((((((((.(((((.((.(((.(((........))))))..)).))))).)))))))))).)))))(((...))).
**TCGCTTGGTGCAGGTCGGGAA************************************************************* CK-m0047-5p 56961
*****************************************************CCTGCCTTGCATCAACTGAAT********** CK-m0047-3p 27
-TTCGCTTGGTGCAGGTCGGGA-------------------------------------------------------------- t0001013 783
-TTCGCTTGGTGCAGGTCGGGAA------------------------------------------------------------- t0126106 5
--TCGCTTGGTGCAGGTCGG---------------------------------------------------------------- t0210882 3
--TCGCTTGGTGCAGGTCGGG--------------------------------------------------------------- t0104328 6
--TCGCTTGGTGCAGGTCGGGA-------------------------------------------------------------- t0005087 170
--TCGCTTGGTGCAGGTCGGGAA------------------------------------------------------------- t0000010 55685
--TCGCTTGGTGCAGGTCGGGAAC------------------------------------------------------------ t0029101 24
--TCGCTTGGTGCAGGTCGGGAACC----------------------------------------------------------- t0100266 7
--TCGCTTGGTGCAGGTCGGGAACCA---------------------------------------------------------- t0262353 3
---CGCTTGGTGCAGGTCGGG--------------------------------------------------------------- t1269574 1
---CGCTTGGTGCAGGTCGGGA-------------------------------------------------------------- t0273454 3
---CGCTTGGTGCAGGTCGGGAA------------------------------------------------------------- t0008557 96
---CGCTTGGTGCAGGTCGGGAAC------------------------------------------------------------ t0006318 134
---CGCTTGGTGCAGGTCGGGAACC----------------------------------------------------------- t0939346 1
----GCTTGGTGCAGGTCGGGA-------------------------------------------------------------- t0311851 2
----GCTTGGTGCAGGTCGGGAA------------------------------------------------------------- t0028422 25
----GCTTGGTGCAGGTCGGGAAC------------------------------------------------------------ t0473627 2
-----CTTGGTGCAGGTCGGGAA------------------------------------------------------------- t0064383 10
-----CTTGGTGCAGGTCGGGAAC------------------------------------------------------------ t2399723 1
--------------------------------------------------GATCCTGCCTTGCATCAACTGAAT---------- t1425937 1
-----------------------------------------------------CCTGCCTTGCATCAACTGAA----------- t2347144 1
-----------------------------------------------------CCTGCCTTGCATCAACTGAAT---------- t0028624 25
//
mireap-plant
miR160a CL5986.Contig1_cattail:110:233:+ 124(nt) -56.60(kcal/mol)
TTAACAGGTGAAGTTGGCCATGCCTGGCTCCCTGTATGCCACACATATAGACTAATCCATGGCGAGATTGGCTGCTGTGGGTGGCGTGCAAGGAGCCAAGCATGCCTTCTCTCTCTATCTCTCT CK-m0048 315
......((.((((..(((.((((.(((((((.((((((((((.(((((((.((((((........))))))))).)))).)))))))))).))))))).)))))))..)).)).))........
********************TGCCTGGCTCCCTGTATGCCA*********************************************************************************** CK-m0048-5p 146
***********************************************************************************GCGTGCAAGGAGCCAAGCATG******************** CK-m0048-3p 169
-------------------ATGCCTGGCTCCCTGTATGC------------------------------------------------------------------------------------- t2625482 1
-------------------ATGCCTGGCTCCCTGTATGCC------------------------------------------------------------------------------------ t0057561 12
--------------------TGCCTGGCTCCCTGTATGCC------------------------------------------------------------------------------------ t0732597 1
--------------------TGCCTGGCTCCCTGTATGCCA----------------------------------------------------------------------------------- t0006362 132
---------------------------------------------------------------------------------TGGCGTGCAAGGAGCCAAGCA---------------------- t0189124 4
-----------------------------------------------------------------------------------GCGTGCAAGGAGCCAAGCA---------------------- t0496053 2
-----------------------------------------------------------------------------------GCGTGCAAGGAGCCAAGCATG-------------------- t0005386 160
------------------------------------------------------------------------------------CGTGCAAGGAGCCAAGCATGC------------------- t0227649 3
//
mireap-plant
miR169f CL6090.Contig2_cattail:88:195:+ 108(nt) -51.20(kcal/mol)
GTTTCTTTGGTAGCCAAGGATGACTTGCCTATCTCCATTTGAGGTTTTCAATCACCTGGAAGCTTGATGTGGATTAGTAGGCAGTCTCCTTGGCTAGTCTGAGTGGCT CK-m0049 12
((..(((.((((((((((((.((((.((((((.(((((.(.(((((((((......))))))))).).)))))...)))))))))))))))))))).)).)))..)).
**********TAGCCAAGGATGACTTGCCTA***************************************************************************** CK-m0049-5p 7
*******************************************************************************GGCAGTCTCCTTGGCTAGT********** CK-m0049-3p 5
----------TAGCCAAGGATGACTTGCCTA----------------------------------------------------------------------------- t0095847 7
------------------------------------------------------------------------------AGGCAGTCTCCTTGGCTAGTC--------- t1538872 1
-------------------------------------------------------------------------------GGCAGTCTCCTTGGCTAG----------- t1196127 1
-------------------------------------------------------------------------------GGCAGTCTCCTTGGCTAGT---------- t0475816 2
-------------------------------------------------------------------------------GGCAGTCTCCTTGGCTAGTC--------- t1990661 1
//
mireap-plant
miR167a CL6839.Contig1_cattail:1132:1259:- 128(nt) -52.92(kcal/mol)
TGTGGTGTACCATAAGAAGCTGAAGCTGCCAGCATGATCTGATCTCTTTCTCCCCACGCTCTTAAAAATCTTGCAAGGGAGCAAATCAGATCATGTTGCAGTTTCATCTGCTGATGGGAGCACATGAA CK-m0052 142832
....((((.((((.((.((.(((((((((.(((((((((((((...((.(((((...((.............))..))))).)))))))))))))))))))))))).)).)).))))..)))).....
********************TGAAGCTGCCAGCATGATCTGA************************************************************************************** CK-m0052-5p 142772
***************************************************************************************AGATCATGTTGCAGTTTCATC******************** CK-m0052-3p 60
-------------------CTGAAGCTGCCAGCATGATCT---------------------------------------------------------------------------------------- t0272203 3
-------------------CTGAAGCTGCCAGCATGATCTG--------------------------------------------------------------------------------------- t0197829 3
-------------------CTGAAGCTGCCAGCATGATCTGA-------------------------------------------------------------------------------------- t0057760 12
--------------------TGAAGCTGCCAGCATGAT------------------------------------------------------------------------------------------ t0017631 42
--------------------TGAAGCTGCCAGCATGATC----------------------------------------------------------------------------------------- t0012556 62
--------------------TGAAGCTGCCAGCATGATCT---------------------------------------------------------------------------------------- t0002227 390
--------------------TGAAGCTGCCAGCATGATCTG--------------------------------------------------------------------------------------- t0005979 142
--------------------TGAAGCTGCCAGCATGATCTGA-------------------------------------------------------------------------------------- t0000006 141859
--------------------TGAAGCTGCCAGCATGATCTGAT------------------------------------------------------------------------------------- t0003688 240
--------------------TGAAGCTGCCAGCATGATCTGATC------------------------------------------------------------------------------------ t2197085 1
---------------------GAAGCTGCCAGCATGATCTGA-------------------------------------------------------------------------------------- t0080413 8
---------------------GAAGCTGCCAGCATGATCTGAT------------------------------------------------------------------------------------- t2496201 1
----------------------AAGCTGCCAGCATGATCTGA-------------------------------------------------------------------------------------- t0082926 8
-----------------------AGCTGCCAGCATGATCTGA-------------------------------------------------------------------------------------- t1755695 1
-------------------------------------------------------------------------------------TCAGATCATGTTGCAGTTTCA---------------------- t1142844 1
---------------------------------------------------------------------------------------AGATCATGTTGCAGTTTCA---------------------- t1466763 1
---------------------------------------------------------------------------------------AGATCATGTTGCAGTTTCATC-------------------- t0013322 58
//
mireap-plant
miR353d CL7342.Contig1_cattail:530:651:+ 122(nt) -69.90(kcal/mol)
AGCTCTATCGCTGCCGCGGTTGACGATGAGAGAGAGCACGCCGGTCGGCAATCATGCTCGAGGCCATGACTGTTTACTGGCGTGCTCTCTCTCGTTGTCACTCGGGCCATGGGATCATCATC CK-m0055 88210
......(((.(.(((.((..(((((((((((((((((((((((((..(((.((((((.....).))))).)))..)))))))))))))))))))))))))..)))))...).))).......
********************TGACGATGAGAGAGAGCACGC********************************************************************************* CK-m0055-5p 88199
*********************************************************************************GTGCTCTCTCTCGTTGTCACT******************** CK-m0055-3p 11
------------------GTTGACGATGAGAGAGAGCAC----------------------------------------------------------------------------------- t0010674 75
-------------------TTGACGATGAGAGAGAGCA------------------------------------------------------------------------------------ t1743687 1
-------------------TTGACGATGAGAGAGAGCAC----------------------------------------------------------------------------------- t0025390 28
-------------------TTGACGATGAGAGAGAGCACG---------------------------------------------------------------------------------- t0002264 384
-------------------TTGACGATGAGAGAGAGCACGC--------------------------------------------------------------------------------- t0081316 8
--------------------TGACGATGAGAGAGAGCA------------------------------------------------------------------------------------ t0047552 14
--------------------TGACGATGAGAGAGAGCAC----------------------------------------------------------------------------------- t0020686 35
--------------------TGACGATGAGAGAGAGCACG---------------------------------------------------------------------------------- t0005691 150
--------------------TGACGATGAGAGAGAGCACGC--------------------------------------------------------------------------------- t0000008 86795
--------------------TGACGATGAGAGAGAGCACGCC-------------------------------------------------------------------------------- t0064292 10
---------------------GACGATGAGAGAGAGCAC----------------------------------------------------------------------------------- t2635521 1
---------------------GACGATGAGAGAGAGCACGC--------------------------------------------------------------------------------- t0062665 11
---------------------GACGATGAGAGAGAGCACGCC-------------------------------------------------------------------------------- t2312761 1
----------------------ACGATGAGAGAGAGCACG---------------------------------------------------------------------------------- t0344608 2
----------------------ACGATGAGAGAGAGCACGC--------------------------------------------------------------------------------- t0032642 21
----------------------ACGATGAGAGAGAGCACGCC-------------------------------------------------------------------------------- t0114103 6
----------------------ACGATGAGAGAGAGCACGCCG------------------------------------------------------------------------------- t0001558 527
-----------------------CGATGAGAGAGAGCACGC--------------------------------------------------------------------------------- t0450134 2
-----------------------CGATGAGAGAGAGCACGCCG------------------------------------------------------------------------------- t1714456 1
-----------------------CGATGAGAGAGAGCACGCCGG------------------------------------------------------------------------------ t0006564 127
---------------------------------------------------------------------------------GTGCTCTCTCTCGTTGTCAC--------------------- t1414346 1
---------------------------------------------------------------------------------GTGCTCTCTCTCGTTGTCACT-------------------- t0077599 9
---------------------------------------------------------------------------------GTGCTCTCTCTCGTTGTCACTC------------------- t1166773 1
//
mireap-plant
miR167a CL8044.Contig1_cattail:135:274:- 140(nt) -59.10(kcal/mol)
ATTTTGTTGGTGTGAGAGGTTGAAGCTGCCAGCATGATCTGAACTCATGCGGATTTATGTTATGGAAAAGAAGAGATAGTGTTTGATGTATATATCATCAGATCATCTTGCAGCTTCAATCACTCACCACCAACAAAAGA CK-m0059 142921
.(((((((((((((((.((((((((((((.((.(((((((((..(((((((......)).))))).........((((.(((.......))))))).))))))))))).)))))))))))).)))).)))))))))))..
********************TGAAGCTGCCAGCATGATCTGA************************************************************************************************** CK-m0059-5p 142911
***************************************************************************************************AGATCATCTTGCAGCTTCAAT******************** CK-m0059-3p 10
--------------------TGAAGCTGCCAGCATGAT------------------------------------------------------------------------------------------------------ t0017631 42
--------------------TGAAGCTGCCAGCATGATC----------------------------------------------------------------------------------------------------- t0012556 62
--------------------TGAAGCTGCCAGCATGATCT---------------------------------------------------------------------------------------------------- t0002227 390
--------------------TGAAGCTGCCAGCATGATCTG--------------------------------------------------------------------------------------------------- t0005979 142
--------------------TGAAGCTGCCAGCATGATCTGA-------------------------------------------------------------------------------------------------- t0000006 141859
--------------------TGAAGCTGCCAGCATGATCTGAA------------------------------------------------------------------------------------------------- t0002183 397
--------------------TGAAGCTGCCAGCATGATCTGAAC------------------------------------------------------------------------------------------------ t0474771 2
---------------------GAAGCTGCCAGCATGATCTGA-------------------------------------------------------------------------------------------------- t0080413 8
----------------------AAGCTGCCAGCATGATCTGA-------------------------------------------------------------------------------------------------- t0082926 8
-----------------------AGCTGCCAGCATGATCTGA-------------------------------------------------------------------------------------------------- t1755695 1
-------------------------------------------------------------------------------------------------TCAGATCATCTTGCAGCTTCA---------------------- t0149641 4
---------------------------------------------------------------------------------------------------AGATCATCTTGCAGCTTCAA--------------------- t0876051 1
---------------------------------------------------------------------------------------------------AGATCATCTTGCAGCTTCAAT-------------------- t0125777 5
//
mireap-plant
miR167d CL8044.Contig2_cattail:601:866:- 266(nt) -90.70(kcal/mol)
ATTTTGTTGGTGTGAGAGGTTGAAGCTGCCAGCATGATCTGGTCTTTCCAAGTCTTCATGCAGTTAGTAGAGCTTTTTAGTAGTGAAGTAGTAGTTGATGAAACTTTAGGATCCTTTTTAGATGGAATGAATGTTTTTTTTCCAAATCCCAGTAGAGAGAAAGAAAGGAGAGGAGGGAGTGACCATGGAAGGATTATAAGGAAACATGAGTTTGACTTCATCATCAGATCATCTTGCAGCTTCAATCACTCACCA
.(((((((((((((((.((((((((((((.((.((((((((((......(((((((((((..(((((((..(((((........)))))..)).)))))....(((((.(((((((((...((((......(.((((((((((.......................)))))))))).)....))))))))))))).)))))...))))))...)))))....)))))))))))).)))))))))))).)))).))
********************TGAAGCTGCCAGCATGATCT***********************************************************************************************************************************************************************************************************************
*********************************************************************************************************************************************************************************************************************************AGATCATCTTGCAGCTTCAAT*********
--------------------TGAAGCTGCCAGCATGAT-------------------------------------------------------------------------------------------------------------------------------------------------------------------------------------------------------------------------
--------------------TGAAGCTGCCAGCATGATC------------------------------------------------------------------------------------------------------------------------------------------------------------------------------------------------------------------------
--------------------TGAAGCTGCCAGCATGATCT-----------------------------------------------------------------------------------------------------------------------------------------------------------------------------------------------------------------------
--------------------TGAAGCTGCCAGCATGATCTG----------------------------------------------------------------------------------------------------------------------------------------------------------------------------------------------------------------------
--------------------TGAAGCTGCCAGCATGATCTGG---------------------------------------------------------------------------------------------------------------------------------------------------------------------------------------------------------------------
-------------------------------------------------------------------------------------------------------------------------------------------------------------------------------------------------------------------------------TCAGATCATCTTGCAGCTTCA-----------
---------------------------------------------------------------------------------------------------------------------------------------------------------------------------------------------------------------------------------AGATCATCTTGCAGCTTCAA----------
---------------------------------------------------------------------------------------------------------------------------------------------------------------------------------------------------------------------------------AGATCATCTTGCAGCTTCAAT---------
//
mireap-plant
miR396e CL857.Contig2_cattail:63:216:+ 154(nt) -70.70(kcal/mol)
GGATATGCTTTCCACAGGCTTTCTTGAACAGTGAACTTATATGGTTTTTGCTTCTTTTACTGTAACCTTCTTGGAGAAATCTCAAGGAAGATGAGGTGAAAGAAGTATTGCCTTATTGTTGATTGTTTGAGAAAGTCTATGGAAAACATGGCCA CK-m0061 4212
((.((((.((((((.(((((((((..((((((.(((..(((.(((...(((((((((((((.....((((((.(((....))).))))))....)))))))))))))..))).))).))).))))))..))))))))).)))))).)))).)).
**********TCCACAGGCTTTCTTGAACAG*************************************************************************************************************************** CK-m0061-5p 4212
-------CTTTCCACAGGCTTTCTTGAACAG--------------------------------------------------------------------------------------------------------------------------- t1427376 1
--------TTTCCACAGGCTTTCTTGAAC----------------------------------------------------------------------------------------------------------------------------- t0056802 12
--------TTTCCACAGGCTTTCTTGAACAG--------------------------------------------------------------------------------------------------------------------------- t1728192 1
---------TTCCACAGGCTTTCTTGAACA---------------------------------------------------------------------------------------------------------------------------- t0206521 3
----------TCCACAGGCTTTCTTGAA------------------------------------------------------------------------------------------------------------------------------ t0012345 63
----------TCCACAGGCTTTCTTGAAC----------------------------------------------------------------------------------------------------------------------------- t0028227 25
----------TCCACAGGCTTTCTTGAACA---------------------------------------------------------------------------------------------------------------------------- t0111915 6
----------TCCACAGGCTTTCTTGAACAG--------------------------------------------------------------------------------------------------------------------------- t0000132 4075
----------TCCACAGGCTTTCTTGAACAGT-------------------------------------------------------------------------------------------------------------------------- t0053956 13
----------TCCACAGGCTTTCTTGAACAGTG------------------------------------------------------------------------------------------------------------------------- t0237569 3
----------TCCACAGGCTTTCTTGAACAGTGA------------------------------------------------------------------------------------------------------------------------ t0081697 8
-----------CCACAGGCTTTCTTGAACAG--------------------------------------------------------------------------------------------------------------------------- t0401457 2
//
mireap-plant
miR2118d Unigene14159_cattail:127:299:+ 173(nt) -51.43(kcal/mol)
CAAAGTTGCTTTCCGATCCCTCCCATGCCGATGGTTTCTAATCGCCTCTCCCTCTCCCTCTCCCTTGCTGCCTTTTCTACAAAATGGGAAGAGTTAGAGAGAGGAAGATGTGGATGTCTAAGAGTTATCGGTTCGGGGGCATTGGCAAATCCTTCTCTTTATATTCAGCTTAG CK-m0063 111
..((((((.((((((((.(((((...((((((..((..((...((.((..(.(((.((((((.((.(((..(((..(........)..)))))).)).)))))).))).)..)).)).))..))..))))))..))))).))))).)))................))))))..
**********TTCCGATCCCTCCCATGCCGA********************************************************************************************************************************************** CK-m0063-5p 111
---------TTTCCGATCCCTCCCATGCC------------------------------------------------------------------------------------------------------------------------------------------------ t1533378 1
----------TTCCGATCCCTCCCATGCCGA---------------------------------------------------------------------------------------------------------------------------------------------- t0007614 109
----------TTCCGATCCCTCCCATGCCGAT--------------------------------------------------------------------------------------------------------------------------------------------- t0905739 1
//
mireap-plant
miR160 Unigene18118_cattail:237:341:+ 105(nt) -49.90(kcal/mol)
AAAATTGATCTGCCTGGCTCCCTGAATGCCATCTAAGAAGCTTGTCAAAATGGTTGACATGCCCCTCCTAGTTGGCATTTTGGGAGCCATGCAGACATCATTCCC CK-m0064 8
.....((((((((.((((((((.((((((((.(((.((.((.((((((.....)))))).))...)).))).)))))))).)))))))).)))))..))).....
**********TGCCTGGCTCCCTGAATGCCA************************************************************************** CK-m0064-5p 8
----------TGCCTGGCTCCCTGAATGCCA-------------------------------------------------------------------------- t0083713 8
//
mireap-plant
miR162 Unigene20630_cattail:251:439:+ 189(nt) -59.10(kcal/mol)
TTGTATCTCTAGTGATTCCTGGGCGCAGCGGTTTATCGATCTCTTCTTGGCCTTGTTGCTTTTTTTTGTGGGTTTGGGGAAGTTGTTACGATGCGTTTCGATCGAGAGAGTGGAGGAAGGATTTGAGTGGGTACAAAGCGGGAATCGATCGATAAACCTCTGCATCCGGCTTTCACATTTCTGCTTGTT CK-m0065 1942
...........((((...((((..((((.((((((((((((..((((((.((((.((.(.((((((((.....(((..(..((((...))))...)..))).)))))))).).)).)))).((((........)))).))))))..)))))))))))).))))..))))...)))).............
********************GGGCGCAGCGGTTTATCGATC**************************************************************************************************************************************************** CK-m0065-5p 14
****************************************************************************************************************************************************TCGATAAACCTCTGCATCCGG******************** CK-m0065-3p 1928
-------------------TGGGCGCAGCGGTTTATCGAT----------------------------------------------------------------------------------------------------------------------------------------------------- t0243380 3
-------------------TGGGCGCAGCGGTTTATCGATC---------------------------------------------------------------------------------------------------------------------------------------------------- t0170786 4
--------------------GGGCGCAGCGGTTTATCGATC---------------------------------------------------------------------------------------------------------------------------------------------------- t0096822 7
----------------------------------------------------------------------------------------------------------------------------------------------------TCGATAAACCTCTGCATCCG--------------------- t0927241 1
----------------------------------------------------------------------------------------------------------------------------------------------------TCGATAAACCTCTGCATCCGG-------------------- t0000323 1894
----------------------------------------------------------------------------------------------------------------------------------------------------TCGATAAACCTCTGCATCCGGC------------------- t0047780 14
----------------------------------------------------------------------------------------------------------------------------------------------------TCGATAAACCTCTGCATCCGGCT------------------ t0487764 2
-----------------------------------------------------------------------------------------------------------------------------------------------------CGATAAACCTCTGCATCCGG-------------------- t0091642 7
-----------------------------------------------------------------------------------------------------------------------------------------------------CGATAAACCTCTGCATCCGGC------------------- t0065724 10
//
mireap-plant
miR393 Unigene23735_cattail:381:465:+ 85(nt) -42.50(kcal/mol)
AATGGAAAATTCCAACGGAATCGCATTGATCATTCGTGATTATGATTATCGAAAGATCAATGCGATCCCTTTGGAATTATCCATC CK-m0066 6
.(((((.((((((((.((.((((((((((((.((((((((....)))).)))).)))))))))))).)).)))))))).))))).
**********TCCAACGGAATCGCATTGATC****************************************************** CK-m0066-5p 5
********************************************************TCAATGCGATCCCTTTGGAAT******** CK-m0066-3p 1
----------TCCAACGGAATCGCATTGATC------------------------------------------------------ t0130034 5
--------------------------------------------------------TCAATGCGATCCCTTTGGAAT-------- t0947654 1
//
mireap-plant
miR393h Unigene23735_cattail:379:466:- 88(nt) -46.92(kcal/mol)
TGATGGATAATTCCAAAGGGATCGCATTGATCTTTCGATAATCATAATCACGAATGATCAATGCGATTCCGTTGGAATTTTCCATTAG CK-m0067 843
(((((((.((((((((.(((((((((((((((.((((.............)))).))))))))))))))).)))))))).))))))).
**********TTCCAAAGGGATCGCATTGAT********************************************************* CK-m0067-5p 842
-------TAATTCCAAAGGGATCGCATTG----------------------------------------------------------- t0411300 2
---------ATTCCAAAGGGATCGCATTGA---------------------------------------------------------- t2262531 1
----------TTCCAAAGGGATCGCATTG----------------------------------------------------------- t0510400 2
----------TTCCAAAGGGATCGCATTGA---------------------------------------------------------- t0110299 6
----------TTCCAAAGGGATCGCATTGAT--------------------------------------------------------- t0001680 499
----------TTCCAAAGGGATCGCATTGATC-------------------------------------------------------- t0184964 4
-----------TCCAAAGGGATCGCATTGA---------------------------------------------------------- t0114970 6
-----------TCCAAAGGGATCGCATTGAT--------------------------------------------------------- t0005099 170
-----------TCCAAAGGGATCGCATTGATC-------------------------------------------------------- t0005635 151
------------CCAAAGGGATCGCATTGATCT------------------------------------------------------- t2254044 1
--------------AAAGGGATCGCATTGATC-------------------------------------------------------- t1686863 1
//
mireap-plant
miR156a Unigene24083_cattail:500:587:- 88(nt) -60.50(kcal/mol)
GCTGACAGAAGAGAGTGAGCACACAGCGGCAGGCAGCATCGGCGTGAATGCTGCTGCGGTTGCGTGCTCACTTCTCTTCTTGTCAGCT CK-m0068 207016
((((((((((((((((((((((.((((.((((.((((((........)))))))))).)))).)))))))).))))))).))))))).
**TGACAGAAGAGAGTGAGCAC****************************************************************** CK-m0068-5p 206999
*****************************************************************GCTCACTTCTCTTCTTGTCAGC* CK-m0068-3p 17
-CTGACAGAAGAGAGTGAGC-------------------------------------------------------------------- t0329737 2
-CTGACAGAAGAGAGTGAGCA------------------------------------------------------------------- t0002414 366
-CTGACAGAAGAGAGTGAGCAC------------------------------------------------------------------ t0000083 6833
-CTGACAGAAGAGAGTGAGCACA----------------------------------------------------------------- t0204236 3
--TGACAGAAGAGAGTGAGC-------------------------------------------------------------------- t0014698 52
--TGACAGAAGAGAGTGAGCA------------------------------------------------------------------- t0000681 1073
--TGACAGAAGAGAGTGAGCAC------------------------------------------------------------------ t0000003 196815
--TGACAGAAGAGAGTGAGCACA----------------------------------------------------------------- t0000371 1690
--TGACAGAAGAGAGTGAGCACAC---------------------------------------------------------------- t1016327 1
---GACAGAAGAGAGTGAGCA------------------------------------------------------------------- t0289520 2
---GACAGAAGAGAGTGAGCAC------------------------------------------------------------------ t0018915 39
---GACAGAAGAGAGTGAGCACA----------------------------------------------------------------- t0078099 9
----ACAGAAGAGAGTGAGCAC------------------------------------------------------------------ t0010561 76
----ACAGAAGAGAGTGAGCACA----------------------------------------------------------------- t0026418 27
----ACAGAAGAGAGTGAGCACAC---------------------------------------------------------------- t0090987 7
-----CAGAAGAGAGTGAGCACAC---------------------------------------------------------------- t0164490 4
----------------------------------------------------------------TGCTCACTTCTCTTCTTGTCAGC- t0259504 3
-----------------------------------------------------------------GCTCACTTCTCTTCTTGTCAGC- t0053290 13
-----------------------------------------------------------------GCTCACTTCTCTTCTTGTCAGCT t1504812 1
//
mireap-plant
miR396a Unigene24431_cattail:270:371:- 102(nt) -47.94(kcal/mol)
AGATGGCCCTCTTTGTAGTCTTCCACAGCTTTCTTGAACTGCATCTCCTCTCTCAATTGCAGTTCAATAAAGCTGTGGGAAATCACAGGGAGAGACCAATTG CK-m0069 751
...((((.((((((((.((.((((((((((((.((((((((((..............)))))))))).)))))))))))).)).)))))))).).)))....
********************TTCCACAGCTTTCTTGAACTG************************************************************* CK-m0069-5p 609
*************************************************************GTTCAATAAAGCTGTGGGAAA******************** CK-m0069-3p 142
--------------------TTCCACAGCTTTCTTGAA---------------------------------------------------------------- t0017892 42
--------------------TTCCACAGCTTTCTTGAAC--------------------------------------------------------------- t0017064 44
--------------------TTCCACAGCTTTCTTGAACT-------------------------------------------------------------- t0067326 10
--------------------TTCCACAGCTTTCTTGAACTG------------------------------------------------------------- t0001628 509
--------------------TTCCACAGCTTTCTTGAACTGC------------------------------------------------------------ t1882683 1
--------------------TTCCACAGCTTTCTTGAACTGCA----------------------------------------------------------- t1459467 1
----------------------CCACAGCTTTCTTGAACT-------------------------------------------------------------- t1056869 1
----------------------CCACAGCTTTCTTGAACTG------------------------------------------------------------- t1868534 1
-----------------------------------------------------------CAGTTCAATAAAGCTGTGGGAAA-------------------- t0675620 1
------------------------------------------------------------AGTTCAATAAAGCTGTGGGAA--------------------- t0533223 1
-------------------------------------------------------------GTTCAATAAAGCTGTGGGAA--------------------- t0170945 4
-------------------------------------------------------------GTTCAATAAAGCTGTGGGAAA-------------------- t0010822 74
--------------------------------------------------------------TTCAATAAAGCTGTGGGAA--------------------- t1168777 1
--------------------------------------------------------------TTCAATAAAGCTGTGGGAAA-------------------- t0013558 57
--------------------------------------------------------------TTCAATAAAGCTGTGGGAAAT------------------- t0339035 2
---------------------------------------------------------------TCAATAAAGCTGTGGGAAA-------------------- t1248037 1
---------------------------------------------------------------TCAATAAAGCTGTGGGAAAT------------------- t1296157 1
//
mireap-plant
miR396b Unigene24636_cattail:35:151:+ 117(nt) -63.50(kcal/mol)
TGTCATGTCCTTCCACAGCTTTCTTGAACTTCTCTTGTGCTTAATTTCTCCTCCCTCCAAAAGGGTAGGAGAGAAGAAGAAGAAGGAGGTCAAGAAAGCTGTGGGAAGAAATGGCAT CK-m0070 947
((((((.((.(((((((((((((((((.((((.(((.(.(((..((((((((((((.....)))).))))))))..))).).)))))))))))))))))))))))).)).)))))).
**********TTCCACAGCTTTCTTGAACTT************************************************************************************** CK-m0070-5p 629
****************************************************************************************GTCAAGAAAGCTGTGGGAAG********* CK-m0070-3p 278
----------TTCCACAGCTTTCTTGAA----------------------------------------------------------------------------------------- t0017892 42
----------TTCCACAGCTTTCTTGAAC---------------------------------------------------------------------------------------- t0017064 44
----------TTCCACAGCTTTCTTGAACT--------------------------------------------------------------------------------------- t0067326 10
----------TTCCACAGCTTTCTTGAACTT-------------------------------------------------------------------------------------- t0001644 506
----------TTCCACAGCTTTCTTGAACTTC------------------------------------------------------------------------------------- t0036426 19
----------TTCCACAGCTTTCTTGAACTTCT------------------------------------------------------------------------------------ t0454255 2
-----------TCCACAGCTTTCTTGAACTT-------------------------------------------------------------------------------------- t0939807 1
------------CCACAGCTTTCTTGAACT--------------------------------------------------------------------------------------- t1056869 1
------------CCACAGCTTTCTTGAACTT-------------------------------------------------------------------------------------- t1385093 1
-------------CACAGCTTTCTTGAACTTC------------------------------------------------------------------------------------- t1420835 1
-------------CACAGCTTTCTTGAACTTCTC----------------------------------------------------------------------------------- t0490341 2
------------------------------------------------------------------------------------GGAGGTCAAGAAAGCTGTGGG------------ t0638488 1
------------------------------------------------------------------------------------GGAGGTCAAGAAAGCTGTGGGAAG--------- t1293462 1
-------------------------------------------------------------------------------------GAGGTCAAGAAAGCTGTGGG------------ t1184923 1
---------------------------------------------------------------------------------------GGTCAAGAAAGCTGTGGGAA---------- t0247704 3
---------------------------------------------------------------------------------------GGTCAAGAAAGCTGTGGGAAG--------- t0003354 267
---------------------------------------------------------------------------------------GGTCAAGAAAGCTGTGGGAAGA-------- t1559135 1
---------------------------------------------------------------------------------------GGTCAAGAAAGCTGTGGGAAGAA------- t2193358 1
-----------------------------------------------------------------------------------------TCAAGAAAGCTGTGGGAAGA-------- t1230418 1
-------------------------------------------------------------------------------------------AAGAAAGCTGTGGGAAGAAATGGC-- t0171208 4
--------------------------------------------------------------------------------------------AGAAAGCTGTGGGAAGAAATGGCA- t0019640 37
--------------------------------------------------------------------------------------------AGAAAGCTGTGGGAAGAAATGGCAT t2233801 1
//
mireap-plant
miR156a Unigene24953_cattail:321:445:+ 125(nt) -53.60(kcal/mol)
AAGGGGGAGTTATCCGCGGCTGACAGAAGAGAGTGAGCACACTTCGGTGGTGGTATAAGGGGATTTATTCCATTTCGTTGCGTGCTCACTTCTCTATCTGTCAGACTTTTTCCCCTAGATAACTC CK-m0071 207197
.((((((((........(((((((((((((((((((((((.(..(((.(((((.(((((....))))).))))))))..).)))))))).))))).)))))))).)).)))))))).........
********************TGACAGAAGAGAGTGAGCAC************************************************************************************* CK-m0071-5p 207003
**********************************************************************************TGCTCACTTCTCTATCTGTCAGA******************** CK-m0071-3p 194
-----------------GGCTGACAGAAGAGAGTGAG---------------------------------------------------------------------------------------- t1380018 1
------------------GCTGACAGAAGAGAGTGAGCA-------------------------------------------------------------------------------------- t2361035 1
------------------GCTGACAGAAGAGAGTGAGCAC------------------------------------------------------------------------------------- t0750770 1
-------------------CTGACAGAAGAGAGTGAGC--------------------------------------------------------------------------------------- t0329737 2
-------------------CTGACAGAAGAGAGTGAGCA-------------------------------------------------------------------------------------- t0002414 366
-------------------CTGACAGAAGAGAGTGAGCAC------------------------------------------------------------------------------------- t0000083 6833
-------------------CTGACAGAAGAGAGTGAGCACA------------------------------------------------------------------------------------ t0204236 3
--------------------TGACAGAAGAGAGTGAGC--------------------------------------------------------------------------------------- t0014698 52
--------------------TGACAGAAGAGAGTGAGCA-------------------------------------------------------------------------------------- t0000681 1073
--------------------TGACAGAAGAGAGTGAGCAC------------------------------------------------------------------------------------- t0000003 196815
--------------------TGACAGAAGAGAGTGAGCACA------------------------------------------------------------------------------------ t0000371 1690
--------------------TGACAGAAGAGAGTGAGCACAC----------------------------------------------------------------------------------- t1016327 1
--------------------TGACAGAAGAGAGTGAGCACACT---------------------------------------------------------------------------------- t0602045 1
---------------------GACAGAAGAGAGTGAGCA-------------------------------------------------------------------------------------- t0289520 2
---------------------GACAGAAGAGAGTGAGCAC------------------------------------------------------------------------------------- t0018915 39
---------------------GACAGAAGAGAGTGAGCACA------------------------------------------------------------------------------------ t0078099 9
----------------------ACAGAAGAGAGTGAGCAC------------------------------------------------------------------------------------- t0010561 76
----------------------ACAGAAGAGAGTGAGCACA------------------------------------------------------------------------------------ t0026418 27
----------------------ACAGAAGAGAGTGAGCACAC----------------------------------------------------------------------------------- t0090987 7
-----------------------CAGAAGAGAGTGAGCACAC----------------------------------------------------------------------------------- t0164490 4
----------------------------------------------------------------------------------TGCTCACTTCTCTATCTGTCA---------------------- t0397146 2
----------------------------------------------------------------------------------TGCTCACTTCTCTATCTGTCAG--------------------- t0051938 13
----------------------------------------------------------------------------------TGCTCACTTCTCTATCTGTCAGA-------------------- t0006489 129
----------------------------------------------------------------------------------TGCTCACTTCTCTATCTGTCAGAC------------------- t1820783 1
-----------------------------------------------------------------------------------GCTCACTTCTCTATCTGTCAGA-------------------- t0015820 48
------------------------------------------------------------------------------------CTCACTTCTCTATCTGTCAGAC------------------- t0746906 1
//
mireap-plant
miR156 Unigene25000_cattail:411:533:- 123(nt) -55.00(kcal/mol)
AAGGGCATGCGGTGACGCTGTTGACAGAAGATAGAGAGCACTGAGTATGAGCTGCATGGTGATCTGCATCTCACTCCTTTGTGCTCTCTATGCTTCTGTCATCACCTTCAGCTCCCTTTTACC CK-m0072 568993
(((((..((.(((((......((((((((((((((((((((.(((..((((.((((........)))).))))...))).))))))))))).))))))))))))))..))...))))).....
********************TTGACAGAAGATAGAGAGCAC********************************************************************************** CK-m0072-5p 568917
**********************************************************************************GCTCTCTATGCTTCTGTCATC******************** CK-m0072-3p 76
------------------TGTTGACAGAAGATAGAGAGC------------------------------------------------------------------------------------ t0124538 5
------------------TGTTGACAGAAGATAGAGAGCAC---------------------------------------------------------------------------------- t0262639 3
-------------------GTTGACAGAAGATAGAGAGCAC---------------------------------------------------------------------------------- t0473499 2
--------------------TTGACAGAAGATAGAGAG------------------------------------------------------------------------------------- t0017984 42
--------------------TTGACAGAAGATAGAGAGC------------------------------------------------------------------------------------ t0008408 98
--------------------TTGACAGAAGATAGAGAGCA----------------------------------------------------------------------------------- t0001033 765
--------------------TTGACAGAAGATAGAGAGCAC---------------------------------------------------------------------------------- t0000001 565318
--------------------TTGACAGAAGATAGAGAGCACT--------------------------------------------------------------------------------- t0001657 503
--------------------TTGACAGAAGATAGAGAGCACTGA------------------------------------------------------------------------------- t2512025 1
---------------------TGACAGAAGATAGAGAGCA----------------------------------------------------------------------------------- t0052869 13
---------------------TGACAGAAGATAGAGAGCAC---------------------------------------------------------------------------------- t0000299 2048
---------------------TGACAGAAGATAGAGAGCACT--------------------------------------------------------------------------------- t0085267 8
----------------------GACAGAAGATAGAGAGCA----------------------------------------------------------------------------------- t2488840 1
----------------------GACAGAAGATAGAGAGCAC---------------------------------------------------------------------------------- t0013060 59
----------------------GACAGAAGATAGAGAGCACTGAG------------------------------------------------------------------------------ t0744077 1
-----------------------ACAGAAGATAGAGAGCAC---------------------------------------------------------------------------------- t0015245 50
----------------------------------------------------------------------------------GCTCTCTATGCTTCTGTCA---------------------- t0198506 3
----------------------------------------------------------------------------------GCTCTCTATGCTTCTGTCATC-------------------- t0011363 70
----------------------------------------------------------------------------------GCTCTCTATGCTTCTGTCATCA------------------- t1804585 1
-----------------------------------------------------------------------------------CTCTCTATGCTTCTGTCATC-------------------- t1032718 1
------------------------------------------------------------------------------------TCTCTATGCTTCTGTCATC-------------------- t1639864 1
//
mireap-plant
miR1092 Unigene28175_cattail:561:920:+ 360(nt) -127.24(kcal/mol)
AACTTATTCTAAAATTACTGCACTTTCTGCCAGTTTAGTGCCATGTGAGCAATCGTTATCCAAGACAACTATTTTTAATGGATTTTTAATTTTTCAATATAATAGAATATTGCTGTTTTTTTATAAATAAATCACTCTCATGAAAAGGGATTTATATTACAAAGGAATATTTAGAAAATTTTGTGAATGGGAGATGGGATTTACCTATAAATTGCTTTTCGTGGGAGCAATTTATTTACAAAAAATAACGGTATT
.((.((((..(((((((((((((((((((.((..(((((((.(((((((.(.((((((((.((((((((.((((.(((((((((((((((((.(((.((...((((((((((.((((((((..(((((((((..(((((((((((((.(((((((.((((((((..............)))))))).........((......)).))))))).)))))))))))))..))))))))).)))))))).)))))))
***************************************************************************************************************************************************************************************************************************************************************
---------------------------------------------------------------------------------------------------------------------------------------------------------------------------------------------------------------------------------------------------------------
//
mireap-plant
miR169a/miR169r Unigene31114_cattail:73:207:- 135(nt) -48.20(kcal/mol)
AAGTTTGGTGCAGCCAAGGATGACTTGCCGACAACTCGAAAGGATATGTTACTCTTTCCTTTAGCAAGTCTAGACAAAGATATCGGCAAGTTGTCTTTGGCTACATCTATCTTCTTGCTCCTCATGCCAAGCTTA CK-m0074 412
(((((((((..(((((((((..(((((((((.......((((((............)))))).....((((......)))).)))))))))..))))))))).............((.....)).))))))))).
**********CAGCCAAGGATGACTTGCCGA******************************************************************************************************** CK-m0074-5p 366
************************************************************************************GGCAAGTTGTCTTTGGCTACA****************************** CK-m0074-3p 46
---------GCAGCCAAGGATGACTTGCCG--------------------------------------------------------------------------------------------------------- t0109363 6
----------CAGCCAAGGATGACTTGCC---------------------------------------------------------------------------------------------------------- t1496695 1
----------CAGCCAAGGATGACTTGCCG--------------------------------------------------------------------------------------------------------- t0014148 54
----------CAGCCAAGGATGACTTGCCGA-------------------------------------------------------------------------------------------------------- t0002937 305
----------------------------------------------------------------------------------TCGGCAAGTTGTCTTTGGCTA-------------------------------- t0990797 1
----------------------------------------------------------------------------------TCGGCAAGTTGTCTTTGGCTAC------------------------------- t0277231 3
-----------------------------------------------------------------------------------CGGCAAGTTGTCTTTGGCTAC------------------------------- t0039607 17
------------------------------------------------------------------------------------GGCAAGTTGTCTTTGGCTA-------------------------------- t0372311 2
------------------------------------------------------------------------------------GGCAAGTTGTCTTTGGCTAC------------------------------- t0097311 7
------------------------------------------------------------------------------------GGCAAGTTGTCTTTGGCTACA------------------------------ t0086942 8
-------------------------------------------------------------------------------------GCAAGTTGTCTTTGGCTA-------------------------------- t0285588 2
-------------------------------------------------------------------------------------GCAAGTTGTCTTTGGCTAC------------------------------- t0183396 4
-------------------------------------------------------------------------------------GCAAGTTGTCTTTGGCTACA------------------------------ t2234738 1
-------------------------------------------------------------------------------------GCAAGTTGTCTTTGGCTACAT----------------------------- t2162422 1
//
mireap-plant
miR167a/d Unigene33054_cattail:275:363:- 89(nt) -50.00(kcal/mol)
CTGAAGCTGCCAGCATGATCTGATGCCTCTCTCCCCCTCATCCTCAGAATTCTTGGGTGAGAGGAAGTCAGATCATGCTGCAGTTTCAT CK-m0075 142767
.(((((((((.(((((((((((((.((((((.(((.....((....))......))).))))))..)))))))))))))))))))))).
*TGAAGCTGCCAGCATGATCTGA****************************************************************** CK-m0075-5p 142763
*********************************************************************AGATCATGCTGCAGTTTCAT CK-m0075-3p 4
-TGAAGCTGCCAGCATGAT---------------------------------------------------------------------- t0017631 42
-TGAAGCTGCCAGCATGATC--------------------------------------------------------------------- t0012556 62
-TGAAGCTGCCAGCATGATCT-------------------------------------------------------------------- t0002227 390
-TGAAGCTGCCAGCATGATCTG------------------------------------------------------------------- t0005979 142
-TGAAGCTGCCAGCATGATCTGA------------------------------------------------------------------ t0000006 141859
-TGAAGCTGCCAGCATGATCTGAT----------------------------------------------------------------- t0003688 240
--GAAGCTGCCAGCATGATCTGA------------------------------------------------------------------ t0080413 8
--GAAGCTGCCAGCATGATCTGAT----------------------------------------------------------------- t2496201 1
---AAGCTGCCAGCATGATCTGA------------------------------------------------------------------ t0082926 8
---AAGCTGCCAGCATGATCTGATG---------------------------------------------------------------- t0072156 9
---AAGCTGCCAGCATGATCTGATGCC-------------------------------------------------------------- t1771553 1
----AGCTGCCAGCATGATCTGA------------------------------------------------------------------ t1755695 1
---------------------------------------------------------------------AGATCATGCTGCAGTTTCA- t0217194 3
---------------------------------------------------------------------AGATCATGCTGCAGTTTCAT t1579248 1
//
mireap-plant
miR169b/c Unigene35776_cattail:63:175:+ 113(nt) -60.10(kcal/mol)
AGGAGGGAGAGAGTGGAATGCAGCCAAGGATGACTTGCCGGCGATGACCACCGCAGTCTAGAGTTCTTTCCCGGCAAGTTTGTCCTTGGCTACATCTTGCTCTCTTCTTCTCA CK-m0076 1653
.((((((((((((..(.(((.(((((((((..(((((((((.((.((..(((........).))))..)))))))))).)..))))))))).))).)..))))))))))))..
********************CAGCCAAGGATGACTTGCCGG************************************************************************ CK-m0076-5p 1583
************************************************************************GGCAAGTTTGTCCTTGGCTAC******************** CK-m0076-3p 70
-------------------GCAGCCAAGGATGACTTGCCG------------------------------------------------------------------------- t0109363 6
--------------------CAGCCAAGGATGACTTGCC-------------------------------------------------------------------------- t1496695 1
--------------------CAGCCAAGGATGACTTGCCG------------------------------------------------------------------------- t0014148 54
--------------------CAGCCAAGGATGACTTGCCGG------------------------------------------------------------------------ t0000430 1487
--------------------CAGCCAAGGATGACTTGCCGGC----------------------------------------------------------------------- t0363534 2
--------------------CAGCCAAGGATGACTTGCCGGCG---------------------------------------------------------------------- t0490976 2
---------------------AGCCAAGGATGACTTGCCGG------------------------------------------------------------------------ t0037221 19
---------------------AGCCAAGGATGACTTGCCGGC----------------------------------------------------------------------- t0084938 8
-----------------------CCAAGGATGACTTGCCGG------------------------------------------------------------------------ t0206892 3
-----------------------CCAAGGATGACTTGCCGGC----------------------------------------------------------------------- t2032431 1
----------------------------------------------------------------------CCGGCAAGTTTGTCCTTGGCTAC-------------------- t0277521 3
-----------------------------------------------------------------------CGGCAAGTTTGTCCTTGGCTAC-------------------- t0240468 3
------------------------------------------------------------------------GGCAAGTTTGTCCTTGGCTA--------------------- t0231980 3
------------------------------------------------------------------------GGCAAGTTTGTCCTTGGCTAC-------------------- t0016142 47
------------------------------------------------------------------------GGCAAGTTTGTCCTTGGCTACA------------------- t0061935 11
------------------------------------------------------------------------GGCAAGTTTGTCCTTGGCTACAT------------------ t0277229 3
//
mireap-plant
miR393b Unigene36275_cattail:29:119:+ 91(nt) -45.84(kcal/mol)
GGAGGAAGCATCCAAAGGGATCGCATTGATCCGATTTTGATCCTTAGGCGTTCCGAAAACGGATCATGCGATCCTTTTGGATATCTCCCCT CK-m0077 332
((.(((.(.(((((((((((((((((.((((((.(((((..............))))).))))))))))))))))))))))).).))))).
**********TCCAAAGGGATCGCATTGAT************************************************************* CK-m0077-5p 332
---------ATCCAAAGGGATCGCATTGAT------------------------------------------------------------- t0453824 2
----------TCCAAAGGGATCGCATTGA-------------------------------------------------------------- t0114970 6
----------TCCAAAGGGATCGCATTGAT------------------------------------------------------------- t0005099 170
----------TCCAAAGGGATCGCATTGATC------------------------------------------------------------ t0005635 151
----------TCCAAAGGGATCGCATTGATCC----------------------------------------------------------- t0456204 2
-------------AAAGGGATCGCATTGATC------------------------------------------------------------ t1686863 1
//
mireap-plant
miR529 Unigene37925_cattail:15:115:- 101(nt) -28.17(kcal/mol)
CTTAGTGGACCTCAAGTTTGTACTCTCTCTCTTATGAAGAATCATGAGCAAACCCATCAAGACTAAAGGAAGAAGAGAGAGAGTACAGCCTTACCTCTCTC CK-m0078 1737
...((.((.....(((.((((((((((((((((........((.(((.........))).))..........)))))))))))))))).))).)).))...
**********************************************************************AGAAGAGAGAGAGTACAGCCT********** CK-m0078-3p 1737
---------------------------------------------------------------------AAGAAGAGAGAGAGTACAGCC----------- t0531298 1
----------------------------------------------------------------------AGAAGAGAGAGAGTACAGC------------ t0461330 2
----------------------------------------------------------------------AGAAGAGAGAGAGTACAGCC----------- t0070055 10
----------------------------------------------------------------------AGAAGAGAGAGAGTACAGCCT---------- t0000363 1716
----------------------------------------------------------------------AGAAGAGAGAGAGTACAGCCTT--------- t0117958 6
-----------------------------------------------------------------------GAAGAGAGAGAGTACAGCCT---------- t1904928 1
-------------------------------------------------------------------------AGAGAGAGAGTACAGCCT---------- t1666961 1
//
mireap-plant
miR4376 Unigene39450_cattail:44:145:+ 102(nt) -48.70(kcal/mol)
AAGGGTTTCCCTCGCAGGAGAGATGACGCCGAGGCCGACCGGCGAATTCTAAGCCAACCCCCACCCGACGACGGCGTCATCTTCTCTGCGACGGCAACCTGG CK-m0079 648
..(((((.((.((((((..((((((((((((.((....))(((.........)))................))))))))))))..)))))).)).)))))..
**********CTCGCAGGAGAGATGACGCCG*********************************************************************** CK-m0079-5p 648
----------CTCGCAGGAGAGATGACGC------------------------------------------------------------------------- t1089751 1
----------CTCGCAGGAGAGATGACGCCG----------------------------------------------------------------------- t0001397 581
-----------TCGCAGGAGAGATGACGCCG----------------------------------------------------------------------- t0014893 51
-----------TCGCAGGAGAGATGACGCCGA---------------------------------------------------------------------- t0046513 15
//
mireap-plant
miR164d Unigene44769_cattail:156:242:+ 87(nt) -44.10(kcal/mol)
AACGCCATGCTGGAGAAGCAGGGCACGTGTTCACGACGTCCAACAAATGGAGTCCGCACACGTGTCCTCCATCTCCAGCTCGGATTC CK-m0080 982
....((..((((((((.(.(((((((((((.(..(((.((((.....))))))).).))))))))))).).))))))))..))....
**********TGGAGAAGCAGGGCACGTGTT******************************************************** CK-m0080-5p 982
----------TGGAGAAGCAGGGCACGT----------------------------------------------------------- t0071706 9
----------TGGAGAAGCAGGGCACGTG---------------------------------------------------------- t0059469 11
----------TGGAGAAGCAGGGCACGTGT--------------------------------------------------------- t0098624 7
----------TGGAGAAGCAGGGCACGTGTT-------------------------------------------------------- t0000788 949
----------TGGAGAAGCAGGGCACGTGTTC------------------------------------------------------- t0105737 6
//
mireap-plant
miR171i Unigene46843_cattail:1:86:- 86(nt) -31.40(kcal/mol)
ATTGATTTGGAGGTATTGGCGTGCCTCAATCCGACGACATGGTTGAGTACTTAGATAACCATATAATTGGATTGAGCCGCGTCAAT CK-m0081 7
..............(((((((((.((((((((((..(.(((((((..........))))))).)..)))))))))).)))))))))
**********AGGTATTGGCGTGCCTCAATC******************************************************* CK-m0081-5p 7
----------AGGTATTGGCGTGCCTCAATC------------------------------------------------------- t0092454 7
//
mireap-plant
miR172a Unigene5292_cattail:33:173:- 141(nt) -50.14(kcal/mol)
ATGTTTGTGGGTGTGGCATCATCAAGATTCACATGAAAGTAAGAAGCCCTAGATCTTTTTCCTCAGGAAAAAAAAAATTAAAAAAAAATCTTTAGATCTGATTCCACATGAGAATCTTGATGATGCTGCATCGACAATAAG CK-m0082 3612
....((((.((((..(((((((((((((((.((((...((.....))..(((((((((((((...))))))......................)))))))......)))).)))))))))))))))..)))).))))....
************GTGGCATCATCAAGATTCACA************************************************************************************************************ CK-m0082-5p 1
**************************************************************************************************************AGAATCTTGATGATGCTGCAT********** CK-m0082-3p 3611
------------GTGGCATCATCAAGATTCACA------------------------------------------------------------------------------------------------------------ t0543761 1
-----------------------------------------------------------------------------------------------------------ATGAGAATCTTGATGATGCTGCAT---------- t0510796 2
--------------------------------------------------------------------------------------------------------------AGAATCTTGATGATGCTGCA----------- t0138600 5
--------------------------------------------------------------------------------------------------------------AGAATCTTGATGATGCTGCAT---------- t0000154 3604
//
mireap-plant
miR396a Unigene8234_cattail:28:175:+ 148(nt) -73.40(kcal/mol)
CTTCATCCCTTTCCACAGCTTTCTTGAACTGTGGTTGCATGTGTTCGCCGGGCGGGGGCGGCGACTGGAGCGACGAAGGCATACCCCCGGCCGGCCGACAATAGTGGCCGTAGATCTGAGTTCAGGATAGCTGTGGGAATGCATGGAC CK-m0083 610
.(((((.(.(((((((((((.(((((((((.((((..(...((((.(((((.((((((..((...((......))...))...)))))).))))).))))...)..))))........))))))))).))))))))))).).))))).
**********TTCCACAGCTTTCTTGAACTG********************************************************************************************************************* CK-m0083-5p 610
---------TTTCCACAGCTTTCTTGAAC----------------------------------------------------------------------------------------------------------------------- t1336990 1
----------TTCCACAGCTTTCTTGAA------------------------------------------------------------------------------------------------------------------------ t0017892 42
----------TTCCACAGCTTTCTTGAAC----------------------------------------------------------------------------------------------------------------------- t0017064 44
----------TTCCACAGCTTTCTTGAACT---------------------------------------------------------------------------------------------------------------------- t0067326 10
----------TTCCACAGCTTTCTTGAACTG--------------------------------------------------------------------------------------------------------------------- t0001628 509
----------TTCCACAGCTTTCTTGAACTGT-------------------------------------------------------------------------------------------------------------------- t0461305 2
------------CCACAGCTTTCTTGAACT---------------------------------------------------------------------------------------------------------------------- t1056869 1
------------CCACAGCTTTCTTGAACTG--------------------------------------------------------------------------------------------------------------------- t1868534 1
//
miRNA precursor information, in order: name, location and length of hairpin structure, MFE, miRNA precursor sequence, stem loop structure name

## Sheet: Cd
mireap-plant
miR156a CL1105.Contig12_cattail:321:445:+ 125(nt) -53.60(kcal/mol)
AAGGGGGAGTTATCCGCGGCTGACAGAAGAGAGTGAGCACACTTCGGTGGTGGTATAAGGGGATTTATTCCATTTCGTTGCGTGCTCACTTCTCTATCTGTCAGACTTTTTCCCCTAGATAACTC Cd-m0001 191128
.((((((((........(((((((((((((((((((((((.(..(((.(((((.(((((....))))).))))))))..).)))))))).))))).)))))))).)).)))))))).........
********************TGACAGAAGAGAGTGAGCAC************************************************************************************* Cd-m0001-5p 190903
**********************************************************************************TGCTCACTTCTCTATCTGTCAGA******************** Cd-m0001-3p 225
-----------------GGCTGACAGAAGAGAGTGAG---------------------------------------------------------------------------------------- t0227980 3
------------------GCTGACAGAAGAGAGTGAG---------------------------------------------------------------------------------------- t1826441 1
------------------GCTGACAGAAGAGAGTGAGC--------------------------------------------------------------------------------------- t0353342 2
------------------GCTGACAGAAGAGAGTGAGCAC------------------------------------------------------------------------------------- t0306776 2
-------------------CTGACAGAAGAGAGTGAGCA-------------------------------------------------------------------------------------- t0002142 436
-------------------CTGACAGAAGAGAGTGAGCAC------------------------------------------------------------------------------------- t0000108 5109
-------------------CTGACAGAAGAGAGTGAGCACA------------------------------------------------------------------------------------ t0154160 4
--------------------TGACAGAAGAGAGTGAGC--------------------------------------------------------------------------------------- t0022122 36
--------------------TGACAGAAGAGAGTGAGCA-------------------------------------------------------------------------------------- t0000677 1092
--------------------TGACAGAAGAGAGTGAGCAC------------------------------------------------------------------------------------- t0000002 182586
--------------------TGACAGAAGAGAGTGAGCACA------------------------------------------------------------------------------------ t0000430 1486
---------------------GACAGAAGAGAGTGAGCA-------------------------------------------------------------------------------------- t0291360 2
---------------------GACAGAAGAGAGTGAGCAC------------------------------------------------------------------------------------- t0032220 23
---------------------GACAGAAGAGAGTGAGCACA------------------------------------------------------------------------------------ t0079534 9
----------------------ACAGAAGAGAGTGAGCAC------------------------------------------------------------------------------------- t0011371 78
----------------------ACAGAAGAGAGTGAGCACA------------------------------------------------------------------------------------ t0030200 25
----------------------ACAGAAGAGAGTGAGCACAC----------------------------------------------------------------------------------- t0091974 7
-----------------------CAGAAGAGAGTGAGCACAC----------------------------------------------------------------------------------- t1352094 1
-----------------------CAGAAGAGAGTGAGCACACT---------------------------------------------------------------------------------- t2856633 1
----------------------------------------------------------------------------------TGCTCACTTCTCTATCTGTCA---------------------- t0403186 2
----------------------------------------------------------------------------------TGCTCACTTCTCTATCTGTCAG--------------------- t0068427 10
----------------------------------------------------------------------------------TGCTCACTTCTCTATCTGTCAGA-------------------- t0005395 178
-----------------------------------------------------------------------------------GCTCACTTCTCTATCTGTCAGA-------------------- t0022609 35
//
mireap-plant
miR166a CL1634.Contig1_cattail:1073:1209:- 137(nt) -64.60(kcal/mol)
AGGAAGCTCTTCCATTGGGGGGAATGTTGTCTGGCTCGAGGCTGCCGTGAGCTAGAGATTGGTTTCTTCTCTCCTTCTCTTCTCGGCGAAAAGATCTCGGACCAGGCTTCATTCCCCTCAACCATAGCTTCCAAAGT Cd-m0013 165390
.(((((((......((((((((((((..((((((..(((((((((((.((...(((((..((..........)).))))))).))))....)).)))))..))))))..))))))))))))....))))))).....
********************GGAATGTTGTCTGGCTCGAGG************************************************************************************************ Cd-m0013-5p 862
************************************************************************************************TCGGACCAGGCTTCATTCCCC******************** Cd-m0013-3p 164526
----------------GGGGGGAATGTTGTCTGGCTCGAGG------------------------------------------------------------------------------------------------ t2747764 1
--------------------GGAATGTTGTCTGGCTCG--------------------------------------------------------------------------------------------------- t0798060 1
--------------------GGAATGTTGTCTGGCTCGAG------------------------------------------------------------------------------------------------- t0088868 8
--------------------GGAATGTTGTCTGGCTCGAGG------------------------------------------------------------------------------------------------ t0000988 833
--------------------GGAATGTTGTCTGGCTCGAGGC----------------------------------------------------------------------------------------------- t0497020 2
--------------------GGAATGTTGTCTGGCTCGAGGCTG--------------------------------------------------------------------------------------------- t0829780 1
---------------------GAATGTTGTCTGGCTCGAG------------------------------------------------------------------------------------------------- t1368044 1
---------------------GAATGTTGTCTGGCTCGAGG------------------------------------------------------------------------------------------------ t1128637 1
---------------------GAATGTTGTCTGGCTCGAGGC----------------------------------------------------------------------------------------------- t0047205 15
-------------------------------------------------------------------------------------------AGATCTCGGACCAGGCTTCATTCC---------------------- t1944127 1
---------------------------------------------------------------------------------------------ATCTCGGACCAGGCTTCATTC----------------------- t0071648 10
---------------------------------------------------------------------------------------------ATCTCGGACCAGGCTTCATTCC---------------------- t2627085 1
---------------------------------------------------------------------------------------------ATCTCGGACCAGGCTTCATTCCC--------------------- t0329199 2
---------------------------------------------------------------------------------------------ATCTCGGACCAGGCTTCATTCCCC-------------------- t0079192 9
---------------------------------------------------------------------------------------------ATCTCGGACCAGGCTTCATTCCCCT------------------- t2454540 1
----------------------------------------------------------------------------------------------TCTCGGACCAGGCTTCAT------------------------- t0046256 15
----------------------------------------------------------------------------------------------TCTCGGACCAGGCTTCATT------------------------ t0055134 13
----------------------------------------------------------------------------------------------TCTCGGACCAGGCTTCATTC----------------------- t0015038 56
----------------------------------------------------------------------------------------------TCTCGGACCAGGCTTCATTCC---------------------- t0000091 6377
----------------------------------------------------------------------------------------------TCTCGGACCAGGCTTCATTCCC--------------------- t0423852 2
----------------------------------------------------------------------------------------------TCTCGGACCAGGCTTCATTCCCC-------------------- t0265364 3
-----------------------------------------------------------------------------------------------CTCGGACCAGGCTTCATTCCC--------------------- t0011974 73
-----------------------------------------------------------------------------------------------CTCGGACCAGGCTTCATTCCCC-------------------- t0056596 12
------------------------------------------------------------------------------------------------TCGGACCAGGCTTCATTC----------------------- t0003969 244
------------------------------------------------------------------------------------------------TCGGACCAGGCTTCATTCC---------------------- t0002712 350
------------------------------------------------------------------------------------------------TCGGACCAGGCTTCATTCCC--------------------- t0003374 284
------------------------------------------------------------------------------------------------TCGGACCAGGCTTCATTCCCC-------------------- t0000004 156714
------------------------------------------------------------------------------------------------TCGGACCAGGCTTCATTCCCCT------------------- t0003920 247
------------------------------------------------------------------------------------------------TCGGACCAGGCTTCATTCCCCTC------------------ t0257245 3
-------------------------------------------------------------------------------------------------CGGACCAGGCTTCATTCC---------------------- t0446389 2
-------------------------------------------------------------------------------------------------CGGACCAGGCTTCATTCCC--------------------- t0090959 7
-------------------------------------------------------------------------------------------------CGGACCAGGCTTCATTCCCC-------------------- t0012644 69
-------------------------------------------------------------------------------------------------CGGACCAGGCTTCATTCCCCT------------------- t0082962 8
--------------------------------------------------------------------------------------------------GGACCAGGCTTCATTCCCC-------------------- t0032925 23
---------------------------------------------------------------------------------------------------GACCAGGCTTCATTCCCC-------------------- t2800686 1
//
mireap-plant
miR168a CL3540.Contig1_cattail:98:209:+ 112(nt) -57.60(kcal/mol)
TGCTCGCCGCCGCCTCGGATTCGCTTGGTGCAGGTCGGGAACGGCTCGATCTGCTCTTCGGCATGTCGGATCCCGCCTTGCATCAACTGAATCGGAGCCGGAAAGCGATGCC Cd-m0021 52556
.((((((..(((.(((.((((((.((((((((((.(((((....(.((((.((((....)))).))))).))))).)))))))))).)))))).))).)))...)))).)).
********************TCGCTTGGTGCAGGTCGGGAA*********************************************************************** Cd-m0021-5p 52399
***********************************************************************CCCGCCTTGCATCAACTGAAT******************** Cd-m0021-3p 157
-----------------GATTCGCTTGGTGCAGGTCGG-------------------------------------------------------------------------- t0251389 3
------------------ATTCGCTTGGTGCAGGTCGG-------------------------------------------------------------------------- t0455717 2
------------------ATTCGCTTGGTGCAGGTCGGG------------------------------------------------------------------------- t0128218 5
-------------------TTCGCTTGGTGCAGGTCGGG------------------------------------------------------------------------- t1563763 1
-------------------TTCGCTTGGTGCAGGTCGGGA------------------------------------------------------------------------ t0001676 529
-------------------TTCGCTTGGTGCAGGTCGGGAA----------------------------------------------------------------------- t0092238 7
--------------------TCGCTTGGTGCAGGTCGG-------------------------------------------------------------------------- t0329213 2
--------------------TCGCTTGGTGCAGGTCGGG------------------------------------------------------------------------- t0153622 4
--------------------TCGCTTGGTGCAGGTCGGGA------------------------------------------------------------------------ t0003160 304
--------------------TCGCTTGGTGCAGGTCGGGAA----------------------------------------------------------------------- t0000010 51015
--------------------TCGCTTGGTGCAGGTCGGGAAC---------------------------------------------------------------------- t0036302 20
--------------------TCGCTTGGTGCAGGTCGGGAACG--------------------------------------------------------------------- t0027940 27
--------------------TCGCTTGGTGCAGGTCGGGAACGG-------------------------------------------------------------------- t0003573 270
---------------------CGCTTGGTGCAGGTCGGGA------------------------------------------------------------------------ t0190675 4
---------------------CGCTTGGTGCAGGTCGGGAA----------------------------------------------------------------------- t0012616 69
---------------------CGCTTGGTGCAGGTCGGGAAC---------------------------------------------------------------------- t0008332 111
---------------------CGCTTGGTGCAGGTCGGGAACG--------------------------------------------------------------------- t0186915 4
----------------------GCTTGGTGCAGGTCGGGAA----------------------------------------------------------------------- t0040469 18
----------------------GCTTGGTGCAGGTCGGGAAC---------------------------------------------------------------------- t0482702 2
-----------------------CTTGGTGCAGGTCGGGAA----------------------------------------------------------------------- t0305162 2
--------------------------------------------------------------------GATCCCGCCTTGCATCAACTGAA--------------------- t2723501 1
--------------------------------------------------------------------GATCCCGCCTTGCATCAACTGAAT-------------------- t0039869 18
----------------------------------------------------------------------TCCCGCCTTGCATCAACTGAA--------------------- t0131638 5
-----------------------------------------------------------------------CCCGCCTTGCATCAACTG----------------------- t1144070 1
-----------------------------------------------------------------------CCCGCCTTGCATCAACTGAA--------------------- t1483345 1
-----------------------------------------------------------------------CCCGCCTTGCATCAACTGAAT-------------------- t0007204 130
------------------------------------------------------------------------CCGCCTTGCATCAACTGAATCGGA---------------- t2451354 1
//
mireap-plant
miR393 CL3870.Contig2_cattail:395:482:- 88(nt) -46.92(kcal/mol)
TGATGGATAATTCCAAAGGGATCGCATTGATCTTTCGATAATCATAATCACGAATGATCAATGCGATTCCGTTGGAATTTTCCATTAG Cd-m0027 649
(((((((.((((((((.(((((((((((((((.((((.............)))).))))))))))))))).)))))))).))))))).
**********TTCCAAAGGGATCGCATTGAT********************************************************* Cd-m0027-5p 649
----------TTCCAAAGGGATCGCATTGA---------------------------------------------------------- t0111042 6
----------TTCCAAAGGGATCGCATTGAT--------------------------------------------------------- t0002488 382
----------TTCCAAAGGGATCGCATTGATC-------------------------------------------------------- t2449407 1
-----------TCCAAAGGGATCGCATTG----------------------------------------------------------- t2810450 1
-----------TCCAAAGGGATCGCATTGA---------------------------------------------------------- t0140016 5
-----------TCCAAAGGGATCGCATTGAT--------------------------------------------------------- t0007416 127
-----------TCCAAAGGGATCGCATTGATC-------------------------------------------------------- t0007360 127
//
mireap-plant
miR535 CL437.Contig10_cattail:679:786:- 108(nt) -53.00(kcal/mol)
CGTGGTAGGTTGACAACGAGAGAGAGCACACCGGTCGGCAGTCATGCTTGGGTTGCCGTGGCTGTGTACTAGCGTGCTCTTTCTCGTTGCCACCCCGGTTTGCCTCGC Cd-m0028 21634
((.((((((.((.((((((((((((((((.(..((..((((((((((.......).)))))))))..))..).)))))))))))))))).)).)).....)))).)).
**********TGACAACGAGAGAGAGCACAC***************************************************************************** Cd-m0028-5p 21634
--------GTTGACAACGAGAGAGAGCAC------------------------------------------------------------------------------- t0353073 2
---------TTGACAACGAGAGAGAGCAC------------------------------------------------------------------------------- t0155263 4
---------TTGACAACGAGAGAGAGCACA------------------------------------------------------------------------------ t0013760 62
---------TTGACAACGAGAGAGAGCACAC----------------------------------------------------------------------------- t0003812 253
----------TGACAACGAGAGAGAGCA-------------------------------------------------------------------------------- t0043404 17
----------TGACAACGAGAGAGAGCAC------------------------------------------------------------------------------- t0029459 26
----------TGACAACGAGAGAGAGCACA------------------------------------------------------------------------------ t0017999 46
----------TGACAACGAGAGAGAGCACAC----------------------------------------------------------------------------- t0000028 21213
----------TGACAACGAGAGAGAGCACACC---------------------------------------------------------------------------- t0122935 5
-----------GACAACGAGAGAGAGCAC------------------------------------------------------------------------------- t2066218 1
-----------GACAACGAGAGAGAGCACAC----------------------------------------------------------------------------- t0269569 3
------------ACAACGAGAGAGAGCACAC----------------------------------------------------------------------------- t0402405 2
//
mireap-plant
miR530 CL4409.Contig1_cattail:731:838:- 108(nt) -51.30(kcal/mol)
TTGATATAGCTGCATTTGCACCTGCACCTTTAGAGGAATTCAAAGAAAGAAAGAAAGAAAGAGATTGGAGTTTCCTCTACAGGTGCAGTGCATATGCAGCTGTATGCC Cd-m0034 238
...((((((((((((.(((((.(((((((.(((((((((((((.....................)))))..)))))))).)))))))))))).))))))))))))...
**********TGCATTTGCACCTGCACCTTT***************************************************************************** Cd-m0034-5p 238
----------TGCATTTGCACCTGCACCTTT----------------------------------------------------------------------------- t0004560 213
----------TGCATTTGCACCTGCACCTTTA---------------------------------------------------------------------------- t0032114 23
----------TGCATTTGCACCTGCACCTTTAG--------------------------------------------------------------------------- t2222798 1
-----------GCATTTGCACCTGCACCTTTAG--------------------------------------------------------------------------- t2271962 1
//
mireap-plant
miR5386 CL4642.Contig1_cattail:214:320:+ 107(nt) -71.10(kcal/mol)
GCCCCGAACCCGTCGGCTGTCGGCGGACTGCTCGAGCTGCCTCGCGCGGCGAGAGCGGGTCGCCGCGTGCCGGCCGGGGGACGGACCGGGAACGGCTCCTTCGGGGG Cd-m0037 85
.((((((.(((((((((((.(((((..((((((..(((((.....)))))..))))))..))))))).))))).))))....((((((....))).))).)))))).
**********CGTCGGCTGTCGGCGGACTG***************************************************************************** Cd-m0037-5p 85
----------CGTCGGCTGTCGGCGGACTG----------------------------------------------------------------------------- t0010548 85
//
mireap-plant
miR159a CL4918.Contig1_cattail:258:488:+ 231(nt) -91.04(kcal/mol)
GGGTTTTGGAGTGGAGCTCCTTGAGGTCCAAAAGAAGGTCTTTGGAGGGGCGATTCAGCTGCTGGATTATGGATCCCACTCTCCTATCTCATAAGGAAGAAAGAGAGAGAAAGATAGGGAAATAGAGAGAAAGATGACAACTTGAGATAGGCTTGTGGCTTGCATGACTCGGGAGCTGCATTAGCCTTTACTGATCTTTATTTGGATTGAAGGGAGCTCTACATCTATACT Cd-m0038 760
.(((..((((((((((((((((..((((((((.(((((((.....(((((((((.(((((.(((..(((((.(..((((...(((((((((...................................................)))))))))...))))..).)))))..))).))))).))).))))))...))))))).))))))))..)))))))))))).)))).)))
********************************************************************************************************************************************************************************************************TTTGGATTGAAGGGAGCTCTA********** Cd-m0038-3p 760
--------------------------------------------------------------------------------------------------------------------------------------------------------------------------------------------------------TTTGGATTGAAGGGAGCT------------- t0015498 54
--------------------------------------------------------------------------------------------------------------------------------------------------------------------------------------------------------TTTGGATTGAAGGGAGCTC------------ t0055494 13
--------------------------------------------------------------------------------------------------------------------------------------------------------------------------------------------------------TTTGGATTGAAGGGAGCTCT----------- t0061153 11
--------------------------------------------------------------------------------------------------------------------------------------------------------------------------------------------------------TTTGGATTGAAGGGAGCTCTA---------- t0001373 623
--------------------------------------------------------------------------------------------------------------------------------------------------------------------------------------------------------TTTGGATTGAAGGGAGCTCTAC--------- t0394003 2
--------------------------------------------------------------------------------------------------------------------------------------------------------------------------------------------------------TTTGGATTGAAGGGAGCTCTACA-------- t2427790 1
--------------------------------------------------------------------------------------------------------------------------------------------------------------------------------------------------------TTTGGATTGAAGGGAGCTCTACAT------- t1853898 1
---------------------------------------------------------------------------------------------------------------------------------------------------------------------------------------------------------TTGGATTGAAGGGAGCTCT----------- t0818659 1
---------------------------------------------------------------------------------------------------------------------------------------------------------------------------------------------------------TTGGATTGAAGGGAGCTCTA---------- t0015610 54
//
mireap-plant
miR535a CL5195.Contig1_cattail:2360:2467:- 108(nt) -52.50(kcal/mol)
CTGTCTTGGTTGACAACGAGAGAGAGCACGCTGGTCGGCACTCATGCAAGGGGCCATGACTGTGTACTGGCGTGCTTTTTCTCGCTGTCACTCATTTCGCCCTGGCAA Cd-m0040 27877
.((((..((((((((.(((((((((((((((..((..(((.((((((.....).))))).)))..))..))))))))))))))).)))))........)))..)))).
**********TGACAACGAGAGAGAGCACGC***************************************************************************** Cd-m0040-5p 27877
--------GTTGACAACGAGAGAGAGCAC------------------------------------------------------------------------------- t0353073 2
---------TTGACAACGAGAGAGAGCAC------------------------------------------------------------------------------- t0155263 4
---------TTGACAACGAGAGAGAGCACG------------------------------------------------------------------------------ t0001223 702
---------TTGACAACGAGAGAGAGCACGC----------------------------------------------------------------------------- t0006610 143
---------TTGACAACGAGAGAGAGCACGCT---------------------------------------------------------------------------- t2328310 1
----------TGACAACGAGAGAGAGCA-------------------------------------------------------------------------------- t0043404 17
----------TGACAACGAGAGAGAGCAC------------------------------------------------------------------------------- t0029459 26
----------TGACAACGAGAGAGAGCACG------------------------------------------------------------------------------ t0018249 45
----------TGACAACGAGAGAGAGCACGC----------------------------------------------------------------------------- t0000023 26888
----------TGACAACGAGAGAGAGCACGCT---------------------------------------------------------------------------- t0025785 30
-----------GACAACGAGAGAGAGCAC------------------------------------------------------------------------------- t2066218 1
-----------GACAACGAGAGAGAGCACGC----------------------------------------------------------------------------- t0297235 2
-----------GACAACGAGAGAGAGCACGCT---------------------------------------------------------------------------- t1422029 1
------------ACAACGAGAGAGAGCACGC----------------------------------------------------------------------------- t0062236 11
-------------CAACGAGAGAGAGCACGC----------------------------------------------------------------------------- t0225738 3
-------------CAACGAGAGAGAGCACGCT---------------------------------------------------------------------------- t2043182 1
//
mireap-plant
miR394a CL5313.Contig2_cattail:1147:1402:- 256(nt) -71.10(kcal/mol)
GCCAAAGCAGTGGGGCATGGATGGAATGCTGTCCCGCATGCTATCCATTGTCTTTTTCGGCTATGAGGAAGCGTACAATCTGGCACCTTCTGCCATTCCTTGTTCAACATGTTATATGTAACTAGACGGTTCATCCGCCTTGACCTCAGAGAGAGCATGAGCAAACCCTGATTGCCCAAGCATGTCATCTTTACGTGCTTACCATAAAACTCTAAGCACCAGATGTTTGGCATTCTGTCCACCTCCTTCCAAAGGA Cd-m0045 33
.((...(.((.((((..(((((((((((((.....(((((((.......(.((((((((....)))))))))...(((((.((((.....)))).....(((((((...((((...((.....((.(((.....))).))......)).....))))))))))).....)))))....)))))))(((((....(((((((...........))))))).)))))...))))))))))))))))))).)....)).
**********************************************************************************************************************************************************************************************************************************TTGGCATTCTGTCCACCTCC********** Cd-m0045-3p 33
---------------------------------------------------------------------------------------------------------------------------------------------------------------------------------------------------------------------------------TTTGGCATTCTGTCCACCTCC---------
----------------------------------------------------------------------------------------------------------------------------------------------------------------------------------------------------------------------------------TTGGCATTCTGTCCACCTCC---------
//
mireap-plant
miR168a CL5512.Contig2_cattail:480:563:- 84(nt) -32.30(kcal/mol)
ATTCGCTTGGTGCAGGTCGGGAACCACTCGATCTGCTCACCGATGAGCCGGATCCTGCCTTGCATCAACTGAATCCGAGCCGGA Cd-m0047 52140
(((((.((((((((((.(((((.((.(((.(((........))))))..)).))))).)))))))))).)))))(((...))).
**TCGCTTGGTGCAGGTCGGGAA************************************************************* Cd-m0047-5p 52096
*****************************************************CCTGCCTTGCATCAACTGAAT********** Cd-m0047-3p 44
-TTCGCTTGGTGCAGGTCGGG--------------------------------------------------------------- t1563763 1
-TTCGCTTGGTGCAGGTCGGGA-------------------------------------------------------------- t0001676 529
-TTCGCTTGGTGCAGGTCGGGAA------------------------------------------------------------- t0092238 7
--TCGCTTGGTGCAGGTCGG---------------------------------------------------------------- t0329213 2
--TCGCTTGGTGCAGGTCGGG--------------------------------------------------------------- t0153622 4
--TCGCTTGGTGCAGGTCGGGA-------------------------------------------------------------- t0003160 304
--TCGCTTGGTGCAGGTCGGGAA------------------------------------------------------------- t0000010 51015
--TCGCTTGGTGCAGGTCGGGAAC------------------------------------------------------------ t0036302 20
--TCGCTTGGTGCAGGTCGGGAACC----------------------------------------------------------- t0267105 3
--TCGCTTGGTGCAGGTCGGGAACCA---------------------------------------------------------- t0143518 5
---CGCTTGGTGCAGGTCGGGA-------------------------------------------------------------- t0190675 4
---CGCTTGGTGCAGGTCGGGAA------------------------------------------------------------- t0012616 69
---CGCTTGGTGCAGGTCGGGAAC------------------------------------------------------------ t0008332 111
----GCTTGGTGCAGGTCGGGAA------------------------------------------------------------- t0040469 18
----GCTTGGTGCAGGTCGGGAAC------------------------------------------------------------ t0482702 2
-----CTTGGTGCAGGTCGGGAA------------------------------------------------------------- t0305162 2
--------------------------------------------------GATCCTGCCTTGCATCAACTGAAT---------- t1535678 1
-----------------------------------------------------CCTGCCTTGCATCAACTGAAT---------- t0019006 43
//
mireap-plant
miR160a CL5986.Contig1_cattail:110:233:+ 124(nt) -56.60(kcal/mol)
TTAACAGGTGAAGTTGGCCATGCCTGGCTCCCTGTATGCCACACATATAGACTAATCCATGGCGAGATTGGCTGCTGTGGGTGGCGTGCAAGGAGCCAAGCATGCCTTCTCTCTCTATCTCTCT Cd-m0048 412
......((.((((..(((.((((.(((((((.((((((((((.(((((((.((((((........))))))))).)))).)))))))))).))))))).)))))))..)).)).))........
********************TGCCTGGCTCCCTGTATGCCA*********************************************************************************** Cd-m0048-5p 151
***********************************************************************************GCGTGCAAGGAGCCAAGCATG******************** Cd-m0048-3p 261
-------------------ATGCCTGGCTCCCTGTATGCC------------------------------------------------------------------------------------ t0087906 8
--------------------TGCCTGGCTCCCTGTATGCCA----------------------------------------------------------------------------------- t0006653 142
----------------------CCTGGCTCCCTGTATGCCA----------------------------------------------------------------------------------- t1089419 1
---------------------------------------------------------------------------------TGGCGTGCAAGGAGCCAAGCA---------------------- t0078911 9
-----------------------------------------------------------------------------------GCGTGCAAGGAGCCAAGCAT--------------------- t0320323 2
-----------------------------------------------------------------------------------GCGTGCAAGGAGCCAAGCATG-------------------- t0003947 245
------------------------------------------------------------------------------------CGTGCAAGGAGCCAAGCATG-------------------- t0537865 1
------------------------------------------------------------------------------------CGTGCAAGGAGCCAAGCATGC------------------- t0377471 2
-------------------------------------------------------------------------------------GTGCAAGGAGCCAAGCATG-------------------- t2337548 1
--------------------------------------------------------------------------------------TGCAAGGAGCCAAGCATG-------------------- t0751268 1
//
mireap-plant
miR156f CL6320.Contig1_cattail:1572:1799:- 228(nt) -66.90(kcal/mol)
CAAGAATCAGTTGACAGAAGAGAGAGAGCACGCCGAAGATCCGGTGCTCCATTCAAGTTAGAAGCAATAGCAGAGGCTTCCAGATCTTGATTAAGGACCTCGGCAGTAGTGCCCTTGAATGGCAAGAGCCTGTCCAAGTCATGACGAAGTGTCATAACATTATTTGATAGGTCAGGGCTAGGAAAATGCAGCTGCCCCTCGATGCCTCCAGCTTTTGTCGGTTTCATC Cd-m0049 1847
...(((....((((((((((...(((.(((...(((......(((.((....(((((...(((((..........))))).....)))))...)).)))..((((((..((((.......))))...((...(((.((((.((((....(((((..........))))).)))).)))).)))....)).))))))..))).))))))...)))))))))).)))...
**********TTGACAGAAGAGAGAGAGCAC***************************************************************************************************************************************************************************************************** Cd-m0049-5p 1847
----------TTGACAGAAGAGAGAGAGCAC----------------------------------------------------------------------------------------------------------------------------------------------------------------------------------------------------- t0000652 1115
-----------TGACAGAAGAGAGAGAGC------------------------------------------------------------------------------------------------------------------------------------------------------------------------------------------------------- t0503763 2
-----------TGACAGAAGAGAGAGAGCA------------------------------------------------------------------------------------------------------------------------------------------------------------------------------------------------------ t0166619 4
-----------TGACAGAAGAGAGAGAGCAC----------------------------------------------------------------------------------------------------------------------------------------------------------------------------------------------------- t0001168 726
//
mireap-plant
miR167a CL6839.Contig1_cattail:1132:1259:- 128(nt) -52.92(kcal/mol)
TGTGGTGTACCATAAGAAGCTGAAGCTGCCAGCATGATCTGATCTCTTTCTCCCCACGCTCTTAAAAATCTTGCAAGGGAGCAAATCAGATCATGTTGCAGTTTCATCTGCTGATGGGAGCACATGAA Cd-m0051 124446
....((((.((((.((.((.(((((((((.(((((((((((((...((.(((((...((.............))..))))).)))))))))))))))))))))))).)).)).))))..)))).....
********************TGAAGCTGCCAGCATGATCTGA************************************************************************************** Cd-m0051-5p 124331
***************************************************************************************AGATCATGTTGCAGTTTCATC******************** Cd-m0051-3p 115
-----------------AGCTGAAGCTGCCAGCATGATC----------------------------------------------------------------------------------------- t1296188 1
-------------------CTGAAGCTGCCAGCATGATCT---------------------------------------------------------------------------------------- t0273166 3
-------------------CTGAAGCTGCCAGCATGATCTG--------------------------------------------------------------------------------------- t0122807 5
-------------------CTGAAGCTGCCAGCATGATCTGA-------------------------------------------------------------------------------------- t0078524 9
--------------------TGAAGCTGCCAGCATGAT------------------------------------------------------------------------------------------ t0030746 24
--------------------TGAAGCTGCCAGCATGATC----------------------------------------------------------------------------------------- t0017826 46
--------------------TGAAGCTGCCAGCATGATCT---------------------------------------------------------------------------------------- t0003274 293
--------------------TGAAGCTGCCAGCATGATCTG--------------------------------------------------------------------------------------- t0006682 142
--------------------TGAAGCTGCCAGCATGATCTGA-------------------------------------------------------------------------------------- t0000006 123570
--------------------TGAAGCTGCCAGCATGATCTGAT------------------------------------------------------------------------------------- t0004295 226
--------------------TGAAGCTGCCAGCATGATCTGATC------------------------------------------------------------------------------------ t2391665 1
---------------------GAAGCTGCCAGCATGATCTGA-------------------------------------------------------------------------------------- t0106985 6
----------------------AAGCTGCCAGCATGATCTGA-------------------------------------------------------------------------------------- t0133504 5
-------------------------------------------------------------------------------------TCAGATCATGTTGCAGTTTCA---------------------- t0161807 4
---------------------------------------------------------------------------------------AGATCATGTTGCAGTTTCA---------------------- t0388142 2
---------------------------------------------------------------------------------------AGATCATGTTGCAGTTTCAT--------------------- t1404945 1
---------------------------------------------------------------------------------------AGATCATGTTGCAGTTTCATC-------------------- t0008503 108
//
mireap-plant
miR535d CL7342.Contig1_cattail:530:651:+ 122(nt) -69.90(kcal/mol)
AGCTCTATCGCTGCCGCGGTTGACGATGAGAGAGAGCACGCCGGTCGGCAATCATGCTCGAGGCCATGACTGTTTACTGGCGTGCTCTCTCTCGTTGTCACTCGGGCCATGGGATCATCATC Cd-m0054 66208
......(((.(.(((.((..(((((((((((((((((((((((((..(((.((((((.....).))))).)))..)))))))))))))))))))))))))..)))))...).))).......
********************TGACGATGAGAGAGAGCACGC********************************************************************************* Cd-m0054-5p 66193
*********************************************************************************GTGCTCTCTCTCGTTGTCACT******************** Cd-m0054-3p 15
------------------GTTGACGATGAGAGAGAGCAC----------------------------------------------------------------------------------- t0015841 53
-------------------TTGACGATGAGAGAGAGCAC----------------------------------------------------------------------------------- t0038302 19
-------------------TTGACGATGAGAGAGAGCACG---------------------------------------------------------------------------------- t0002727 348
-------------------TTGACGATGAGAGAGAGCACGC--------------------------------------------------------------------------------- t0129345 5
--------------------TGACGATGAGAGAGAGCA------------------------------------------------------------------------------------ t0052861 13
--------------------TGACGATGAGAGAGAGCAC----------------------------------------------------------------------------------- t0049520 14
--------------------TGACGATGAGAGAGAGCACG---------------------------------------------------------------------------------- t0007663 122
--------------------TGACGATGAGAGAGAGCACGC--------------------------------------------------------------------------------- t0000008 65138
--------------------TGACGATGAGAGAGAGCACGCC-------------------------------------------------------------------------------- t0091011 7
---------------------GACGATGAGAGAGAGCACGC--------------------------------------------------------------------------------- t0038928 19
---------------------GACGATGAGAGAGAGCACGCC-------------------------------------------------------------------------------- t2519995 1
----------------------ACGATGAGAGAGAGCACG---------------------------------------------------------------------------------- t1192765 1
----------------------ACGATGAGAGAGAGCACGC--------------------------------------------------------------------------------- t0049009 14
----------------------ACGATGAGAGAGAGCACGCC-------------------------------------------------------------------------------- t0177143 4
----------------------ACGATGAGAGAGAGCACGCCG------------------------------------------------------------------------------- t0002960 324
-----------------------CGATGAGAGAGAGCACGC--------------------------------------------------------------------------------- t0458194 2
-----------------------CGATGAGAGAGAGCACGCCG------------------------------------------------------------------------------- t0241532 3
-----------------------CGATGAGAGAGAGCACGCCGG------------------------------------------------------------------------------ t0008624 106
---------------------------------------------------------------------------------GTGCTCTCTCTCGTTGTCAC--------------------- t1522566 1
---------------------------------------------------------------------------------GTGCTCTCTCTCGTTGTCACT-------------------- t0064941 11
----------------------------------------------------------------------------------TGCTCTCTCTCGTTGTCACT-------------------- t1915689 1
----------------------------------------------------------------------------------TGCTCTCTCTCGTTGTCACTC------------------- t0507725 2
//
mireap-plant
miR167a/d/e CL8044.Contig1_cattail:135:274:- 140(nt) -59.10(kcal/mol)
ATTTTGTTGGTGTGAGAGGTTGAAGCTGCCAGCATGATCTGAACTCATGCGGATTTATGTTATGGAAAAGAAGAGATAGTGTTTGATGTATATATCATCAGATCATCTTGCAGCTTCAATCACTCACCACCAACAAAAGA Cd-m0058 124511
.(((((((((((((((.((((((((((((.((.(((((((((..(((((((......)).))))).........((((.(((.......))))))).))))))))))).)))))))))))).)))).)))))))))))..
********************TGAAGCTGCCAGCATGATCTGA************************************************************************************************** Cd-m0058-5p 124492
***************************************************************************************************AGATCATCTTGCAGCTTCAAT******************** Cd-m0058-3p 19
-------------------TTGAAGCTGCCAGCATGATCTGA-------------------------------------------------------------------------------------------------- t1747991 1
--------------------TGAAGCTGCCAGCATGAT------------------------------------------------------------------------------------------------------ t0030746 24
--------------------TGAAGCTGCCAGCATGATC----------------------------------------------------------------------------------------------------- t0017826 46
--------------------TGAAGCTGCCAGCATGATCT---------------------------------------------------------------------------------------------------- t0003274 293
--------------------TGAAGCTGCCAGCATGATCTG--------------------------------------------------------------------------------------------------- t0006682 142
--------------------TGAAGCTGCCAGCATGATCTGA-------------------------------------------------------------------------------------------------- t0000006 123570
--------------------TGAAGCTGCCAGCATGATCTGAA------------------------------------------------------------------------------------------------- t0002337 404
--------------------TGAAGCTGCCAGCATGATCTGAAC------------------------------------------------------------------------------------------------ t2516573 1
---------------------GAAGCTGCCAGCATGATCTGA-------------------------------------------------------------------------------------------------- t0106985 6
----------------------AAGCTGCCAGCATGATCTGA-------------------------------------------------------------------------------------------------- t0133504 5
-------------------------------------------------------------------------------------------------TCAGATCATCTTGCAGCTTCA---------------------- t0121880 5
---------------------------------------------------------------------------------------------------AGATCATCTTGCAGCTTCAAT-------------------- t0049340 14
//
mireap-plant
miR396e CL857.Contig2_cattail:63:216:+ 154(nt) -70.70(kcal/mol)
GGATATGCTTTCCACAGGCTTTCTTGAACAGTGAACTTATATGGTTTTTGCTTCTTTTACTGTAACCTTCTTGGAGAAATCTCAAGGAAGATGAGGTGAAAGAAGTATTGCCTTATTGTTGATTGTTTGAGAAAGTCTATGGAAAACATGGCCA Cd-m0060 2843
((.((((.((((((.(((((((((..((((((.(((..(((.(((...(((((((((((((.....((((((.(((....))).))))))....)))))))))))))..))).))).))).))))))..))))))))).)))))).)))).)).
**********TCCACAGGCTTTCTTGAACAG*************************************************************************************************************************** Cd-m0060-5p 2843
-------CTTTCCACAGGCTTTCTTGAACAG--------------------------------------------------------------------------------------------------------------------------- t0229879 3
--------TTTCCACAGGCTTTCTTGAAC----------------------------------------------------------------------------------------------------------------------------- t0114917 6
----------TCCACAGGCTTTCTTGAA------------------------------------------------------------------------------------------------------------------------------ t0038039 19
----------TCCACAGGCTTTCTTGAAC----------------------------------------------------------------------------------------------------------------------------- t0036538 20
----------TCCACAGGCTTTCTTGAACA---------------------------------------------------------------------------------------------------------------------------- t0135524 5
----------TCCACAGGCTTTCTTGAACAG--------------------------------------------------------------------------------------------------------------------------- t0000199 2764
----------TCCACAGGCTTTCTTGAACAGT-------------------------------------------------------------------------------------------------------------------------- t0055677 13
----------TCCACAGGCTTTCTTGAACAGTG------------------------------------------------------------------------------------------------------------------------- t1750836 1
----------TCCACAGGCTTTCTTGAACAGTGA------------------------------------------------------------------------------------------------------------------------ t0067532 10
-----------CCACAGGCTTTCTTGAACAGT-------------------------------------------------------------------------------------------------------------------------- t0364275 2
//
mireap-plant
miR2118d Unigene14159_cattail:127:299:+ 173(nt) -51.43(kcal/mol)
CAAAGTTGCTTTCCGATCCCTCCCATGCCGATGGTTTCTAATCGCCTCTCCCTCTCCCTCTCCCTTGCTGCCTTTTCTACAAAATGGGAAGAGTTAGAGAGAGGAAGATGTGGATGTCTAAGAGTTATCGGTTCGGGGGCATTGGCAAATCCTTCTCTTTATATTCAGCTTAG Cd-m0062 123
..((((((.((((((((.(((((...((((((..((..((...((.((..(.(((.((((((.((.(((..(((..(........)..)))))).)).)))))).))).)..)).)).))..))..))))))..))))).))))).)))................))))))..
**********TTCCGATCCCTCCCATGCCGA********************************************************************************************************************************************** Cd-m0062-5p 123
---------TTTCCGATCCCTCCCATGCC------------------------------------------------------------------------------------------------------------------------------------------------ t0169937 4
----------TTCCGATCCCTCCCATGCCG----------------------------------------------------------------------------------------------------------------------------------------------- t1863574 1
----------TTCCGATCCCTCCCATGCCGA---------------------------------------------------------------------------------------------------------------------------------------------- t0007970 117
----------TTCCGATCCCTCCCATGCCGAT--------------------------------------------------------------------------------------------------------------------------------------------- t0959795 1
//
mireap-plant
MIR160 Unigene14159_cattail:244:366:+ 123(nt) -43.90(kcal/mol)
CTAAGAGTTATCGGTTCGGGGGCATTGGCAAATCCTTCTCTTTATATTCAGCTTAGCTTCTAGCTTTATAATGGGAAGAGTGGTTAAAGAATTTGCCAATACCGCCCATGCCGACAGTTCTTA Cd-m0063 6
.(((((..(.(((((..(((((.(((((((((((((((((.(((((...((((........)))).))))).)))))).)..........)))))))))).)).)))..))))).)..)))))
********************************************************************************************TTGCCAATACCGCCCATGCCG********** Cd-m0063-3p 6
--------------------------------------------------------------------------------------------TTGCCAATACCGCCCATGC------------ t1272603 1
--------------------------------------------------------------------------------------------TTGCCAATACCGCCCATGCC----------- t1435915 1
--------------------------------------------------------------------------------------------TTGCCAATACCGCCCATGCCG---------- t0170068 4
//
mireap-plant
miR162 Unigene18118_cattail:237:341:+ 105(nt) -49.90(kcal/mol)
AAAATTGATCTGCCTGGCTCCCTGAATGCCATCTAAGAAGCTTGTCAAAATGGTTGACATGCCCCTCCTAGTTGGCATTTTGGGAGCCATGCAGACATCATTCCC Cd-m0064 13
.....((((((((.((((((((.((((((((.(((.((.((.((((((.....)))))).))...)).))).)))))))).)))))))).)))))..))).....
**********TGCCTGGCTCCCTGAATGCCA************************************************************************** Cd-m0064-5p 13
----------TGCCTGGCTCCCTGAATGCCA-------------------------------------------------------------------------- t0053962 13
//
mireap-plant
miR393 Unigene20630_cattail:259:429:+ 171(nt) -59.10(kcal/mol)
CTAGTGATTCCTGGGCGCAGCGGTTTATCGATCTCTTCTTGGCCTTGTTGCTTTTTTTTGTGGGTTTGGGGAAGTTGTTACGATGCGTTTCGATCGAGAGAGTGGAGGAAGGATTTGAGTGGGTACAAAGCGGGAATCGATCGATAAACCTCTGCATCCGGCTTTCACATT Cd-m0065 1735
...((((...((((..((((.((((((((((((..((((((.((((.((.(.((((((((.....(((..(..((((...))))...)..))).)))))))).).)).)))).((((........)))).))))))..)))))))))))).))))..))))...))))...
************GGGCGCAGCGGTTTATCGATC****************************************************************************************************************************************** Cd-m0065-5p 7
********************************************************************************************************************************************TCGATAAACCTCTGCATCCGG********** Cd-m0065-3p 1728
-----------TGGGCGCAGCGGTTTATCGAT------------------------------------------------------------------------------------------------------------------------------------------- t0243611 3
-----------TGGGCGCAGCGGTTTATCGATC------------------------------------------------------------------------------------------------------------------------------------------ t1688459 1
------------GGGCGCAGCGGTTTATCGATC------------------------------------------------------------------------------------------------------------------------------------------ t0244671 3
--------------------------------------------------------------------------------------------------------------------------------------------TCGATAAACCTCTGCATCCGG---------- t0000345 1704
--------------------------------------------------------------------------------------------------------------------------------------------TCGATAAACCTCTGCATCCGGC--------- t0067286 10
---------------------------------------------------------------------------------------------------------------------------------------------CGATAAACCTCTGCATCCGG---------- t0081861 8
---------------------------------------------------------------------------------------------------------------------------------------------CGATAAACCTCTGCATCCGGC--------- t0162327 4
----------------------------------------------------------------------------------------------------------------------------------------------GATAAACCTCTGCATCCGG---------- t0389604 2
//
mireap-plant
miR156a Unigene23735_cattail:379:466:- 88(nt) -46.92(kcal/mol)
TGATGGATAATTCCAAAGGGATCGCATTGATCTTTCGATAATCATAATCACGAATGATCAATGCGATTCCGTTGGAATTTTCCATTAG Cd-m0067 649
(((((((.((((((((.(((((((((((((((.((((.............)))).))))))))))))))).)))))))).))))))).
**********TTCCAAAGGGATCGCATTGAT********************************************************* Cd-m0067-5p 649
----------TTCCAAAGGGATCGCATTGA---------------------------------------------------------- t0111042 6
----------TTCCAAAGGGATCGCATTGAT--------------------------------------------------------- t0002488 382
----------TTCCAAAGGGATCGCATTGATC-------------------------------------------------------- t2449407 1
-----------TCCAAAGGGATCGCATTG----------------------------------------------------------- t2810450 1
-----------TCCAAAGGGATCGCATTGA---------------------------------------------------------- t0140016 5
-----------TCCAAAGGGATCGCATTGAT--------------------------------------------------------- t0007416 127
-----------TCCAAAGGGATCGCATTGATC-------------------------------------------------------- t0007360 127
//
mireap-plant
miR396a Unigene24083_cattail:500:587:- 88(nt) -60.50(kcal/mol)
GCTGACAGAAGAGAGTGAGCACACAGCGGCAGGCAGCATCGGCGTGAATGCTGCTGCGGTTGCGTGCTCACTTCTCTTCTTGTCAGCT Cd-m0068 190911
((((((((((((((((((((((.((((.((((.((((((........)))))))))).)))).)))))))).))))))).))))))).
**TGACAGAAGAGAGTGAGCAC****************************************************************** Cd-m0068-5p 190895
*****************************************************************GCTCACTTCTCTTCTTGTCAGC* Cd-m0068-3p 16
-CTGACAGAAGAGAGTGAGCA------------------------------------------------------------------- t0002142 436
-CTGACAGAAGAGAGTGAGCAC------------------------------------------------------------------ t0000108 5109
-CTGACAGAAGAGAGTGAGCACA----------------------------------------------------------------- t0154160 4
--TGACAGAAGAGAGTGAGC-------------------------------------------------------------------- t0022122 36
--TGACAGAAGAGAGTGAGCA------------------------------------------------------------------- t0000677 1092
--TGACAGAAGAGAGTGAGCAC------------------------------------------------------------------ t0000002 182586
--TGACAGAAGAGAGTGAGCACA----------------------------------------------------------------- t0000430 1486
---GACAGAAGAGAGTGAGCA------------------------------------------------------------------- t0291360 2
---GACAGAAGAGAGTGAGCAC------------------------------------------------------------------ t0032220 23
---GACAGAAGAGAGTGAGCACA----------------------------------------------------------------- t0079534 9
----ACAGAAGAGAGTGAGCAC------------------------------------------------------------------ t0011371 78
----ACAGAAGAGAGTGAGCACA----------------------------------------------------------------- t0030200 25
----ACAGAAGAGAGTGAGCACAC---------------------------------------------------------------- t0091974 7
----ACAGAAGAGAGTGAGCACACA--------------------------------------------------------------- t1208866 1
-----CAGAAGAGAGTGAGCACAC---------------------------------------------------------------- t1352094 1
----------------------------------------------------------------TGCTCACTTCTCTTCTTGTCAG-- t0628584 1
----------------------------------------------------------------TGCTCACTTCTCTTCTTGTCAGC- t2368963 1
-----------------------------------------------------------------GCTCACTTCTCTTCTTGTCAGC- t0064389 11
-----------------------------------------------------------------GCTCACTTCTCTTCTTGTCAGCT t0232990 3
//
mireap-plant
miR396b Unigene24431_cattail:270:371:- 102(nt) -47.94(kcal/mol)
AGATGGCCCTCTTTGTAGTCTTCCACAGCTTTCTTGAACTGCATCTCCTCTCTCAATTGCAGTTCAATAAAGCTGTGGGAAATCACAGGGAGAGACCAATTG Cd-m0069 722
...((((.((((((((.((.((((((((((((.((((((((((..............)))))))))).)))))))))))).)).)))))))).).)))....
********************TTCCACAGCTTTCTTGAACTG************************************************************* Cd-m0069-5p 495
*************************************************************GTTCAATAAAGCTGTGGGAAA******************** Cd-m0069-3p 227
--------------------TTCCACAGCTTTCTTGAA---------------------------------------------------------------- t0099971 7
--------------------TTCCACAGCTTTCTTGAAC--------------------------------------------------------------- t0025030 31
--------------------TTCCACAGCTTTCTTGAACT-------------------------------------------------------------- t0136427 5
--------------------TTCCACAGCTTTCTTGAACTG------------------------------------------------------------- t0002063 451
--------------------TTCCACAGCTTTCTTGAACTGC------------------------------------------------------------ t2041653 1
------------------------------------------------------------AGTTCAATAAAGCTGTGGGAAA-------------------- t2190752 1
-------------------------------------------------------------GTTCAATAAAGCTGTGGGA---------------------- t1991981 1
-------------------------------------------------------------GTTCAATAAAGCTGTGGGAA--------------------- t0134810 5
-------------------------------------------------------------GTTCAATAAAGCTGTGGGAAA-------------------- t0005759 167
-------------------------------------------------------------GTTCAATAAAGCTGTGGGAAAT------------------- t1076937 1
--------------------------------------------------------------TTCAATAAAGCTGTGGGAAA-------------------- t0016121 52
//
mireap-plant
miR156a Unigene24953_cattail:321:445:+ 125(nt) -53.60(kcal/mol)
AAGGGGGAGTTATCCGCGGCTGACAGAAGAGAGTGAGCACACTTCGGTGGTGGTATAAGGGGATTTATTCCATTTCGTTGCGTGCTCACTTCTCTATCTGTCAGACTTTTTCCCCTAGATAACTC Cd-m0070 191128
.((((((((........(((((((((((((((((((((((.(..(((.(((((.(((((....))))).))))))))..).)))))))).))))).)))))))).)).)))))))).........
********************TGACAGAAGAGAGTGAGCAC************************************************************************************* Cd-m0070-5p 190903
**********************************************************************************TGCTCACTTCTCTATCTGTCAGA******************** Cd-m0070-3p 225
-----------------GGCTGACAGAAGAGAGTGAG---------------------------------------------------------------------------------------- t0227980 3
------------------GCTGACAGAAGAGAGTGAG---------------------------------------------------------------------------------------- t1826441 1
------------------GCTGACAGAAGAGAGTGAGC--------------------------------------------------------------------------------------- t0353342 2
------------------GCTGACAGAAGAGAGTGAGCAC------------------------------------------------------------------------------------- t0306776 2
-------------------CTGACAGAAGAGAGTGAGCA-------------------------------------------------------------------------------------- t0002142 436
-------------------CTGACAGAAGAGAGTGAGCAC------------------------------------------------------------------------------------- t0000108 5109
-------------------CTGACAGAAGAGAGTGAGCACA------------------------------------------------------------------------------------ t0154160 4
--------------------TGACAGAAGAGAGTGAGC--------------------------------------------------------------------------------------- t0022122 36
--------------------TGACAGAAGAGAGTGAGCA-------------------------------------------------------------------------------------- t0000677 1092
--------------------TGACAGAAGAGAGTGAGCAC------------------------------------------------------------------------------------- t0000002 182586
--------------------TGACAGAAGAGAGTGAGCACA------------------------------------------------------------------------------------ t0000430 1486
---------------------GACAGAAGAGAGTGAGCA-------------------------------------------------------------------------------------- t0291360 2
---------------------GACAGAAGAGAGTGAGCAC------------------------------------------------------------------------------------- t0032220 23
---------------------GACAGAAGAGAGTGAGCACA------------------------------------------------------------------------------------ t0079534 9
----------------------ACAGAAGAGAGTGAGCAC------------------------------------------------------------------------------------- t0011371 78
----------------------ACAGAAGAGAGTGAGCACA------------------------------------------------------------------------------------ t0030200 25
----------------------ACAGAAGAGAGTGAGCACAC----------------------------------------------------------------------------------- t0091974 7
-----------------------CAGAAGAGAGTGAGCACAC----------------------------------------------------------------------------------- t1352094 1
-----------------------CAGAAGAGAGTGAGCACACT---------------------------------------------------------------------------------- t2856633 1
----------------------------------------------------------------------------------TGCTCACTTCTCTATCTGTCA---------------------- t0403186 2
----------------------------------------------------------------------------------TGCTCACTTCTCTATCTGTCAG--------------------- t0068427 10
----------------------------------------------------------------------------------TGCTCACTTCTCTATCTGTCAGA-------------------- t0005395 178
-----------------------------------------------------------------------------------GCTCACTTCTCTATCTGTCAGA-------------------- t0022609 35
//
mireap-plant
miR156/miR157d Unigene24963_cattail:76:356:- 281(nt) -101.70(kcal/mol)
CACGGCTGAGTTGACAGAAGAGAGAGAGCACAGCTGGAGTCGCCGACTCCTGCAAGACATTCGTCTGGTGGAAGTTCAATGGCAGAGAAGAAGCTTTCTGCAGAAGAACCATGCATGTATGTCTGAGCACCATGTACAGCAGGGTCTAGACCACCCTGCCACTGGTTGGCAGCCATAACAGTTGGCCTTACATCCCTTGCAGTACTTGGAAGCCTTGGGCAAGTGAAATCCATTAGAAAACTTCTGAATCTGCCTGGCTCTTCTGTTAAACAGTAGCAAAA Cd-m0071 1860
....((((..((((((((((((..((.(((..((.((((((...)))))).)).(((......(((((((((.((((....(((((((......)))))))....))))....(((...((((..(((.(((.((((.((((((....(.(((.((.......)).)))).((((.......))))........)))))).)))).)))..).))..)))).)))...))))))))).....))).....)))))..))))))))))))....))))....
**********TTGACAGAAGAGAGAGAGCAC********************************************************************************************************************************************************************************************************************************************************** Cd-m0071-5p 1860
----------TTGACAGAAGAGAGAGAGCAC--------------------------------------------------------------------------------------------------------------------------------------------------------------------------------------------------------------------------------
-----------TGACAGAAGAGAGAGAGC----------------------------------------------------------------------------------------------------------------------------------------------------------------------------------------------------------------------------------
-----------TGACAGAAGAGAGAGAGCA---------------------------------------------------------------------------------------------------------------------------------------------------------------------------------------------------------------------------------
-----------TGACAGAAGAGAGAGAGCAC--------------------------------------------------------------------------------------------------------------------------------------------------------------------------------------------------------------------------------
-----------TGACAGAAGAGAGAGAGCACA-------------------------------------------------------------------------------------------------------------------------------------------------------------------------------------------------------------------------------
//
mireap-plant
miR1092 Unigene25000_cattail:411:533:- 123(nt) -55.00(kcal/mol)
AAGGGCATGCGGTGACGCTGTTGACAGAAGATAGAGAGCACTGAGTATGAGCTGCATGGTGATCTGCATCTCACTCCTTTGTGCTCTCTATGCTTCTGTCATCACCTTCAGCTCCCTTTTACC Cd-m0072 616320
(((((..((.(((((......((((((((((((((((((((.(((..((((.((((........)))).))))...))).))))))))))).))))))))))))))..))...))))).....
********************TTGACAGAAGATAGAGAGCAC********************************************************************************** Cd-m0072-5p 616223
**********************************************************************************GCTCTCTATGCTTCTGTCATC******************** Cd-m0072-3p 97
-----------------CTGTTGACAGAAGATAGAGAG------------------------------------------------------------------------------------- t2503821 1
-----------------CTGTTGACAGAAGATAGAGAGCAC---------------------------------------------------------------------------------- t2233874 1
------------------TGTTGACAGAAGATAGAGAGC------------------------------------------------------------------------------------ t0105505 6
------------------TGTTGACAGAAGATAGAGAGCAC---------------------------------------------------------------------------------- t0263256 3
--------------------TTGACAGAAGATAGAGAG------------------------------------------------------------------------------------- t0034354 22
--------------------TTGACAGAAGATAGAGAGC------------------------------------------------------------------------------------ t0009916 91
--------------------TTGACAGAAGATAGAGAGCA----------------------------------------------------------------------------------- t0000906 893
--------------------TTGACAGAAGATAGAGAGCAC---------------------------------------------------------------------------------- t0000001 612898
--------------------TTGACAGAAGATAGAGAGCACT--------------------------------------------------------------------------------- t0001592 556
---------------------TGACAGAAGATAGAGAGCA----------------------------------------------------------------------------------- t0058843 12
---------------------TGACAGAAGATAGAGAGCAC---------------------------------------------------------------------------------- t0000374 1634
---------------------TGACAGAAGATAGAGAGCACT--------------------------------------------------------------------------------- t0054495 13
----------------------GACAGAAGATAGAGAGCA----------------------------------------------------------------------------------- t0189788 4
----------------------GACAGAAGATAGAGAGCAC---------------------------------------------------------------------------------- t0016253 51
----------------------GACAGAAGATAGAGAGCACT--------------------------------------------------------------------------------- t2361535 1
-----------------------ACAGAAGATAGAGAGCAC---------------------------------------------------------------------------------- t0022110 36
-----------------------ACAGAAGATAGAGAGCACTG-------------------------------------------------------------------------------- t0705672 1
----------------------------------------------------------------------------------GCTCTCTATGCTTCTGTCA---------------------- t0123024 5
----------------------------------------------------------------------------------GCTCTCTATGCTTCTGTCATC-------------------- t0010556 85
----------------------------------------------------------------------------------GCTCTCTATGCTTCTGTCATCA------------------- t0114122 6
-------------------------------------------------------------------------------------CTCTATGCTTCTGTCATC-------------------- t2577949 1
//
mireap-plant
miR169a Unigene31114_cattail:84:217:- 134(nt) -57.60(kcal/mol)
TAGGCTCAAGAAGTTTGGTGCAGCCAAGGATGACTTGCCGACAACTCGAAAGGATATGTTACTCTTTCCTTTAGCAAGTCTAGACAAAGATATCGGCAAGTTGTCTTTGGCTACATCTATCTTCTTGCTCCTCA Cd-m0073 138
.(((..(((((((...((((.(((((((((..(((((((((.......((((((............)))))).....((((......)))).)))))))))..))))))))).))))...)))))))..)))..
********************CAGCCAAGGATGACTTGCCGA********************************************************************************************* Cd-m0073-5p 122
*********************************************************************************************CGGCAAGTTGTCTTTGGCTAC******************** Cd-m0073-3p 16
------------------TGCAGCCAAGGATGACTTGCC----------------------------------------------------------------------------------------------- t1513640 1
-------------------GCAGCCAAGGATGACTTGCCG---------------------------------------------------------------------------------------------- t0226329 3
--------------------CAGCCAAGGATGACTTGCCG---------------------------------------------------------------------------------------------- t0039889 18
--------------------CAGCCAAGGATGACTTGCCGA--------------------------------------------------------------------------------------------- t0009127 100
--------------------------------------------------------------------------------------------TCGGCAAGTTGTCTTTGGCTAC-------------------- t2865561 1
---------------------------------------------------------------------------------------------CGGCAAGTTGTCTTTGGCTAC-------------------- t0105957 6
----------------------------------------------------------------------------------------------GGCAAGTTGTCTTTGGCTAC-------------------- t2032537 1
-----------------------------------------------------------------------------------------------GCAAGTTGTCTTTGGCTACA------------------- t0184632 4
-----------------------------------------------------------------------------------------------GCAAGTTGTCTTTGGCTACAT------------------ t0183156 4
//
mireap-plant
miR167a/d Unigene33054_cattail:275:363:- 89(nt) -50.00(kcal/mol)
CTGAAGCTGCCAGCATGATCTGATGCCTCTCTCCCCCTCATCCTCAGAATTCTTGGGTGAGAGGAAGTCAGATCATGCTGCAGTTTCAT Cd-m0074 124325
.(((((((((.(((((((((((((.((((((.(((.....((....))......))).))))))..)))))))))))))))))))))).
*TGAAGCTGCCAGCATGATCTGA****************************************************************** Cd-m0074-5p 124324
*********************************************************************AGATCATGCTGCAGTTTCAT Cd-m0074-3p 1
-TGAAGCTGCCAGCATGAT---------------------------------------------------------------------- t0030746 24
-TGAAGCTGCCAGCATGATC--------------------------------------------------------------------- t0017826 46
-TGAAGCTGCCAGCATGATCT-------------------------------------------------------------------- t0003274 293
-TGAAGCTGCCAGCATGATCTG------------------------------------------------------------------- t0006682 142
-TGAAGCTGCCAGCATGATCTGA------------------------------------------------------------------ t0000006 123570
-TGAAGCTGCCAGCATGATCTGAT----------------------------------------------------------------- t0004295 226
-TGAAGCTGCCAGCATGATCTGATG---------------------------------------------------------------- t2125351 1
--GAAGCTGCCAGCATGATCTGA------------------------------------------------------------------ t0106985 6
---AAGCTGCCAGCATGATCTGA------------------------------------------------------------------ t0133504 5
---AAGCTGCCAGCATGATCTGATG---------------------------------------------------------------- t0061371 11
--------------------------------------------------------------------CAGATCATGCTGCAGTTTCA- t2501433 1
//
mireap-plant
miR169b/c Unigene35776_cattail:63:175:+ 113(nt) -60.10(kcal/mol)
AGGAGGGAGAGAGTGGAATGCAGCCAAGGATGACTTGCCGGCGATGACCACCGCAGTCTAGAGTTCTTTCCCGGCAAGTTTGTCCTTGGCTACATCTTGCTCTCTTCTTCTCA Cd-m0075 1508
.((((((((((((..(.(((.(((((((((..(((((((((.((.((..(((........).))))..)))))))))).)..))))))))).))).)..))))))))))))..
********************CAGCCAAGGATGACTTGCCGG************************************************************************ Cd-m0075-5p 1443
************************************************************************GGCAAGTTTGTCCTTGGCTAC******************** Cd-m0075-3p 65
------------------TGCAGCCAAGGATGACTTGCC-------------------------------------------------------------------------- t1513640 1
-------------------GCAGCCAAGGATGACTTGCCG------------------------------------------------------------------------- t0226329 3
--------------------CAGCCAAGGATGACTTGCCG------------------------------------------------------------------------- t0039889 18
--------------------CAGCCAAGGATGACTTGCCGG------------------------------------------------------------------------ t0000476 1389
--------------------CAGCCAAGGATGACTTGCCGGC----------------------------------------------------------------------- t0368256 2
---------------------AGCCAAGGATGACTTGCCGG------------------------------------------------------------------------ t0035777 21
---------------------AGCCAAGGATGACTTGCCGGC----------------------------------------------------------------------- t0114780 6
----------------------GCCAAGGATGACTTGCCGG------------------------------------------------------------------------ t2342923 1
----------------------GCCAAGGATGACTTGCCGGCG---------------------------------------------------------------------- t0677624 1
-----------------------CCAAGGATGACTTGCCGG------------------------------------------------------------------------ t0895348 1
----------------------------------------------------------------------CCGGCAAGTTTGTCCTTGGCTAC-------------------- t0103041 7
-----------------------------------------------------------------------CGGCAAGTTTGTCCTTGGCTA--------------------- t1827593 1
-----------------------------------------------------------------------CGGCAAGTTTGTCCTTGGCTAC-------------------- t0240656 3
------------------------------------------------------------------------GGCAAGTTTGTCCTTGGCTA--------------------- t1595948 1
------------------------------------------------------------------------GGCAAGTTTGTCCTTGGCTAC-------------------- t0020232 40
------------------------------------------------------------------------GGCAAGTTTGTCCTTGGCTACA------------------- t0063576 11
------------------------------------------------------------------------GGCAAGTTTGTCCTTGGCTACAT------------------ t2865521 1
-------------------------------------------------------------------------GCAAGTTTGTCCTTGGCTAC-------------------- t1486739 1
//
mireap-plant
miR393b Unigene36275_cattail:29:119:+ 91(nt) -45.84(kcal/mol)
GGAGGAAGCATCCAAAGGGATCGCATTGATCCGATTTTGATCCTTAGGCGTTCCGAAAACGGATCATGCGATCCTTTTGGATATCTCCCCT Cd-m0076 261
((.(((.(.(((((((((((((((((.((((((.(((((..............))))).))))))))))))))))))))))).).))))).
**********TCCAAAGGGATCGCATTGATC************************************************************ Cd-m0076-5p 261
----------TCCAAAGGGATCGCATTG--------------------------------------------------------------- t2810450 1
----------TCCAAAGGGATCGCATTGA-------------------------------------------------------------- t0140016 5
----------TCCAAAGGGATCGCATTGAT------------------------------------------------------------- t0007416 127
----------TCCAAAGGGATCGCATTGATC------------------------------------------------------------ t0007360 127
----------TCCAAAGGGATCGCATTGATCC----------------------------------------------------------- t2326242 1
//
mireap-plant
miR529 Unigene37925_cattail:15:115:- 101(nt) -28.17(kcal/mol)
CTTAGTGGACCTCAAGTTTGTACTCTCTCTCTTATGAAGAATCATGAGCAAACCCATCAAGACTAAAGGAAGAAGAGAGAGAGTACAGCCTTACCTCTCTC Cd-m0077 887
...((.((.....(((.((((((((((((((((........((.(((.........))).))..........)))))))))))))))).))).)).))...
**********************************************************************AGAAGAGAGAGAGTACAGCCT********** Cd-m0077-3p 887
----------------------------------------------------------------------AGAAGAGAGAGAGTACAGCC----------- t0148124 5
----------------------------------------------------------------------AGAAGAGAGAGAGTACAGCCT---------- t0000931 875
----------------------------------------------------------------------AGAAGAGAGAGAGTACAGCCTT--------- t0118402 6
------------------------------------------------------------------------AAGAGAGAGAGTACAGCCT---------- t1875317 1
//
mireap-plant
miR4376 Unigene39450_cattail:44:145:+ 102(nt) -48.70(kcal/mol)
AAGGGTTTCCCTCGCAGGAGAGATGACGCCGAGGCCGACCGGCGAATTCTAAGCCAACCCCCACCCGACGACGGCGTCATCTTCTCTGCGACGGCAACCTGG Cd-m0078 652
..(((((.((.((((((..((((((((((((.((....))(((.........)))................))))))))))))..)))))).)).)))))..
**********CTCGCAGGAGAGATGACGCCG*********************************************************************** Cd-m0078-5p 652
----------CTCGCAGGAGAGATGACGCCG----------------------------------------------------------------------- t0001542 570
-----------TCGCAGGAGAGATGACGCCG----------------------------------------------------------------------- t0015062 56
-----------TCGCAGGAGAGATGACGCCGA---------------------------------------------------------------------- t0029483 26
//
mireap-plant
miR164d Unigene44769_cattail:156:242:+ 87(nt) -44.10(kcal/mol)
AACGCCATGCTGGAGAAGCAGGGCACGTGTTCACGACGTCCAACAAATGGAGTCCGCACACGTGTCCTCCATCTCCAGCTCGGATTC Cd-m0079 1081
....((..((((((((.(.(((((((((((.(..(((.((((.....))))))).).))))))))))).).))))))))..))....
**********TGGAGAAGCAGGGCACGTGTT******************************************************** Cd-m0079-5p 1081
----------TGGAGAAGCAGGGCACGT----------------------------------------------------------- t0073248 9
----------TGGAGAAGCAGGGCACGTG---------------------------------------------------------- t0092298 7
----------TGGAGAAGCAGGGCACGTGT--------------------------------------------------------- t0099613 7
----------TGGAGAAGCAGGGCACGTGTT-------------------------------------------------------- t0000715 1056
----------TGGAGAAGCAGGGCACGTGTTC------------------------------------------------------- t0969755 1
-----------GGAGAAGCAGGGCACGTG---------------------------------------------------------- t0932160 1
//
mireap-plant
miR171i Unigene46843_cattail:1:86:- 86(nt) -31.40(kcal/mol)
ATTGATTTGGAGGTATTGGCGTGCCTCAATCCGACGACATGGTTGAGTACTTAGATAACCATATAATTGGATTGAGCCGCGTCAAT Cd-m0080 9
..............(((((((((.((((((((((..(.(((((((..........))))))).)..)))))))))).)))))))))
**********AGGTATTGGCGTGCCTCAATC******************************************************* Cd-m0080-5p 9
----------AGGTATTGGCGTGCCTCAATC------------------------------------------------------- t0082472 8
-------------TATTGGCGTGCCTCAATCCGA---------------------------------------------------- t1901806 1
//
mireap-plant
miR172a Unigene5292_cattail:33:173:- 141(nt) -50.14(kcal/mol)
ATGTTTGTGGGTGTGGCATCATCAAGATTCACATGAAAGTAAGAAGCCCTAGATCTTTTTCCTCAGGAAAAAAAAAATTAAAAAAAAATCTTTAGATCTGATTCCACATGAGAATCTTGATGATGCTGCATCGACAATAAG Cd-m0081 2795
....((((.((((..(((((((((((((((.((((...((.....))..(((((((((((((...))))))......................)))))))......)))).)))))))))))))))..)))).))))....
************GTGGCATCATCAAGATTCACA************************************************************************************************************ Cd-m0081-5p 4
**************************************************************************************************************AGAATCTTGATGATGCTGCAT********** Cd-m0081-3p 2791
------------GTGGCATCATCAAGATTCA-------------------------------------------------------------------------------------------------------------- t2702980 1
------------GTGGCATCATCAAGATTCAC------------------------------------------------------------------------------------------------------------- t0245775 3
-------------------------------------------------------------------------------------------------------------GAGAATCTTGATGATGCTGCAT---------- t2358840 1
--------------------------------------------------------------------------------------------------------------AGAATCTTGATGATGCTGC------------ t1081504 1
--------------------------------------------------------------------------------------------------------------AGAATCTTGATGATGCTGCA----------- t0247703 3
--------------------------------------------------------------------------------------------------------------AGAATCTTGATGATGCTGCAT---------- t0000195 2783
---------------------------------------------------------------------------------------------------------------GAATCTTGATGATGCTGCAT---------- t0381244 2
----------------------------------------------------------------------------------------------------------------AATCTTGATGATGCTGCAT---------- t2276633 1
//
mireap-plant
miR396a Unigene8234_cattail:28:175:+ 148(nt) -73.40(kcal/mol)
CTTCATCCCTTTCCACAGCTTTCTTGAACTGTGGTTGCATGTGTTCGCCGGGCGGGGGCGGCGACTGGAGCGACGAAGGCATACCCCCGGCCGGCCGACAATAGTGGCCGTAGATCTGAGTTCAGGATAGCTGTGGGAATGCATGGAC Cd-m0082 495
.(((((.(.(((((((((((.(((((((((.((((..(...((((.(((((.((((((..((...((......))...))...)))))).))))).))))...)..))))........))))))))).))))))))))).).))))).
**********TTCCACAGCTTTCTTGAACTG********************************************************************************************************************* Cd-m0082-5p 495
---------TTTCCACAGCTTTCTTGAACT---------------------------------------------------------------------------------------------------------------------- t2587880 1
----------TTCCACAGCTTTCTTGAA------------------------------------------------------------------------------------------------------------------------ t0099971 7
----------TTCCACAGCTTTCTTGAAC----------------------------------------------------------------------------------------------------------------------- t0025030 31
----------TTCCACAGCTTTCTTGAACT---------------------------------------------------------------------------------------------------------------------- t0136427 5
----------TTCCACAGCTTTCTTGAACTG--------------------------------------------------------------------------------------------------------------------- t0002063 451
//
miRNA precursor information, in order: name, location and length of hairpin structure, MFE, miRNA precursor sequence, stem loop structure name
