# Supplementary material for: Transcriptome-Wide Identification of miRNAs and Their Targets from Typha angustifolia by RNA-Seq and Their Response to Cadmium Stress
Source: PLoS One. 2015 Apr 29;10(4):e0125462. doi: 10.1371/journal.pone.0125462 (PMC4414455; doi:10.1371/journal.pone.0125462)
Supplement: S11 Table — Detected diverse isoforms of T. angustifolia novel miRNAs. miRNA precursor information, in order: miRNA name, location and length of hairpin structure, MFE (minimal folding free energy), miRNA precursor sequence, stem loop structure name. (XLS) [file pone.0125462.s015.xls]

## Sheet: CK
mireap-plant
novel_mir_1 CL1411.Contig2_cattail:2020:2193:+ 174(nt) -55.40(kcal/mol)
CAATAGCATTTGCAGGAGATAGTGACAAGGGAATGGCATATGTTCTCAATGGGTGCAAGAATCTTAGGAAGCTGGAGATAAGGGACAGCCCTTTTGGTGATGCTGCGCTTTTGGAGGATGTGGGGAAGTATGAAACAATGCGATCCCTTTGGATGTCGTCCTGTGATGTTACAT CK-m0001 85
...(((((.(..(((((((((....((((((.((.((((((((((((...(((((((...(((((((((.((((...........))))..)))))).)))..)))))))...))))))))).....((.....))..))).)).))))))..)))).)))))..))))))...
***********************************************************************************************************************************************TCCCTTTGGATGTCGTCCTGT********** CK-m0001-3p 85
-----------------------------------------------------------------------------------------------------------------------------------------------TCCCTTTGGATGTCGTCCTGT---------- t0009916 81
-----------------------------------------------------------------------------------------------------------------------------------------------TCCCTTTGGATGTCGTCCTGTG--------- t0180445 4
//
mireap-plant
novel_mir_2 CL1634.Contig1_cattail:1085:1199:- 115(nt) -53.70(kcal/mol)
TCCATTGGGGGGAATGTTGTCTGGCTCGAGGCTGCCGTGAGCTAGAGATTGGTTTCTTCTCTCCTTCTCTTCTCGGCGAAAAGATCTCGGACCAGGCTTCATTCCCCTCAACCAT CK-m0002 1034
....((((((((((((..((((((..(((((((((((.((...(((((..((..........)).))))))).))))....)).)))))..))))))..))))))))))))....
**********GGAATGTTGTCTGGCTCGAGG************************************************************************************ CK-m0002-5p 1033
----------GGAATGTTGTCTGGCTCGA-------------------------------------------------------------------------------------- t0209642 3
----------GGAATGTTGTCTGGCTCGAG------------------------------------------------------------------------------------- t0189247 4
----------GGAATGTTGTCTGGCTCGAGG------------------------------------------------------------------------------------ t0000748 1007
----------GGAATGTTGTCTGGCTCGAGGC----------------------------------------------------------------------------------- t0118990 6
----------GGAATGTTGTCTGGCTCGAGGCT---------------------------------------------------------------------------------- t1452687 1
-----------GAATGTTGTCTGGCTCGAGGC----------------------------------------------------------------------------------- t0055991 12
---------------------------------------------------------------------------------AGATCTCGGACCAGGCTTCATTCC---------- t1794062 1
//
mireap-plant
novel_mir_3 CL225.Contig30_cattail:1:98:+ 98(nt) -52.20(kcal/mol)
GGTAAGCTCTGACATGTGCAGATTGCTCTATGATGATCCATGGTTTGTCATGTGGATATGATACAGTATCCTGCACATGTCAGAGCTTATCTGATGGT CK-m0010 6
(((((((((((((((((((((..((((.(((.(((.((((((........))))))))).))).))))..))))))))))))))))))))).......
*****GCTCTGACATGTGCAGATTG************************************************************************* CK-m0010-5p 1
********************************************************************TCCTGCACATGTCAGAGCTT********** CK-m0010-3p 5
------CTCTGACATGTGCAGATTGCT----------------------------------------------------------------------- t1430804 1
--------------------------------------------------------------------TCCTGCACATGTCAGAGCTT---------- t0141058 5
//
//
mireap-plant
novel_mir_5 CL437.Contig10_cattail:673:796:- 124(nt) -62.20(kcal/mol)
CTTTGCTAGGCGTGGTAGGTTGACAACGAGAGAGAGCACACCGGTCGGCAGTCATGCTTGGGTTGCCGTGGCTGTGTACTAGCGTGCTCTTTCTCGTTGCCACCCCGGTTTGCCTCGCAAAAAT CK-m0018 28044
.(((((.((((((((..(((.(.((((((((((((((((.(..((..((((((((((.......).)))))))))..))..).))))))))))))))))).))))))...))))).)))))...
********************TGACAACGAGAGAGAGCACAC*********************************************************************************** CK-m0018-5p 28015
***********************************************************************************GTGCTCTTTCTCGTTGCCACC******************** CK-m0018-3p 28
-------------------TTGACAACGAGAGAGAGCACA------------------------------------------------------------------------------------ t0009599 84
-------------------TTGACAACGAGAGAGAGCACAC----------------------------------------------------------------------------------- t0002844 315
--------------------TGACAACGAGAGAGAGCACA------------------------------------------------------------------------------------ t0015026 51
--------------------TGACAACGAGAGAGAGCACAC----------------------------------------------------------------------------------- t0000022 27560
--------------------TGACAACGAGAGAGAGCACACC---------------------------------------------------------------------------------- t0198218 3
---------------------GACAACGAGAGAGAGCACAC----------------------------------------------------------------------------------- t2410864 1
----------------------ACAACGAGAGAGAGCACAC----------------------------------------------------------------------------------- t1591864 1
-------------------------ACGAGAGAGAGCACACCGGTCGGC--------------------------------------------------------------------------- t2122713 1
-----------------------------------------------------------------------------------GTGCTCTTTCTCGTTGCCACC-------------------- t0026369 27
------------------------------------------------------------------------------------TGCTCTTTCTCGTTGCCACC-------------------- t2383318 1
//
mireap-plant
novel_mir_6 CL4409.Contig1_cattail:729:852:- 124(nt) -53.80(kcal/mol)
CCGGCCAGAATGCATTGATATAGCTGCATTTGCACCTGCACCTTTAGAGGAATTCAAAGAAAGAAAGAAAGAAAGAGATTGGAGTTTCCTCTACAGGTGCAGTGCATATGCAGCTGTATGCCAT CK-m0024 29
..(((............((((((((((((.(((((.(((((((.(((((((((((((.....................)))))..)))))))).)))))))))))).)))))))))))))))..
*********************************************************************************************CAGGTGCAGTGCATATGCAGC********** CK-m0024-3p 28
--------------------------------CACCTGCACCTTTAGAGGAATT---------------------------------------------------------------------- t1208046 1
------------------------------------------------------------------------------------------CTACAGGTGCAGTGCATATGCAGC---------- t2593088 1
-------------------------------------------------------------------------------------------TACAGGTGCAGTGCATATGCA------------ t1314787 1
---------------------------------------------------------------------------------------------CAGGTGCAGTGCATATGCAGC---------- t0034130 20
----------------------------------------------------------------------------------------------AGGTGCAGTGCATATGCAGC---------- t0108590 6
//
mireap-plant
novel_mir_26 CL5195.Contig1_cattail:2366:2499:- 134(nt) -62.40(kcal/mol)
TGGGCATGTGATAATGCATTTCTGCTTTGTCTCTGTCTTGGTTGACAACGAGAGAGAGCACGCTGGTCGGCACTCATGCAAGGGGCCATGACTGTGTACTGGCGTGCTTTTTCTCGCTGTCACTCATTTCGCCC CK-m0027 6
.((((..(.(((((.(((....))).))))).).....((..(((((.(((((((((((((((..((..(((.((((((.....).))))).)))..))..))))))))))))))).)))))..))....))))
*******************************************************************************************************GTGCTTTTTCTCGCTGTCACT********** CK-m0027-3p 5
----------------------------------------------------------------------------------GGGCCATGACTGTGTACTGGC------------------------------- t1317037 1
-------------------------------------------------------------------------------------------------------GTGCTTTTTCTCGCTGTCACT---------- t0135761 5
//
mireap-plant
novel_mir_7 CL5406.Contig1_cattail:750:867:- 118(nt) -47.10(kcal/mol)
GGATTGCAATGCAGTATCAGATTACATGCTCTATCTCCTTATACTTCGCACTTTATGCTTACCTACTAAGTTGGGGCAAATCTGATGTAGCATGTAATCTGATATTGCTTTGCTAATC CK-m0031 306
.((((((((.((((((((((((((((((((.((((............(((.....)))...((((......))))........)))).)))))))))))))))))))).)))).))))
************AGTATCAGATTACATGCTCTA************************************************************************************* CK-m0031-5p 2
***************************************************************************************TAGCATGTAATCTGATATTGC********** CK-m0031-3p 302
------------AGTATCAGATTACATGCTCTA------------------------------------------------------------------------------------- t0459502 2
--------------------------------------------------------------------------------TCTGATGTAGCATGTAATCTGA---------------- t0296671 2
---------------------------------------------------------------------------------------TAGCATGTAATCTGATAT------------- t1786944 1
---------------------------------------------------------------------------------------TAGCATGTAATCTGATATTG----------- t0567424 1
---------------------------------------------------------------------------------------TAGCATGTAATCTGATATTGC---------- t0003001 299
---------------------------------------------------------------------------------------TAGCATGTAATCTGATATTGCT--------- t0709592 1
//
mireap-plant
novel_mir_27 CL6090.Contig2_cattail:88:195:+ 108(nt) -51.20(kcal/mol)
GTTTCTTTGGTAGCCAAGGATGACTTGCCTATCTCCATTTGAGGTTTTCAATCACCTGGAAGCTTGATGTGGATTAGTAGGCAGTCTCCTTGGCTAGTCTGAGTGGCT CK-m0032 12
((..(((.((((((((((((.((((.((((((.(((((.(.(((((((((......))))))))).).)))))...)))))))))))))))))))).)).)))..)).
**********TAGCCAAGGATGACTTGCCTA***************************************************************************** CK-m0032-5p 7
*******************************************************************************GGCAGTCTCCTTGGCTAGT********** CK-m0032-3p 5
----------TAGCCAAGGATGACTTGCCTA----------------------------------------------------------------------------- t0095847 7
------------------------------------------------------------------------------AGGCAGTCTCCTTGGCTAGTC--------- t1538872 1
-------------------------------------------------------------------------------GGCAGTCTCCTTGGCTAG----------- t1196127 1
-------------------------------------------------------------------------------GGCAGTCTCCTTGGCTAGT---------- t0475816 2
-------------------------------------------------------------------------------GGCAGTCTCCTTGGCTAGTC--------- t1990661 1
//
mireap-plant
novel_mir_8 CL633.Contig2_cattail:671:1043:- 373(nt) -76.03(kcal/mol)
GCTCATCATCTTAGCAACTTGTAGACTGCGGGTGGTCACTAGAATTTTGCTCCCGCTGTTGCCAACTTCTAGCATCAGCTTCAATTTCTCCCATTTGTCCTCATCTTCATTCCACACATCATCCAACACCATCAGATATCTCTTGCCATGCAATAAAATTTTCACGCATTGACTGGTCGACTCTAAGTCGTCAAAATCGCATCTCTGTCCAGACCCTGATGATACAATAGCATTAGCTAATTTTTTCACATCAAATTCCATAGCATGAACCCAAATCTTTAGATCGAAGCTGCTCGCACTAGCATCATTAAAGACCAATTTGGCGAGTGTCGTCTTCCCCAGGCCCCCGATGCCGACTATGGAGATGACGGAG CK-m0035 1040
(((.((....((((.((.(((..(((.(((((.(((............)))))))).)))..))).)))))).)).)))..................(((((((((((((......((((.............((((..(.(((((((............((((.((.....((((.((((.....))))........(((....)))))))....(((((......((((....)))).........))))).........)).))))......(((((((...((.((((.......)))).)).)))))))......))))))).)..)))).............))))......)))))))))).))).
**********TTAGCAACTTGTAGACTGCGGG***************************************************************************************************************************************************************************************************************************************************************************************************************************************************** CK-m0035-5p 1019
*****************************************************CGCTGTTGCCAACTTCTAGCA*********************************************************************************************************************************************************************************************************************************************************************************************************** CK-m0035-3p 1
--------TCTTAGCAACTTGTAGACTGC----------------------------------------------------------------------------------------------------------------------------------------------------------------------------------------------------------------------------------
--------TCTTAGCAACTTGTAGACTGCGGG-------------------------------------------------------------------------------------------------------------------------------------------------------------------------------------------------------------------------------
---------CTTAGCAACTTGTAGACTGCG---------------------------------------------------------------------------------------------------------------------------------------------------------------------------------------------------------------------------------
---------CTTAGCAACTTGTAGACTGCGG--------------------------------------------------------------------------------------------------------------------------------------------------------------------------------------------------------------------------------
---------CTTAGCAACTTGTAGACTGCGGG-------------------------------------------------------------------------------------------------------------------------------------------------------------------------------------------------------------------------------
---------CTTAGCAACTTGTAGACTGCGGGTG-----------------------------------------------------------------------------------------------------------------------------------------------------------------------------------------------------------------------------
----------TTAGCAACTTGTAGACTGCGG--------------------------------------------------------------------------------------------------------------------------------------------------------------------------------------------------------------------------------
----------TTAGCAACTTGTAGACTGCGGG-------------------------------------------------------------------------------------------------------------------------------------------------------------------------------------------------------------------------------
----------TTAGCAACTTGTAGACTGCGGGT------------------------------------------------------------------------------------------------------------------------------------------------------------------------------------------------------------------------------
-----------TAGCAACTTGTAGACTGCGGG-------------------------------------------------------------------------------------------------------------------------------------------------------------------------------------------------------------------------------
-----------TAGCAACTTGTAGACTGCGGGT------------------------------------------------------------------------------------------------------------------------------------------------------------------------------------------------------------------------------
------------AGCAACTTGTAGACTGCGGG-------------------------------------------------------------------------------------------------------------------------------------------------------------------------------------------------------------------------------
------------AGCAACTTGTAGACTGCGGGT------------------------------------------------------------------------------------------------------------------------------------------------------------------------------------------------------------------------------
-------------GCAACTTGTAGACTGCGGG-------------------------------------------------------------------------------------------------------------------------------------------------------------------------------------------------------------------------------
-------------GCAACTTGTAGACTGCGGGTG-----------------------------------------------------------------------------------------------------------------------------------------------------------------------------------------------------------------------------
--------------CAACTTGTAGACTGCGGGTGG----------------------------------------------------------------------------------------------------------------------------------------------------------------------------------------------------------------------------
--------------CAACTTGTAGACTGCGGGTGGT---------------------------------------------------------------------------------------------------------------------------------------------------------------------------------------------------------------------------
---------------AACTTGTAGACTGCGGGTGGT---------------------------------------------------------------------------------------------------------------------------------------------------------------------------------------------------------------------------
----------------ACTTGTAGACTGCGGGTGGTCA-------------------------------------------------------------------------------------------------------------------------------------------------------------------------------------------------------------------------
--------------------------------------CTAGAATTTTGCTCCCGCTGT----------------------------------------------------------------------------------------------------------------------------------------------------------------------------------------------------
---------------------------------------------------CCCGCTGTTGCCAACTTCTAG---------------------------------------------------------------------------------------------------------------------------------------------------------------------------------------
---------------------------------------------------------------------------CAGCTTCAATTTCTCCCATTT---------------------------------------------------------------------------------------------------------------------------------------------------------------
//
mireap-plant
novel_mir_9 CL6454.Contig2_cattail:1424:1566:- 143(nt) -36.30(kcal/mol)
ATCGAGTTAGTTCTTCTATGTTTTCGTTTCTGATCTTGAGTTTGATTTACTATTCCTATTTTTTCGAGTTTTTTTCGATTATTTCTTTCAGAATGTTTGTTTTGGAAGGAACTCTGCGATGAGGACAAAAGAGCTCCCTCTAC CK-m0036 60
...(((..(((((((...((((((((((.(.((..............................(((((.....)))))...(((((((((((((....))))))))))))).)).).)))))))))).)))))))..)))...
*****************************************************************************************************************CTGCGATGAGGACAAAAGAG********** CK-m0036-3p 60
----------------------------------------------------------------------------------------------------------------TCTGCGATGAGGACAAAAG------------ t1385701 1
-----------------------------------------------------------------------------------------------------------------CTGCGATGAGGACAAAAG------------ t0158089 4
-----------------------------------------------------------------------------------------------------------------CTGCGATGAGGACAAAAGA----------- t0064222 10
-----------------------------------------------------------------------------------------------------------------CTGCGATGAGGACAAAAGAG---------- t0024299 30
-----------------------------------------------------------------------------------------------------------------CTGCGATGAGGACAAAAGAGC--------- t0510049 2
------------------------------------------------------------------------------------------------------------------TGCGATGAGGACAAAAGA----------- t0415789 2
------------------------------------------------------------------------------------------------------------------TGCGATGAGGACAAAAGAG---------- t0131122 5
------------------------------------------------------------------------------------------------------------------TGCGATGAGGACAAAAGAGC--------- t0177618 4
------------------------------------------------------------------------------------------------------------------TGCGATGAGGACAAAAGAGCT-------- t2217679 1
-------------------------------------------------------------------------------------------------------------------GCGATGAGGACAAAAGAGCT-------- t1908061 1
//
mireap-plant
novel_mir_12 CL9353.Contig1_cattail:1:135:- 135(nt) -31.70(kcal/mol)
TGCGTTATTTTCCACACGAGATTTCTGACCATTCAAGTACTTGCTCAAGTTTCTTTCTCTGTAAATGTGTATCGAAAACTAACATTTTTGTTTGATATGCATGCAGAGATTGATTAGGACTCTTGAAAGTTGAAA CK-m0037 39
........((((.((.(((((.((((((.((...(((.((((....))))..)))(((((((..(((((((((((......(((....))))))))))))))))))))).)).)))))).)))))...)).))))
**********TCCACACGAGATTTCTGACCATT****************************************************************************************************** CK-m0037-5p 38
---------TTCCACACGAGATTTCTGACCAT------------------------------------------------------------------------------------------------------- t0950242 1
---------TTCCACACGAGATTTCTGACCATT------------------------------------------------------------------------------------------------------ t0090242 7
----------TCCACACGAGATTTCTGACCA-------------------------------------------------------------------------------------------------------- t0090575 7
----------TCCACACGAGATTTCTGACCAT------------------------------------------------------------------------------------------------------- t0190631 4
----------TCCACACGAGATTTCTGACCATT------------------------------------------------------------------------------------------------------ t0037201 19
-------------------------------------------------------------------------------------------------TGCATGCAGAGATTGATTAG------------------ t2626557 1
//
mireap-plant
novel_mir_13 CL9460.Contig2_cattail:385:564:- 180(nt) -57.00(kcal/mol)
ATTTCTACTAGTGGACGTGCCGGAGTGGTTATCGGGCATGACTAGAAATCATGTGGGCTCTGCCCGCGCAGGTTCGAATCCTGCCGTTCACGAATTATATTTTCATTTTCTTTCCATGTTTTTTTCTCGGGCTTGCTCATCATGACTACATCATGGCGCGACCAACTCATGGTGTGAGCC CK-m0038 19462
..((((((((.(((.(((((((((((((((((...((((((.......))))))((((...(((((.(((((.......))))).......(((.......))).......................)))))..))))...)))))))).)).))))))).))).....))))).)))..
**********GTGGACGTGCCGGAGTGGTT****************************************************************************************************************************************************** CK-m0038-5p 19458
---------AGTGGACGTGCCGGAGTGGTTA----------------------------------------------------------------------------------------------------------------------------------------------------- t1827245 1
----------GTGGACGTGCCGGAGTGG-------------------------------------------------------------------------------------------------------------------------------------------------------- t0000181 3115
----------GTGGACGTGCCGGAGTGGT------------------------------------------------------------------------------------------------------------------------------------------------------- t0000204 2783
----------GTGGACGTGCCGGAGTGGTT------------------------------------------------------------------------------------------------------------------------------------------------------ t0000056 9604
----------GTGGACGTGCCGGAGTGGTTA----------------------------------------------------------------------------------------------------------------------------------------------------- t0000141 3854
-----------TGGACGTGCCGGAGTGGT------------------------------------------------------------------------------------------------------------------------------------------------------- t0075418 9
-----------TGGACGTGCCGGAGTGGTT------------------------------------------------------------------------------------------------------------------------------------------------------ t0017048 44
-----------TGGACGTGCCGGAGTGGTTA----------------------------------------------------------------------------------------------------------------------------------------------------- t0049280 14
-----------TGGACGTGCCGGAGTGGTTAT---------------------------------------------------------------------------------------------------------------------------------------------------- t0042019 16
------------GGACGTGCCGGAGTGGTT------------------------------------------------------------------------------------------------------------------------------------------------------ t0204845 3
------------GGACGTGCCGGAGTGGTTAT---------------------------------------------------------------------------------------------------------------------------------------------------- t0233445 3
-------------GACGTGCCGGAGTGGTTA----------------------------------------------------------------------------------------------------------------------------------------------------- t0184425 4
-------------GACGTGCCGGAGTGGTTAT---------------------------------------------------------------------------------------------------------------------------------------------------- t0083392 8
--------------------------------------------GAAATCATGTGGGCTCTG---------------------------------------------------------------------------------------------------------------------- t2040934 1
--------------------------------------------GAAATCATGTGGGCTCTGC--------------------------------------------------------------------------------------------------------------------- t1195421 1
---------------------------------------------AAATCATGTGGGCTCTGC--------------------------------------------------------------------------------------------------------------------- t2274487 1
---------------------------------------------AAATCATGTGGGCTCTGCC-------------------------------------------------------------------------------------------------------------------- t1590681 1
//
mireap-plant
novel_mir_28 Unigene11570_cattail:2461:2563:- 103(nt) -47.52(kcal/mol)
ACGAAGGGTTCGGGTCGGGGTGGGGGGTGGGAATAACACATACGCGATGGGGGGAATTTACCCATCGATCTCACCATCACCGCCTAAAGGTCCCGCCTTTCTC CK-m0039 6
..(((((((..((..(.(((((((((((((((............(((((((.........))))))).))))))).)).))))))...)..)).)))))))..
**********CGGGTCGGGGTGGGGGGTGGG************************************************************************ CK-m0039-5p 6
----------CGGGTCGGGGTGGGGGGT--------------------------------------------------------------------------- t1810125 1
----------CGGGTCGGGGTGGGGGGTGGG------------------------------------------------------------------------ t0144024 5
//
mireap-plant
novel_mir_15 Unigene14159_cattail:70:164:+ 95(nt) -37.70(kcal/mol)
GAGCTATAGGTATGGGTCAGGTTTGGAAAGCACGTCAAGATTACTGCAAAATTGCTTCAAAGTTGCTTTCCGATCCCTCCCATGCCGATGGTTTC CK-m0040 1021
(((((((.((((((((...((.(((((((((((.....((.....(((....))).))...).)))))))))).))..)))))))).))))))).
**********TATGGGTCAGGTTTGGAAAGCA*************************************************************** CK-m0040-5p 1020
------TAGGTATGGGTCAGGTTTGGAAA------------------------------------------------------------------ t0617930 1
-------AGGTATGGGTCAGGTTTGGAAAG----------------------------------------------------------------- t2428139 1
-------AGGTATGGGTCAGGTTTGGAAAGC---------------------------------------------------------------- t0031276 22
--------GGTATGGGTCAGGTTTGGA-------------------------------------------------------------------- t1257157 1
--------GGTATGGGTCAGGTTTGGAAA------------------------------------------------------------------ t0226739 3
--------GGTATGGGTCAGGTTTGGAAAG----------------------------------------------------------------- t0107955 6
--------GGTATGGGTCAGGTTTGGAAAGC---------------------------------------------------------------- t0003957 222
--------GGTATGGGTCAGGTTTGGAAAGCA--------------------------------------------------------------- t1166889 1
--------GGTATGGGTCAGGTTTGGAAAGCAC-------------------------------------------------------------- t0694053 1
----------TATGGGTCAGGTTTGGAAAGC---------------------------------------------------------------- t0008781 93
----------TATGGGTCAGGTTTGGAAAGCA--------------------------------------------------------------- t0001201 668
-----------ATGGGTCAGGTTTGGAAAGCA--------------------------------------------------------------- t1615658 1
-----------ATGGGTCAGGTTTGGAAAGCACGTC----------------------------------------------------------- t0564569 1
//
mireap-plant
novel_mir_16 Unigene14159_cattail:245:367:+ 123(nt) -44.60(kcal/mol)
TAAGAGTTATCGGTTCGGGGGCATTGGCAAATCCTTCTCTTTATATTCAGCTTAGCTTCTAGCTTTATAATGGGAAGAGTGGTTAAAGAATTTGCCAATACCGCCCATGCCGACAGTTCTTAG CK-m0041 507
(((((..(.(((((..(((((.(((((((((((((((((.(((((...((((........)))).))))).)))))).)..........)))))))))).)).)))..))))).)..))))).
**********CGGTTCGGGGGCATTGGCAAA******************************************************************************************** CK-m0041-5p 499
-AAGAGTTATCGGTTCGGGGGCAT--------------------------------------------------------------------------------------------------- t2396497 1
-----GTTATCGGTTCGGGGGCATTGGCA---------------------------------------------------------------------------------------------- t1592983 1
---------TCGGTTCGGGGGCATTGGCA---------------------------------------------------------------------------------------------- t0010850 74
---------TCGGTTCGGGGGCATTGGCAA--------------------------------------------------------------------------------------------- t0018456 40
---------TCGGTTCGGGGGCATTGGCAAA-------------------------------------------------------------------------------------------- t0151201 4
----------CGGTTCGGGGGCATTGGCA---------------------------------------------------------------------------------------------- t0029408 24
----------CGGTTCGGGGGCATTGGCAA--------------------------------------------------------------------------------------------- t0017804 42
----------CGGTTCGGGGGCATTGGCAAA-------------------------------------------------------------------------------------------- t0003693 240
----------CGGTTCGGGGGCATTGGCAAAT------------------------------------------------------------------------------------------- t0083783 8
-----------GGTTCGGGGGCATTGGCAAA-------------------------------------------------------------------------------------------- t0345485 2
-----------GGTTCGGGGGCATTGGCAAAT------------------------------------------------------------------------------------------- t0012411 63
-------------TTCGGGGGCATTGGCAAAT------------------------------------------------------------------------------------------- t0486039 2
--------------TCGGGGGCATTGGCAAAT------------------------------------------------------------------------------------------- t0238043 3
--------------TCGGGGGCATTGGCAAATCCT---------------------------------------------------------------------------------------- t0848403 1
---------------------------------------------------------------------ATGGGAAGAGTGGTTAAAGAAT-------------------------------- t0375388 2
//
mireap-plant
novel_mir_17 Unigene14838_cattail:1:145:- 145(nt) -30.30(kcal/mol)
TTTCCTCGTGAGGCGATGAGGATAAAGCACTAGCTATTCATGCGACGGGTAAACTTGAGGCGAGAGATAGCAATGCTCAAGAATGCCCTACTTACTAAAAGTTCACAATTATTCAATGCTCAGTTTCTTCTTCTTCTTCTTCTTC CK-m0042 7
.........((((.((.(((((..(((.((((((............(((((..((((((((........))....))))))..))))).((((.....))))...............))).)))..)))..))))).)).)))).
**********AGGCGATGAGGATAAAGCACTA***************************************************************************************************************** CK-m0042-5p 7
----------AGGCGATGAGGATAAAGCA-------------------------------------------------------------------------------------------------------------------- t0533614 1
----------AGGCGATGAGGATAAAGCAC------------------------------------------------------------------------------------------------------------------- t1484268 1
----------AGGCGATGAGGATAAAGCACT------------------------------------------------------------------------------------------------------------------ t1274606 1
----------AGGCGATGAGGATAAAGCACTA----------------------------------------------------------------------------------------------------------------- t0151260 4
//
mireap-plant
novel_mir_19 Unigene18118_cattail:234:341:+ 108(nt) -54.10(kcal/mol)
TGGAAAATTGATCTGCCTGGCTCCCTGAATGCCATCTAAGAAGCTTGTCAAAATGGTTGACATGCCCCTCCTAGTTGGCATTTTGGGAGCCATGCAGACATCATTCCC CK-m0043 25
.((((...((.(((((.((((((((.((((((((.(((.((.((.((((((.....)))))).))...)).))).)))))))).)))))))).)))))))...)))).
*****************************************************************************GCATTTTGGGAGCCATGCAGA********** CK-m0043-3p 25
-----------------------------------------------------------------------------GCATTTTGGGAGCCATGCAGA---------- t0030254 23
------------------------------------------------------------------------------CATTTTGGGAGCCATGCAGA---------- t0418139 2
//
mireap-plant
novel_mir_29 Unigene20630_cattail:261:427:+ 167(nt) -59.10(kcal/mol)
AGTGATTCCTGGGCGCAGCGGTTTATCGATCTCTTCTTGGCCTTGTTGCTTTTTTTTGTGGGTTTGGGGAAGTTGTTACGATGCGTTTCGATCGAGAGAGTGGAGGAAGGATTTGAGTGGGTACAAAGCGGGAATCGATCGATAAACCTCTGCATCCGGCTTTCACA CK-m0044 15
.((((...((((..((((.((((((((((((..((((((.((((.((.(.((((((((.....(((..(..((((...))))...)..))).)))))))).).)).)))).((((........)))).))))))..)))))))))))).))))..))))...)))).
**********GGGCGCAGCGGTTTATCGATC**************************************************************************************************************************************** CK-m0044-5p 14
---------TGGGCGCAGCGGTTTATCGAT----------------------------------------------------------------------------------------------------------------------------------------- t0243380 3
---------TGGGCGCAGCGGTTTATCGATC---------------------------------------------------------------------------------------------------------------------------------------- t0170786 4
----------GGGCGCAGCGGTTTATCGATC---------------------------------------------------------------------------------------------------------------------------------------- t0096822 7
---------------------TTTATCGATCTCTTCTTGGC------------------------------------------------------------------------------------------------------------------------------ t1529100 1
//
mireap-plant
novel_mir_30 Unigene23687_cattail:89:262:+ 174(nt) -86.80(kcal/mol)
TCGTCGATGTTCACGTGTTGAAGATTGTCGATGAAGTGCCGCTCCTATCCACCGCGTCGGCGCCCACGTAACCTACCTGAGCTCTTCTTCCTCTTCGAGCTAGGGCATCGGCATTGGAGCGGCAAATGCGAGCGGAGCTTTATCGACGATTTCTAGCACGTGAACGACGATGAG CK-m0045 16
((((((.(((((((((((((.((((((((((((((((.((((((.(((...((((((((..((((..(((...)))...(((((............))))).))))..))))......))))...))).)))))).)))))))))))))))).))))))))))))).)))))).
**********TCACGTGTTGAAGATTGTCGA*********************************************************************************************************************************************** CK-m0045-5p 15
----------TCACGTGTTGAAGATTGTCGA----------------------------------------------------------------------------------------------------------------------------------------------- t0044241 15
-------------------GAAGATTGTCGATGAAGTGCCGCT----------------------------------------------------------------------------------------------------------------------------------- t0590431 1
//
mireap-plant
novel_mir_25 Unigene23735_cattail:379:468:- 90(nt) -48.92(kcal/mol)
GCTGATGGATAATTCCAAAGGGATCGCATTGATCTTTCGATAATCATAATCACGAATGATCAATGCGATTCCGTTGGAATTTTCCATTAG CK-m0046 315
.((((((((.((((((((.(((((((((((((((.((((.............)))).))))))))))))))).)))))))).))))))))
***********************************************************TCAATGCGATTCCGTTGGAAT********** CK-m0046-3p 306
---GATGGATAATTCCAAAGGGATCGCA-------------------------------------------------------------- t0766747 1
-----TGGATAATTCCAAAGGGATCG---------------------------------------------------------------- t1097483 1
-----------------AAGGGATCGCATTGATCTTTC---------------------------------------------------- t0447929 2
-----------------------------------------------------GAATGATCAATGCGATTCCGT---------------- t0438321 2
-------------------------------------------------------ATGATCAATGCGATTCCGTTG-------------- t0580620 1
--------------------------------------------------------TGATCAATGCGATTCCGTTGG------------- t0423313 2
--------------------------------------------------------TGATCAATGCGATTCCGTTGGAA----------- t0143574 5
--------------------------------------------------------TGATCAATGCGATTCCGTTGGAAT---------- t0408924 2
--------------------------------------------------------TGATCAATGCGATTCCGTTGGAATT--------- t2016020 1
----------------------------------------------------------ATCAATGCGATTCCGTTGGAA----------- t0452820 2
-----------------------------------------------------------TCAATGCGATTCCGTTGGAA----------- t1000019 1
-----------------------------------------------------------TCAATGCGATTCCGTTGGAAT---------- t0003114 287
-----------------------------------------------------------TCAATGCGATTCCGTTGGAATT--------- t1866317 1
-----------------------------------------------------------TCAATGCGATTCCGTTGGAATTT-------- t2024018 1
------------------------------------------------------------CAATGCGATTCCGTTGGA------------ t0948614 1
------------------------------------------------------------CAATGCGATTCCGTTGGAAT---------- t1624870 1
------------------------------------------------------------CAATGCGATTCCGTTGGAATT--------- t0427161 2
---------------------------------------------------------------TGCGATTCCGTTGGAATTTTC------ t1976677 1
-----------------------------------------------------------------CGATTCCGTTGGAATTTTCCA---- t1768894 1
//
mireap-plant
novel_mir_20 Unigene24431_cattail:270:371:- 102(nt) -47.94(kcal/mol)
AGATGGCCCTCTTTGTAGTCTTCCACAGCTTTCTTGAACTGCATCTCCTCTCTCAATTGCAGTTCAATAAAGCTGTGGGAAATCACAGGGAGAGACCAATTG CK-m0047 743
...((((.((((((((.((.((((((((((((.((((((((((..............)))))))))).)))))))))))).)).)))))))).).)))....
********************TTCCACAGCTTTCTTGAACTG************************************************************* CK-m0047-5p 609
*************************************************************GTTCAATAAAGCTGTGGGAAA******************** CK-m0047-3p 134
--------------------TTCCACAGCTTTCTTGAA---------------------------------------------------------------- t0017892 42
--------------------TTCCACAGCTTTCTTGAAC--------------------------------------------------------------- t0017064 44
--------------------TTCCACAGCTTTCTTGAACT-------------------------------------------------------------- t0067326 10
--------------------TTCCACAGCTTTCTTGAACTG------------------------------------------------------------- t0001628 509
--------------------TTCCACAGCTTTCTTGAACTGC------------------------------------------------------------ t1882683 1
--------------------TTCCACAGCTTTCTTGAACTGCA----------------------------------------------------------- t1459467 1
----------------------CCACAGCTTTCTTGAACT-------------------------------------------------------------- t1056869 1
----------------------CCACAGCTTTCTTGAACTG------------------------------------------------------------- t1868534 1
-----------------------------------------------------------CAGTTCAATAAAGCTGTGGGAAA-------------------- t0675620 1
-------------------------------------------------------------GTTCAATAAAGCTGTGGGAAA-------------------- t0010822 74
--------------------------------------------------------------TTCAATAAAGCTGTGGGAAA-------------------- t0013558 57
--------------------------------------------------------------TTCAATAAAGCTGTGGGAAAT------------------- t0339035 2
//
mireap-plant
novel_mir_22 Unigene31270_cattail:37:156:+ 120(nt) -57.52(kcal/mol)
GACAGTAAGTAGAAGCTATGGGTATGGGGTTGGGTTGGAGAGCTCCCAAATCTTCTTTATCGTTTGAGCTTGGAGTGCTTTCCAATTCCTCCCATACCAATGGTTTCTATTTGCTCCTTC CK-m0050 66
...((((((((((((((((.(((((((((..((((((((((((.(((((.((.............))..)))).).)))))))))))).))))))))).)))))))))))))))).....
********************GGTATGGGGTTGGGTTGGAGAGC***************************************************************************** CK-m0050-5p 18
******************************************************************************TTTCCAATTCCTCCCATACCAA******************** CK-m0050-3p 47
------------AAGCTATGGGTATGGGGTTGGGT------------------------------------------------------------------------------------- t2106480 1
--------------------GGTATGGGGTTGGGTTGGAGAGC----------------------------------------------------------------------------- t0038866 18
------------------------------------------------------------------------------TTTCCAATTCCTCCCATACCAA-------------------- t0016614 45
-------------------------------------------------------------------------------TTCCAATTCCTCCCATACCAA-------------------- t1591620 1
--------------------------------------------------------------------------------TCCAATTCCTCCCATACCAA-------------------- t2217849 1
//
mireap-plant
novel_mir_31 Unigene33298_cattail:471:817:- 347(nt) -72.50(kcal/mol)
TTTGTTCTTGTTCTGTTTAGATTATGAGGTGTGTCAGAGTTCAAATGATGGCCAGGGTATTATGATCTTTCATTGCATTGAGTTCTTCGTTTTAAATGATCCTCTTCTAGTTGACATTTAAAAACTTTGGTATAGTTCTGTTAGAAACTTGGATTGGATCCTTGAGATATATGCCAGTGCTTTATTTTTTATTTCTATTTATACATGTTTTGAAGCTTAACTTTTACTTGGCACATGCATCTGTTTCACTGGGGAGGACTTTTGTTTTTTCAGCTCATCACAGAGTGTTTATTCTTTCTTATTCTTCAGAAGTACAGGCCTATGATGAACAGCAGAATTATTGCCTA CK-m0051 84
...((....((((((((...(((((.((((.((((.(((..((.((((((((((((.....((((....)))).((((((.((.....(((((((..(((((..(((.((((....(((((.((((.......))))...))))))))).)))..))))).)))))))....))))))))..............................................)))))).))).))).)).))).((((((((.......(........((((......)))).......).......))))))))..).))).)))))))))....))))))))....))...
***************************************************************************************************************************************************************************************************************************************************************************************************************************AGGCCTATGATGAACAGCAGAA********** CK-m0051-3p 83
---------------------------------------------------------------------------------------------------------------------------------------------------------------------------------------------------------------------------------------------------------------
---------------------------------------------------------------------------------------------------------------------------------------------------------------------------------------------------------------------------------------------------------------
---------------------------------------------------------------------------------------------------------------------------------------------------------------------------------------------------------------------------------------------------------------
---------------------------------------------------------------------------------------------------------------------------------------------------------------------------------------------------------------------------------------------------------------
---------------------------------------------------------------------------------------------------------------------------------------------------------------------------------------------------------------------------------------------------------------
---------------------------------------------------------------------------------------------------------------------------------------------------------------------------------------------------------------------------------------------------------------
---------------------------------------------------------------------------------------------------------------------------------------------------------------------------------------------------------------------------------------------------------------
---------------------------------------------------------------------------------------------------------------------------------------------------------------------------------------------------------------------------------------------------------------
---------------------------------------------------------------------------------------------------------------------------------------------------------------------------------------------------------------------------------------------------------------
---------------------------------------------------------------------------------------------------------------------------------------------------------------------------------------------------------------------------------------------------------------
---------------------------------------------------------------------------------------------------------------------------------------------------------------------------------------------------------------------------------------------------------------
---------------------------------------------------------------------------------------------------------------------------------------------------------------------------------------------------------------------------------------------------------------
---------------------------------------------------------------------------------------------------------------------------------------------------------------------------------------------------------------------------------------------------------------
---------------------------------------------------------------------------------------------------------------------------------------------------------------------------------------------------------------------------------------------------------------
---------------------------------------------------------------------------------------------------------------------------------------------------------------------------------------------------------------------------------------------------------------
//
mireap-plant
novel_mir_23 Unigene39450_cattail:42:147:+ 106(nt) -50.40(kcal/mol)
AGAAGGGTTTCCCTCGCAGGAGAGATGACGCCGAGGCCGACCGGCGAATTCTAAGCCAACCCCCACCCGACGACGGCGTCATCTTCTCTGCGACGGCAACCTGGCA CK-m0052 147
.(..(((((.((.((((((..((((((((((((.((....))(((.........)))................))))))))))))..)))))).)).)))))..).
***************************************************************************GCGTCATCTTCTCTGCGACGG********** CK-m0052-3p 147
------------------------------------------------------------------------ACGGCGTCATCTTCTCTGCGACGG---------- t0257900 3
--------------------------------------------------------------------------GGCGTCATCTTCTCTGCGACGG---------- t0926249 1
---------------------------------------------------------------------------GCGTCATCTTCTCTGCGACGG---------- t0005944 143
//
mireap-plant
novel_mir_24 Unigene46843_cattail:1:86:- 86(nt) -31.40(kcal/mol)
ATTGATTTGGAGGTATTGGCGTGCCTCAATCCGACGACATGGTTGAGTACTTAGATAACCATATAATTGGATTGAGCCGCGTCAAT CK-m0053 7
..............(((((((((.((((((((((..(.(((((((..........))))))).)..)))))))))).)))))))))
**********AGGTATTGGCGTGCCTCAATC******************************************************* CK-m0053-5p 7
----------AGGTATTGGCGTGCCTCAATC------------------------------------------------------- t0092454 7
//
miRNA precursor information, in order: miRNA name, location and length of hairpin structure, MFE, miRNA precursor sequence, stem loop structure name

## Sheet: Cd
mireap-plant
novel_mir_1 CL1411.Contig2_cattail:2020:2193:+ 174(nt) -55.40(kcal/mol)
CAATAGCATTTGCAGGAGATAGTGACAAGGGAATGGCATATGTTCTCAATGGGTGCAAGAATCTTAGGAAGCTGGAGATAAGGGACAGCCCTTTTGGTGATGCTGCGCTTTTGGAGGATGTGGGGAAGTATGAAACAATGCGATCCCTTTGGATGTCGTCCTGTGATGTTACAT Cd-m0001 104
...(((((.(..(((((((((....((((((.((.((((((((((((...(((((((...(((((((((.((((...........))))..)))))).)))..)))))))...))))))))).....((.....))..))).)).))))))..)))).)))))..))))))...
*************AGGAGATAGTGACAAGGGAATG******************************************************************************************************************************************* Cd-m0001-5p 1
***********************************************************************************************************************************************TCCCTTTGGATGTCGTCCTGT********** Cd-m0001-3p 102
-------------AGGAGATAGTGACAAGGGAAT-------------------------------------------------------------------------------------------------------------------------------------------- t1179460 1
-----------------------------------------------------------------------------------------------------------------------------------------------TCCCTTTGGATGTCGTCCTGT---------- t0009458 96
-----------------------------------------------------------------------------------------------------------------------------------------------TCCCTTTGGATGTCGTCCTGTG--------- t0140685 5
-----------------------------------------------------------------------------------------------------------------------------------------------TCCCTTTGGATGTCGTCCTGTGAT------- t0821619 1
-----------------------------------------------------------------------------------------------------------------------------------------------------TGGATGTCGTCCTGTGATGTTAC-- t1846300 1
//
mireap-plant
novel_mir_2 CL1634.Contig1_cattail:1085:1199:- 115(nt) -53.70(kcal/mol)
TCCATTGGGGGGAATGTTGTCTGGCTCGAGGCTGCCGTGAGCTAGAGATTGGTTTCTTCTCTCCTTCTCTTCTCGGCGAAAAGATCTCGGACCAGGCTTCATTCCCCTCAACCAT Cd-m0002 865
....((((((((((((..((((((..(((((((((((.((...(((((..((..........)).))))))).))))....)).)))))..))))))..))))))))))))....
**********GGAATGTTGTCTGGCTCGAGG************************************************************************************ Cd-m0002-5p 862
------GGGGGGAATGTTGTCTGGCTCGAGG------------------------------------------------------------------------------------ t2747764 1
----------GGAATGTTGTCTGGCTCG--------------------------------------------------------------------------------------- t0798060 1
----------GGAATGTTGTCTGGCTCGAG------------------------------------------------------------------------------------- t0088868 8
----------GGAATGTTGTCTGGCTCGAGG------------------------------------------------------------------------------------ t0000988 833
----------GGAATGTTGTCTGGCTCGAGGC----------------------------------------------------------------------------------- t0497020 2
----------GGAATGTTGTCTGGCTCGAGGCTG--------------------------------------------------------------------------------- t0829780 1
-----------GAATGTTGTCTGGCTCGAG------------------------------------------------------------------------------------- t1368044 1
-----------GAATGTTGTCTGGCTCGAGG------------------------------------------------------------------------------------ t1128637 1
-----------GAATGTTGTCTGGCTCGAGGC----------------------------------------------------------------------------------- t0047205 15
------------------------------------------------------------------------TCGGCGAAAAGATCTCGGACCAGG------------------- t2301924 1
---------------------------------------------------------------------------------AGATCTCGGACCAGGCTTCATTCC---------- t1944127 1
//
mireap-plant
novel_mir_3 CL225.Contig30_cattail:1:98:+ 98(nt) -52.20(kcal/mol)
GGTAAGCTCTGACATGTGCAGATTGCTCTATGATGATCCATGGTTTGTCATGTGGATATGATACAGTATCCTGCACATGTCAGAGCTTATCTGATGGT Cd-m0010 7
(((((((((((((((((((((..((((.(((.(((.((((((........))))))))).))).))))..))))))))))))))))))))).......
*****GCTCTGACATGTGCAGATTG************************************************************************* Cd-m0010-5p 1
********************************************************************TCCTGCACATGTCAGAGCTT********** Cd-m0010-3p 6
----AGCTCTGACATGTGCAGATTG------------------------------------------------------------------------- t2658524 1
------------------------------------------------------------------TATCCTGCACATGTCAGAGCT----------- t1551074 1
--------------------------------------------------------------------TCCTGCACATGTCAGAGCTT---------- t0141046 5
//
mireap-plant
novel_mir_4 CL3335.Contig1_cattail:624:763:- 140(nt) -46.90(kcal/mol)
TTGCCTATGGATACTGTCAAACTTGCCTTGAGATTAAACCAAGAACCAAGCATTTTGATATGCAAAGCAATCTTTCCTGGAATCACATCTTCTTGCTGCATGAATCTAAAGGCAAGTTTGATGGCGTCCATGCCTGTGGA Cd-m0017 5
(..(.((((((..((((((((((((((((.(((((....((((((....((((......)))).......(((.....)))........)))))).......))))).))))))))))))))))..))))))...)..).
**********ATACTGTCAAACTTGCCTTGA************************************************************************************************************* Cd-m0017-5p 5
----------ATACTGTCAAACTTGCCTTGA------------------------------------------------------------------------------------------------------------- t0123792 5
//
mireap-plant
novel_mir_5 CL437.Contig10_cattail:673:796:- 124(nt) -62.20(kcal/mol)
CTTTGCTAGGCGTGGTAGGTTGACAACGAGAGAGAGCACACCGGTCGGCAGTCATGCTTGGGTTGCCGTGGCTGTGTACTAGCGTGCTCTTTCTCGTTGCCACCCCGGTTTGCCTCGCAAAAAT Cd-m0021 21604
.(((((.((((((((..(((.(.((((((((((((((((.(..((..((((((((((.......).)))))))))..))..).))))))))))))))))).))))))...))))).)))))...
********************TGACAACGAGAGAGAGCACAC*********************************************************************************** Cd-m0021-5p 21585
***********************************************************************************GTGCTCTTTCTCGTTGCCACC******************** Cd-m0021-3p 16
-------------------TTGACAACGAGAGAGAGCACA------------------------------------------------------------------------------------ t0013760 62
-------------------TTGACAACGAGAGAGAGCACAC----------------------------------------------------------------------------------- t0003812 253
--------------------TGACAACGAGAGAGAGCACA------------------------------------------------------------------------------------ t0017999 46
--------------------TGACAACGAGAGAGAGCACAC----------------------------------------------------------------------------------- t0000028 21213
--------------------TGACAACGAGAGAGAGCACACC---------------------------------------------------------------------------------- t0122935 5
---------------------GACAACGAGAGAGAGCACAC----------------------------------------------------------------------------------- t0269569 3
----------------------ACAACGAGAGAGAGCACAC----------------------------------------------------------------------------------- t0402405 2
-----------------------CAACGAGAGAGAGCACACCGG-------------------------------------------------------------------------------- t1112769 1
-------------------------ACGAGAGAGAGCACACCGGTCGGC--------------------------------------------------------------------------- t2308532 1
------------------------------AGAGAGCACACCGGTCGGCAGTCAT--------------------------------------------------------------------- t2114079 1
------------------------------------------------------TGCTTGGGTTGCCGTGGCTG-------------------------------------------------- t1323641 1
-----------------------------------------------------------------------------------GTGCTCTTTCTCGTTGCCACC-------------------- t0054064 13
-----------------------------------------------------------------------------------GTGCTCTTTCTCGTTGCCACCC------------------- t2496368 1
------------------------------------------------------------------------------------TGCTCTTTCTCGTTGCCACC-------------------- t0492362 2
//
mireap-plant
novel_mir_6 CL4409.Contig1_cattail:729:852:- 124(nt) -53.80(kcal/mol)
CCGGCCAGAATGCATTGATATAGCTGCATTTGCACCTGCACCTTTAGAGGAATTCAAAGAAAGAAAGAAAGAAAGAGATTGGAGTTTCCTCTACAGGTGCAGTGCATATGCAGCTGTATGCCAT Cd-m0027 25
..(((............((((((((((((.(((((.(((((((.(((((((((((((.....................)))))..)))))))).)))))))))))).)))))))))))))))..
*********************************************************************************************CAGGTGCAGTGCATATGCAGC********** Cd-m0027-3p 25
---------------------------------------------------------------------------------------------CAGGTGCAGTGCATATGCAGC---------- t0043615 16
----------------------------------------------------------------------------------------------AGGTGCAGTGCATATGCAGC---------- t0074486 9
//
mireap-plant
novel_mir_7 CL5406.Contig1_cattail:750:867:- 118(nt) -47.10(kcal/mol)
GGATTGCAATGCAGTATCAGATTACATGCTCTATCTCCTTATACTTCGCACTTTATGCTTACCTACTAAGTTGGGGCAAATCTGATGTAGCATGTAATCTGATATTGCTTTGCTAATC Cd-m0030 345
.((((((((.((((((((((((((((((((.((((............(((.....)))...((((......))))........)))).)))))))))))))))))))).)))).))))
***************************************************************************************TAGCATGTAATCTGATATTGC********** Cd-m0030-3p 344
--------------------------------------------------------------------------------TCTGATGTAGCATGTAATCTGA---------------- t0708818 1
---------------------------------------------------------------------------------------TAGCATGTAATCTGATATTG----------- t0285815 2
---------------------------------------------------------------------------------------TAGCATGTAATCTGATATTGC---------- t0002789 341
----------------------------------------------------------------------------------------AGCATGTAATCTGATATTGC---------- t2138418 1
//
mireap-plant
novel_mir_8 CL633.Contig2_cattail:671:1043:- 373(nt) -76.03(kcal/mol)
GCTCATCATCTTAGCAACTTGTAGACTGCGGGTGGTCACTAGAATTTTGCTCCCGCTGTTGCCAACTTCTAGCATCAGCTTCAATTTCTCCCATTTGTCCTCATCTTCATTCCACACATCATCCAACACCATCAGATATCTCTTGCCATGCAATAAAATTTTCACGCATTGACTGGTCGACTCTAAGTCGTCAAAATCGCATCTCTGTCCAGACCCTGATGATACAATAGCATTAGCTAATTTTTTCACATCAAATTCCATAGCATGAACCCAAATCTTTAGATCGAAGCTGCTCGCACTAGCATCATTAAAGACCAATTTGGCGAGTGTCGTCTTCCCCAGGCCCCCGATGCCGACTATGGAGATGACGGAG Cd-m0031 822
(((.((....((((.((.(((..(((.(((((.(((............)))))))).)))..))).)))))).)).)))..................(((((((((((((......((((.............((((..(.(((((((............((((.((.....((((.((((.....))))........(((....)))))))....(((((......((((....)))).........))))).........)).))))......(((((((...((.((((.......)))).)).)))))))......))))))).)..)))).............))))......)))))))))).))).
**********TTAGCAACTTGTAGACTGCGGG***************************************************************************************************************************************************************************************************************************************************************************************************************************************************** Cd-m0031-5p 804
-------ATCTTAGCAACTTGTAGACTGCGGG-------------------------------------------------------------------------------------------------------------------------------------------------------------------------------------------------------------------------------
--------TCTTAGCAACTTGTAGACTGCGG--------------------------------------------------------------------------------------------------------------------------------------------------------------------------------------------------------------------------------
--------TCTTAGCAACTTGTAGACTGCGGG-------------------------------------------------------------------------------------------------------------------------------------------------------------------------------------------------------------------------------
---------CTTAGCAACTTGTAGACTGCG---------------------------------------------------------------------------------------------------------------------------------------------------------------------------------------------------------------------------------
---------CTTAGCAACTTGTAGACTGCGG--------------------------------------------------------------------------------------------------------------------------------------------------------------------------------------------------------------------------------
---------CTTAGCAACTTGTAGACTGCGGG-------------------------------------------------------------------------------------------------------------------------------------------------------------------------------------------------------------------------------
----------TTAGCAACTTGTAGACTGCGG--------------------------------------------------------------------------------------------------------------------------------------------------------------------------------------------------------------------------------
----------TTAGCAACTTGTAGACTGCGGG-------------------------------------------------------------------------------------------------------------------------------------------------------------------------------------------------------------------------------
----------TTAGCAACTTGTAGACTGCGGGT------------------------------------------------------------------------------------------------------------------------------------------------------------------------------------------------------------------------------
-----------TAGCAACTTGTAGACTGCGG--------------------------------------------------------------------------------------------------------------------------------------------------------------------------------------------------------------------------------
-----------TAGCAACTTGTAGACTGCGGG-------------------------------------------------------------------------------------------------------------------------------------------------------------------------------------------------------------------------------
-----------TAGCAACTTGTAGACTGCGGGT------------------------------------------------------------------------------------------------------------------------------------------------------------------------------------------------------------------------------
------------AGCAACTTGTAGACTGCGGG-------------------------------------------------------------------------------------------------------------------------------------------------------------------------------------------------------------------------------
------------AGCAACTTGTAGACTGCGGGT------------------------------------------------------------------------------------------------------------------------------------------------------------------------------------------------------------------------------
------------AGCAACTTGTAGACTGCGGGTG-----------------------------------------------------------------------------------------------------------------------------------------------------------------------------------------------------------------------------
-------------GCAACTTGTAGACTGCGGGTG-----------------------------------------------------------------------------------------------------------------------------------------------------------------------------------------------------------------------------
-------------GCAACTTGTAGACTGCGGGTGG----------------------------------------------------------------------------------------------------------------------------------------------------------------------------------------------------------------------------
--------------CAACTTGTAGACTGCGGGTGG----------------------------------------------------------------------------------------------------------------------------------------------------------------------------------------------------------------------------
--------------CAACTTGTAGACTGCGGGTGGT---------------------------------------------------------------------------------------------------------------------------------------------------------------------------------------------------------------------------
-----------------CTTGTAGACTGCGGGTGGTC--------------------------------------------------------------------------------------------------------------------------------------------------------------------------------------------------------------------------
--------------------------------------------TTTTGCTCCCGCTGTTGCCAA----------------------------------------------------------------------------------------------------------------------------------------------------------------------------------------------
--------------------------------------------------------------------------TCAGCTTCAATTTCTCCCATT----------------------------------------------------------------------------------------------------------------------------------------------------------------
---------------------------------------------------------------------------CAGCTTCAATTTCTCCCATTT---------------------------------------------------------------------------------------------------------------------------------------------------------------
---------------------------------------------------------------------------------------------------------------------------------------------------------------------------------------------------------------------------------------------------------------
//
mireap-plant
novel_mir_9 CL6454.Contig2_cattail:1424:1566:- 143(nt) -36.30(kcal/mol)
ATCGAGTTAGTTCTTCTATGTTTTCGTTTCTGATCTTGAGTTTGATTTACTATTCCTATTTTTTCGAGTTTTTTTCGATTATTTCTTTCAGAATGTTTGTTTTGGAAGGAACTCTGCGATGAGGACAAAAGAGCTCCCTCTAC Cd-m0032 38
...(((..(((((((...((((((((((.(.((..............................(((((.....)))))...(((((((((((((....))))))))))))).)).).)))))))))).)))))))..)))...
*****************************************************************************************************************CTGCGATGAGGACAAAAGAG********** Cd-m0032-3p 38
-----------------------------------------------------------------------------------------------------------------CTGCGATGAGGACAAAAG------------ t0157857 4
-----------------------------------------------------------------------------------------------------------------CTGCGATGAGGACAAAAGA----------- t0072398 9
-----------------------------------------------------------------------------------------------------------------CTGCGATGAGGACAAAAGAG---------- t0060061 12
-----------------------------------------------------------------------------------------------------------------CTGCGATGAGGACAAAAGAGC--------- t0520180 2
------------------------------------------------------------------------------------------------------------------TGCGATGAGGACAAAAGA----------- t0174854 4
------------------------------------------------------------------------------------------------------------------TGCGATGAGGACAAAAGAG---------- t0131355 5
------------------------------------------------------------------------------------------------------------------TGCGATGAGGACAAAAGAGC--------- t2050343 1
------------------------------------------------------------------------------------------------------------------TGCGATGAGGACAAAAGAGCT-------- t2414603 1
//
mireap-plant
novel_mir_10 CL7951.Contig1_cattail:771:862:- 92(nt) -52.60(kcal/mol)
GTTCCAACAGGAGTGACCTGCGAACACATGAGACCTGGACCGATCCCAATTCGACGGCTCTCGTGTGTTCTCAGGTCGCCCCTGCTGGGCCT Cd-m0033 13
(..(((.((((.((((((((.((((((((((((.(((...(((.......))).))).)))))))))))).)))))))).)))).)))..).
**********GAGTGACCTGCGAACACATGA************************************************************* Cd-m0033-5p 12
**************************************************************GTGTGTTCTCAGGTCGCCCCT********* Cd-m0033-3p 1
---------GGAGTGACCTGCGAACACATG-------------------------------------------------------------- t0414723 2
---------GGAGTGACCTGCGAACACATGAGA----------------------------------------------------------- t0511296 2
----------GAGTGACCTGCGAACACATGA------------------------------------------------------------- t0120991 6
-----------AGTGACCTGCGAACACATG-------------------------------------------------------------- t1740288 1
-----------AGTGACCTGCGAACACATGAG------------------------------------------------------------ t1396995 1
---------------------------------------------------------------TGTGTTCTCAGGTCGCCCCTG-------- t2862728 1
//
mireap-plant
novel_mir_11 CL8309.Contig1_cattail:144:211:+ 68(nt) -33.20(kcal/mol)
TGGAAGCATGGCATGGACAAAGGCGTCGACGTCCGACGTCGACGGTCTTTGTTTCATGCAAGAGCCAA Cd-m0035 10
(((...(...(((((((((((((((((((((.....))))))).))))))).)))))))..)..))).
**********GCATGGACAAAGGCGTCGACG************************************* Cd-m0035-5p 9
--------TGGCATGGACAAAGGCGTC----------------------------------------- t2246796 1
----------GCATGGACAAAGGCGTCGACG------------------------------------- t0112852 6
----------GCATGGACAAAGGCGTCGACGTC----------------------------------- t1266237 1
------------ATGGACAAAGGCGTCGACGTC----------------------------------- t1682019 1
------------------------------GTCCGACGTCGACGGTCTTTG----------------- t2837952 1
//
mireap-plant
novel_mir_12 CL9353.Contig1_cattail:1:135:- 135(nt) -31.70(kcal/mol)
TGCGTTATTTTCCACACGAGATTTCTGACCATTCAAGTACTTGCTCAAGTTTCTTTCTCTGTAAATGTGTATCGAAAACTAACATTTTTGTTTGATATGCATGCAGAGATTGATTAGGACTCTTGAAAGTTGAAA Cd-m0037 64
........((((.((.(((((.((((((.((...(((.((((....))))..)))(((((((..(((((((((((......(((....))))))))))))))))))))).)).)))))).)))))...)).))))
**********TCCACACGAGATTTCTGACCATT****************************************************************************************************** Cd-m0037-5p 64
-------TTTTCCACACGAGATTTCTGACCA-------------------------------------------------------------------------------------------------------- t2860815 1
--------TTTCCACACGAGATTTCTGACCATT------------------------------------------------------------------------------------------------------ t1917365 1
---------TTCCACACGAGATTTCTGACCA-------------------------------------------------------------------------------------------------------- t1370454 1
---------TTCCACACGAGATTTCTGACCAT------------------------------------------------------------------------------------------------------- t0157759 4
---------TTCCACACGAGATTTCTGACCATT------------------------------------------------------------------------------------------------------ t0060743 11
----------TCCACACGAGATTTCTGACCA-------------------------------------------------------------------------------------------------------- t0072856 9
----------TCCACACGAGATTTCTGACCAT------------------------------------------------------------------------------------------------------- t2746657 1
----------TCCACACGAGATTTCTGACCATT------------------------------------------------------------------------------------------------------ t0022742 35
-----------CCACACGAGATTTCTGACCATT------------------------------------------------------------------------------------------------------ t1084631 1
//
mireap-plant
novel_mir_13 CL9460.Contig2_cattail:385:564:- 180(nt) -57.00(kcal/mol)
ATTTCTACTAGTGGACGTGCCGGAGTGGTTATCGGGCATGACTAGAAATCATGTGGGCTCTGCCCGCGCAGGTTCGAATCCTGCCGTTCACGAATTATATTTTCATTTTCTTTCCATGTTTTTTTCTCGGGCTTGCTCATCATGACTACATCATGGCGCGACCAACTCATGGTGTGAGCC Cd-m0038 14088
..((((((((.(((.(((((((((((((((((...((((((.......))))))((((...(((((.(((((.......))))).......(((.......))).......................)))))..))))...)))))))).)).))))))).))).....))))).)))..
**********GTGGACGTGCCGGAGTGGTT****************************************************************************************************************************************************** Cd-m0038-5p 14080
---------AGTGGACGTGCCGGAGTG--------------------------------------------------------------------------------------------------------------------------------------------------------- t0870427 1
---------AGTGGACGTGCCGGAGTGGTT------------------------------------------------------------------------------------------------------------------------------------------------------ t1419426 1
---------AGTGGACGTGCCGGAGTGGTTA----------------------------------------------------------------------------------------------------------------------------------------------------- t1980729 1
----------GTGGACGTGCCGGAGTGG-------------------------------------------------------------------------------------------------------------------------------------------------------- t0000296 1967
----------GTGGACGTGCCGGAGTGGT------------------------------------------------------------------------------------------------------------------------------------------------------- t0000271 2066
----------GTGGACGTGCCGGAGTGGTT------------------------------------------------------------------------------------------------------------------------------------------------------ t0000085 6922
----------GTGGACGTGCCGGAGTGGTTA----------------------------------------------------------------------------------------------------------------------------------------------------- t0000180 3062
-----------TGGACGTGCCGGAGTGGT------------------------------------------------------------------------------------------------------------------------------------------------------- t2061713 1
-----------TGGACGTGCCGGAGTGGTT------------------------------------------------------------------------------------------------------------------------------------------------------ t0031234 24
-----------TGGACGTGCCGGAGTGGTTA----------------------------------------------------------------------------------------------------------------------------------------------------- t0051233 14
-----------TGGACGTGCCGGAGTGGTTAT---------------------------------------------------------------------------------------------------------------------------------------------------- t0066765 10
------------GGACGTGCCGGAGTGGTT------------------------------------------------------------------------------------------------------------------------------------------------------ t0312062 2
------------GGACGTGCCGGAGTGGTTA----------------------------------------------------------------------------------------------------------------------------------------------------- t0847459 1
------------GGACGTGCCGGAGTGGTTAT---------------------------------------------------------------------------------------------------------------------------------------------------- t1634722 1
------------GGACGTGCCGGAGTGGTTATC--------------------------------------------------------------------------------------------------------------------------------------------------- t1463894 1
------------GGACGTGCCGGAGTGGTTATCG-------------------------------------------------------------------------------------------------------------------------------------------------- t0479990 2
-------------GACGTGCCGGAGTGGTTA----------------------------------------------------------------------------------------------------------------------------------------------------- t0474089 2
-------------GACGTGCCGGAGTGGTTAT---------------------------------------------------------------------------------------------------------------------------------------------------- t0398971 2
--------------------------------------TGACTAGAAATCATGTGGGCTCTG---------------------------------------------------------------------------------------------------------------------- t0569732 1
--------------------------------------------GAAATCATGTGGGCTCTG---------------------------------------------------------------------------------------------------------------------- t2217689 1
--------------------------------------------GAAATCATGTGGGCTCTGC--------------------------------------------------------------------------------------------------------------------- t1279558 1
---------------------------------------------AAATCATGTGGGCTCTGC--------------------------------------------------------------------------------------------------------------------- t0185429 4
--------------------------------------------------ATGTGGGCTCTGCCCGCGCAG------------------------------------------------------------------------------------------------------------- t2449315 1
//
mireap-plant
novel_mir_14 Unigene1203_cattail:121:385:+ 265(nt) -92.90(kcal/mol)
AAAAGGATTTAAACTCCAGACCTAGAGGGCTGGAAGAAATTTTTAGAGACACTAGACGGGAAGAGTATAAATTTTTTTGTTTCCTTCACCAAAGGAGACCAGACTTTTACGTGAAGGAAGTCTTAGGAAACAGAATGACGACAACACCTTGATCTATAAAATAAAAGTTAAAAAATACTCTTCCAGTCTATATAAAAAATTTCTTCCAGCACTCTAGCTTTGGAGTTTAAATATTCTTATTTGTTTGCAAAAACTTTACCTTTTG Cd-m0039 5
((((((((((((((((((((.((((((.((((((((((((((((........(((((.((((((((((......(((((((((((........(....).((((((((.......)))))))).)))))))))))....(((((....))).))....................)))))))))).)))))....)))))))))))))))).)))))).)))))))))))))).......((((....)))).......)))))).
**********AAACTCCAGACCTAGAGGGCT****************************************************************************************************************************************************************************************************************************************** Cd-m0039-5p 5
----------AAACTCCAGACCTAGAGGGCT--------------------------------------------------------------------------------------------------------------------------------------------------------------------------------------------------------------------------------
//
mireap-plant
novel_mir_15 Unigene14159_cattail:70:164:+ 95(nt) -37.70(kcal/mol)
GAGCTATAGGTATGGGTCAGGTTTGGAAAGCACGTCAAGATTACTGCAAAATTGCTTCAAAGTTGCTTTCCGATCCCTCCCATGCCGATGGTTTC Cd-m0040 644
(((((((.((((((((...((.(((((((((((.....((.....(((....))).))...).)))))))))).))..)))))))).))))))).
**********TATGGGTCAGGTTTGGAAAGCA*************************************************************** Cd-m0040-5p 642
------TAGGTATGGGTCAGGTTTGGAA------------------------------------------------------------------- t0299430 2
-------AGGTATGGGTCAGGTTTGGAAAGC---------------------------------------------------------------- t0104074 6
--------GGTATGGGTCAGGTTTGGAA------------------------------------------------------------------- t2373321 1
--------GGTATGGGTCAGGTTTGGAAA------------------------------------------------------------------ t1452342 1
--------GGTATGGGTCAGGTTTGGAAAG----------------------------------------------------------------- t0129809 5
--------GGTATGGGTCAGGTTTGGAAAGC---------------------------------------------------------------- t0006873 138
--------GGTATGGGTCAGGTTTGGAAAGCA--------------------------------------------------------------- t1248076 1
---------GTATGGGTCAGGTTTGGAAAGC---------------------------------------------------------------- t0603714 1
----------TATGGGTCAGGTTTGGAAAGC---------------------------------------------------------------- t0013382 64
----------TATGGGTCAGGTTTGGAAAGCA--------------------------------------------------------------- t0002212 423
-----------ATGGGTCAGGTTTGGAAAGCA--------------------------------------------------------------- t0405121 2
//
mireap-plant
novel_mir_16 Unigene14159_cattail:245:367:+ 123(nt) -44.60(kcal/mol)
TAAGAGTTATCGGTTCGGGGGCATTGGCAAATCCTTCTCTTTATATTCAGCTTAGCTTCTAGCTTTATAATGGGAAGAGTGGTTAAAGAATTTGCCAATACCGCCCATGCCGACAGTTCTTAG Cd-m0041 291
(((((..(.(((((..(((((.(((((((((((((((((.(((((...((((........)))).))))).)))))).)..........)))))))))).)).)))..))))).)..))))).
**********CGGTTCGGGGGCATTGGCAAA******************************************************************************************** Cd-m0041-5p 289
-------TATCGGTTCGGGGGCATTGGC----------------------------------------------------------------------------------------------- t0283505 2
---------TCGGTTCGGGGGCATTGGCA---------------------------------------------------------------------------------------------- t0017046 49
---------TCGGTTCGGGGGCATTGGCAA--------------------------------------------------------------------------------------------- t0033395 22
---------TCGGTTCGGGGGCATTGGCAAAT------------------------------------------------------------------------------------------- t2093353 1
----------CGGTTCGGGGGCATTGGCA---------------------------------------------------------------------------------------------- t0068768 10
----------CGGTTCGGGGGCATTGGCAA--------------------------------------------------------------------------------------------- t0024361 32
----------CGGTTCGGGGGCATTGGCAAA-------------------------------------------------------------------------------------------- t0006732 141
----------CGGTTCGGGGGCATTGGCAAAT------------------------------------------------------------------------------------------- t0238653 3
----------CGGTTCGGGGGCATTGGCAAATCC----------------------------------------------------------------------------------------- t1869595 1
-----------GGTTCGGGGGCATTGGCAA--------------------------------------------------------------------------------------------- t1174357 1
-----------GGTTCGGGGGCATTGGCAAAT------------------------------------------------------------------------------------------- t0029191 26
-------------TTCGGGGGCATTGGCAAAT------------------------------------------------------------------------------------------- t2627811 1
--------------TCGGGGGCATTGGCAAAT------------------------------------------------------------------------------------------- t1765011 1
---------------------------------------------------------------------ATGGGAAGAGTGGTTAAAGAATT------------------------------- t2238734 1
//
mireap-plant
novel_mir_17 Unigene14838_cattail:1:145:- 145(nt) -30.30(kcal/mol)
TTTCCTCGTGAGGCGATGAGGATAAAGCACTAGCTATTCATGCGACGGGTAAACTTGAGGCGAGAGATAGCAATGCTCAAGAATGCCCTACTTACTAAAAGTTCACAATTATTCAATGCTCAGTTTCTTCTTCTTCTTCTTCTTC Cd-m0042 5
.........((((.((.(((((..(((.((((((............(((((..((((((((........))....))))))..))))).((((.....))))...............))).)))..)))..))))).)).)))).
**********AGGCGATGAGGATAAAGCACTA***************************************************************************************************************** Cd-m0042-5p 5
----------AGGCGATGAGGATAAAGCA-------------------------------------------------------------------------------------------------------------------- t0546395 1
----------AGGCGATGAGGATAAAGCACT------------------------------------------------------------------------------------------------------------------ t1367736 1
----------AGGCGATGAGGATAAAGCACTA----------------------------------------------------------------------------------------------------------------- t0198074 3
//
mireap-plant
novel_mir_18 Unigene15495_cattail:708:882:- 175(nt) -62.59(kcal/mol)
AGAGAAATATAGAGAGGAAGAAGGCAATCTAATTAGATCCTCTTCAAATCTCACGATCCACATGAGATCTTCACTTACTCTGAGAACATATATAGAAAGAGGATCCTAACTTATTCTCAAGCAAATTGTGAGAATAGAAGATGATCCAATTAGATTGTCTTCTTTCTCCTATCTT Cd-m0043 51
.((((....(((.(((((((((((((((((((((.((((.(((((...(((((((((...(.(((((..........((((................)))).............))))).)...)))))))))...))))).)))).))))))))))))))))))))))))))))
************************************************************************************************************************************************TCCAATTAGATTGTCTTCTTT********** Cd-m0043-3p 50
------------AGAGGAAGAAGGCAATCTAAT---------------------------------------------------------------------------------------------------------------------------------------------- t2109522 1
---------------------------------------------------------------------------------------------------------------------------------------------TGATCCAATTAGATTGTCTTC------------- t0081254 8
------------------------------------------------------------------------------------------------------------------------------------------------TCCAATTAGATTGTCTTCTT----------- t2653550 1
------------------------------------------------------------------------------------------------------------------------------------------------TCCAATTAGATTGTCTTCTTT---------- t0022256 36
------------------------------------------------------------------------------------------------------------------------------------------------TCCAATTAGATTGTCTTCTTTC--------- t0257892 3
------------------------------------------------------------------------------------------------------------------------------------------------TCCAATTAGATTGTCTTCTTTCT-------- t2238610 1
---------------------------------------------------------------------------------------------------------------------------------------------------AATTAGATTGTCTTCTTT---------- t2521691 1
//
mireap-plant
novel_mir_19 Unigene18118_cattail:234:341:+ 108(nt) -54.10(kcal/mol)
TGGAAAATTGATCTGCCTGGCTCCCTGAATGCCATCTAAGAAGCTTGTCAAAATGGTTGACATGCCCCTCCTAGTTGGCATTTTGGGAGCCATGCAGACATCATTCCC Cd-m0044 15
.((((...((.(((((.((((((((.((((((((.(((.((.((.((((((.....)))))).))...)).))).)))))))).)))))))).)))))))...)))).
*****************************************************************************GCATTTTGGGAGCCATGCAGA********** Cd-m0044-3p 15
-----------------------------------------------------------------------------GCATTTTGGGAGCCATGCAG----------- t2708625 1
-----------------------------------------------------------------------------GCATTTTGGGAGCCATGCAGA---------- t0052877 13
------------------------------------------------------------------------------CATTTTGGGAGCCATGCAGA---------- t1940006 1
//
mireap-plant
novel_mir_20 Unigene24431_cattail:270:371:- 102(nt) -47.94(kcal/mol)
AGATGGCCCTCTTTGTAGTCTTCCACAGCTTTCTTGAACTGCATCTCCTCTCTCAATTGCAGTTCAATAAAGCTGTGGGAAATCACAGGGAGAGACCAATTG Cd-m0045 717
...((((.((((((((.((.((((((((((((.((((((((((..............)))))))))).)))))))))))).)).)))))))).).)))....
********************TTCCACAGCTTTCTTGAACTG************************************************************* Cd-m0045-5p 495
*************************************************************GTTCAATAAAGCTGTGGGAAA******************** Cd-m0045-3p 221
--------------------TTCCACAGCTTTCTTGAA---------------------------------------------------------------- t0099971 7
--------------------TTCCACAGCTTTCTTGAAC--------------------------------------------------------------- t0025030 31
--------------------TTCCACAGCTTTCTTGAACT-------------------------------------------------------------- t0136427 5
--------------------TTCCACAGCTTTCTTGAACTG------------------------------------------------------------- t0002063 451
--------------------TTCCACAGCTTTCTTGAACTGC------------------------------------------------------------ t2041653 1
-----------------------------TTTCTTGAACTGCATCTCCT----------------------------------------------------- t1826897 1
------------------------------------------------------------AGTTCAATAAAGCTGTGGGAAA-------------------- t2190752 1
-------------------------------------------------------------GTTCAATAAAGCTGTGGGAAA-------------------- t0005759 167
-------------------------------------------------------------GTTCAATAAAGCTGTGGGAAAT------------------- t1076937 1
--------------------------------------------------------------TTCAATAAAGCTGTGGGAAA-------------------- t0016121 52
//
mireap-plant
novel_mir_21 Unigene29741_cattail:229:339:+ 111(nt) -60.20(kcal/mol)
TCTCCCTCTTCCCGTCCCCACCTCCTCGTCTTCTCCTCTTCGCCGCTGCCTCCGCTTCCTACACGGAGACCAGCGACGAAGAGGAGGACGACGACGGAGGCGAAGGGGTAG Cd-m0048 12
.((.(((((((.........((((((((((((((((((((((.(((((.(((((.........)))))..))))).)))))))))))).))))).))))).))))))).))
*********************CTCCTCGTCTTCTCCTCTTCG********************************************************************* Cd-m0048-5p 1
******************************************************************************AAGAGGAGGACGACGACGGAGGC********** Cd-m0048-3p 10
-------------------ACCTCCTCGTCTTCTCCTCT------------------------------------------------------------------------ t2260163 1
------------------------------------------------------------------------------AAGAGGAGGACGACGACGGAGGC---------- t0102736 7
---------------------------------------------------------------------------------AGGAGGACGACGACGGAGGCGA-------- t0275027 3
-----------------------------------------------------------------------------------GAGGACGACGACGGAGGCG--------- t1362191 1
//
mireap-plant
novel_mir_22 Unigene31270_cattail:37:156:+ 120(nt) -57.52(kcal/mol)
GACAGTAAGTAGAAGCTATGGGTATGGGGTTGGGTTGGAGAGCTCCCAAATCTTCTTTATCGTTTGAGCTTGGAGTGCTTTCCAATTCCTCCCATACCAATGGTTTCTATTTGCTCCTTC Cd-m0049 74
...((((((((((((((((.(((((((((..((((((((((((.(((((.((.............))..)))).).)))))))))))).))))))))).)))))))))))))))).....
********************GGTATGGGGTTGGGTTGGAGAGC***************************************************************************** Cd-m0049-5p 12
******************************************************************************TTTCCAATTCCTCCCATACCAA******************** Cd-m0049-3p 62
--------------------GGTATGGGGTTGGGTTGGAGAGC----------------------------------------------------------------------------- t0059244 12
------------------------------------------------------------------------------TTTCCAATTCCTCCCATACCAA-------------------- t0014396 59
-------------------------------------------------------------------------------TTCCAATTCCTCCCATACCAA-------------------- t0402375 2
--------------------------------------------------------------------------------TCCAATTCCTCCCATACCAA-------------------- t2414771 1
//
mireap-plant
novel_mir_23 Unigene39450_cattail:42:147:+ 106(nt) -50.40(kcal/mol)
AGAAGGGTTTCCCTCGCAGGAGAGATGACGCCGAGGCCGACCGGCGAATTCTAAGCCAACCCCCACCCGACGACGGCGTCATCTTCTCTGCGACGGCAACCTGGCA Cd-m0050 208
.(..(((((.((.((((((..((((((((((((.((....))(((.........)))................))))))))))))..)))))).)).)))))..).
***************************************************************************GCGTCATCTTCTCTGCGACGG********** Cd-m0050-3p 208
------------------------------------------------------------------------ACGGCGTCATCTTCTCTGCGACGG---------- t2323591 1
---------------------------------------------------------------------------GCGTCATCTTCTCTGCGACGG---------- t0004729 206
---------------------------------------------------------------------------GCGTCATCTTCTCTGCGACGGC--------- t2504980 1
//
mireap-plant
novel_mir_24 Unigene46843_cattail:1:86:- 86(nt) -31.40(kcal/mol)
ATTGATTTGGAGGTATTGGCGTGCCTCAATCCGACGACATGGTTGAGTACTTAGATAACCATATAATTGGATTGAGCCGCGTCAAT Cd-m0051 9
..............(((((((((.((((((((((..(.(((((((..........))))))).)..)))))))))).)))))))))
**********AGGTATTGGCGTGCCTCAATC******************************************************* Cd-m0051-5p 9
----------AGGTATTGGCGTGCCTCAATC------------------------------------------------------- t0082472 8
-------------TATTGGCGTGCCTCAATCCGA---------------------------------------------------- t1901806 1
//
miRNA precursor information, in order: miRNA name, location and length of hairpin structure, MFE, miRNA precursor sequence, stem loop structure name
