# Supplementary material for: Transcriptome-Wide Identification of miRNAs and Their Targets from Typha angustifolia by RNA-Seq and Their Response to Cadmium Stress
Source: PLoS One. 2015 Apr 29;10(4):e0125462. doi: 10.1371/journal.pone.0125462 (PMC4414455; doi:10.1371/journal.pone.0125462)
Supplement: S12 Table — Potential targets of conserved miRNAs predicted using psRNATarget based on transcriptome data of T. angustifolia. Unigene or contig ID are used for target identification. Calculated MEFs (kcal/mol) are shown. MiRNA sequence in 5’-3’ sense were used to present miRNA:target pairing. Crosses (x) denote one-nucleotie mismatch. G:U base pairing is not considered a mismatch (o). (XLS) [file pone.0125462.s016.xls]

## Sheet: Target genes of known miRNAs
miRNA	Number of target	Traget gene
miR1092	3	CL892.Contig1_cattail[dead box ATP-dependent RNA helicase]~~CL892.Contig2_cattail[dead box ATP-dependent RNA helicase]~~Unigene45632_cattail[]
miR1172.2	8	CL1430.Contig1_cattail[Growth-regulating factor 4 ]
miR1223b	1	Unigene26480_cattail[ATP-dependent Clp protease ]
miR156a	22	CL5153.Contig1_cattail[Squamosa promoter-binding-like protein 3]~~CL5244.Contig1_cattail[Squamosa promoter-binding-like protein 17]~~CL6320.Contig1_cattaiL [Squamosa promoter-binding-like protein 12 ]
miR156c-3p	2	Unigene24083_cattail[Hordeum vulgare microRNA156g miRNA (MIR156g) gene]~~Unigene32623_cattail[]
miR157a	19	CL5153.Contig1_cattail[Squamosa promoter-binding-like protein 3]~~CL5244.Contig1_cattail[Squamosa promoter-binding-like protein 17]~~CL6320.Contig1_cattail[Squamosa promoter-binding-like protein 12]~~CL6893.Contig1_cattaiL [Squamosa promoter-binding-like protein 4 ]
miR157d-3p	3	Unigene3403_cattail[auxin responsive GH3 gene family]~~Unigene5265_cattail[]~~Unigene25000_cattail[]
miR159a	22	CL725.Contig2_cattail[26S proteasome regulatory subunit N10]~~CL1312.Contig1_cattail[GATA transcription factor 26 ]
miR160a	3	Unigene28313_cattail[auxin response factor]~~Unigene32804_cattail[]~~Unigene39212_cattail[putative opsin]
miR160a-3p	2	CL8890.Contig1_cattail[serine/threonine-protein kinase CTR1]
miR164a	12	CL7434.Contig1_cattail[hypothetical protein]~~CL8914.Contig2_cattail[NAC domain-containing protein 21/22]~~Unigene276_cattail[alkylated DNA repair protein alkB homolog 1]~~Unigene936_cattail[NAC domain-containing protein 21/22 ]~~Unigene8321_cattail[NAC domain-containing protein 21/22]~~Unigene13837_cattail[NAC domain-containing protein 100]~~Unigene13838_cattail[NAC domain-containing protein 100…
miR164a-3p	1	CL8358.Contig1_cattail[]
miR165a	20	CL1634.Contig1_cattail[]~~CL3112.Contig2_cattail[homeobox-leucine zipper protein]
miR165a-3p	27	CL1230.Contig1_cattail[Fragaria vesca subsp. vesca metallophosphoesterase 1-like ]~~CL1634.Contig1_cattail[]~~
miR166a	22	CL1634.Contig1_cattail[]~~CL3112.Contig2_cattail[homeobox-leucine zipper protein]~~CL3112.Contig3_cattail [homeobox-leucine zipper protein]
miR166g-3p	22	CL1634.Contig1_cattail[]~~CL3112.Contig2_cattail[homeobox-leucine zipper protein]
miR167a	6	CL6839.Contig1_cattail[]~~CL8044.Contig1_cattail[Oryza sativa Japonica Group cultivar Padi Kasalle precursor microRNA 167e gene]~~Unigene33054_cattail[]
miR167f-3p	1	CL2072.Contig2_cattail[Leucine-rich repeat (LRR) protein]
miR168a	17	CL1292.Contig1_cattail[NAD(P)H-quinone oxidoreductase subunit 2 ]~~CL5512.Contig2_cattail[]~~CL6603.Contig2_cattail[Protein argonaute 1B]~~
miR168a-3p	6	CL698.Contig1_cattail[ATP-dependent DNA helicase HFM1/MER3 ]~~CL1292.Contig1_cattail[NAD(P)H-quinone oxidoreductase subunit 2]~~CL5512.Contig2_cattail[]~~Unigene27393_cattail[]
miR169b	2	Unigene27497_cattail[CCAAT-binding factor]~~Unigene31114_cattail[]
miR170	3	Unigene14019_cattail[Scarecrow-like protein 6]~~Unigene14882_cattail[]~~Unigene26409_cattail[DNA-directed RNA polymerase]
miR171b-3p	1	Unigene59069_cattail[Pentatricopeptide repeat-containing protein ]
miR172a	42	CL300.Contig2_cattail[AP2-like factor]~~CL300.Contig4_cattail[AP2-like factor]~~
miR1850.1	3	CL7543.Contig1_cattail[cytochrome P450]~~Unigene771_cattail[Cysteine-rich repeat secretory protein 60]~~Unigene25341_cattail[cytochrome P450]
miR2089-3p	1	CL7692.Contig3_cattail[phospholipase D]
miR2111c	6	CL2482.Contig1_cattail[hypothetical protein]
miR2118d	9	CL5087.Contig3_cattail[DNA-binding protein RHL1]~~CL7230.Contig1_cattail[UDP-apiose/xylose synthase]~~Unigene15009_cattail[]~~Unigene19063_cattail[F-box protein]~~Unigene45272_cattail[]
miR2667a	1	Unigene12584_cattail[Enolase]
miR2867-3p	2	Unigene3163_cattail[]~~Unigene65572_cattail[chromosome transmission fidelity protein 4]
miR319a	8	CL725.Contig2_cattail[26S proteasome regulatory subunit N10]~~Unigene11996_cattail[myb proto-oncogene protein]~~Unigene12435_cattail[myb proto-oncogene protein]~~Unigene20980_cattail[Populus trichocarpa microRNA MIR142-1a gene]~~Unigene38133_cattail[]
miR319a-3p	10	CL725.Contig2_cattail[26S proteasome regulatory subunit N10]~~CL5275.Contig2_cattail[]~~Unigene11747_cattail[myb proto-oncogene protein]~~Unigene11996_cattail[myb proto-oncogene protein]~~Unigene12435_cattail[myb proto-oncogene protein]~~Unigene13548_cattail[Transcription factor PCF6]~~Unigene20980_cattail[Populus trichocarpa microRNA MIR142-1a gene]~~Unigene38133_cattail[]
miR390a	2	CL6734.Contig1_cattail[LRR receptor-like serine/threonine-protein kinase FLS2]~~Unigene30184_cattail[protein phosphatase 2C ]
miR390a-3p	18	CL924.Contig1_cattail[Glyoxysomal processing protease]
miR391	2	Unigene11578_cattail[Fragaria vesca subsp. vesca LYR motif-containing protein 4-like]~~Unigene11579_cattail[PREDICTED: Fragaria vesca subsp. vesca LYR motif-containing protein 4-like]
miR393h	5	CL1411.Contig1_cattail[transport inhibitor response 1]~~CL3870.Contig2_cattail[]~~Unigene23735_cattail[]
miR394a	3	CL5313.Contig1_cattail[integrator complex subunit 8]~~
miR394b-3p	1	CL7311.Contig1_cattail[Typha latifolia chloroplast, complete genome]
miR395a-5p	1	Unigene24132_cattail[NADH dehydrogenase (ubiquinone) flavoprotein 1]
miR396c-3p	2	Unigene8234_cattail[]~~Unigene22185_cattail[DNA-directed RNA polymerase III subunit RPC2]
miR396e-5p	11	CL1430.Contig1_cattail[Growth-regulating factor 4]~~CL9284.Contig1_cattail[Growth-regulating factor 1]
miR397a	6	CL5081.Contig2_cattail[L-ascorbate oxidase ]~~CL7606.Contig2_cattail[L-ascorbate oxidase]~~Unigene30394_cattail[L-ascorbate oxidase]~~Unigene40522_cattail[L-ascorbate oxidase]
miR408b	6	CL7909.Contig1_cattail[Sulfate permease and related transporters ]~~Unigene20274_cattail[nucleolar protein 12]~~Unigene34793_cattail[]
miR4376	1	Unigene14162_cattail[Ca2+-transporting ATPase]
miR4414b	2	CL5275.Contig1_cattail[]~~
miR444a	96	CL91.Contig1_cattail[MADS-box transcription factor]~~
miR482b-3p	1	CL2632.Contig3_cattail[Phosphoenolpyruvate carboxykinase (ATP)]
miR5054	5	CL2323.Contig7_cattail[E3 ubiquitin-protein ligase RFWD2]~~Unigene8453_cattail[Brachypodium distachyon coiled-coil domain-containing protein 132-like ]~~Unigene40865_cattail[]~~Unigene46078_cattail[]~~Unigene48827_cattail[]
miR5070	1	CL7311.Contig1_cattail[Typha latifolia chloroplast]
miR5083	1	Unigene63323_cattail[LRR receptor-like serine/threonine-protein kinase FLS2]
miR5139	17	CL2913.Contig2_cattail[]~~CL3284.Contig1_cattail[glycine hydroxymethyltransferase]~~CL5961.Contig1_cattail[]
miR5152-3p	13	CL48.Contig4_cattail[transitional endoplasmic reticulum ATPase]~~CL94.Contig1_cattail[phosphatidylinositol phospholipase C]~~
miR5225a	4	CL6470.Contig1_cattail[alpha-1,4-N-acetylglucosaminyltransferase EXTL3]~~
miR5228	13	CL2312.Contig1_cattail[Na+/melibiose symporter and related transporters]~~CL2312.Contig2_cattail[]~~CL5763.Contig1_cattail[heparan-alpha-glucosaminide N-acetyltransferase]~~CL5763.Contig3_cattail[heparan-alpha-glucosaminide N-acetyltransferase ]
miR5265	6	CL8984.Contig2_cattail[Probable glycerol-3-phosphate acyltransferase 3]~~Unigene13533_cattail[Transmembrane emp24 domain-containing protein p24beta2 ]~~Unigene22215_cattail[E3 ubiquitin-protein ligase RGLG1]~~Unigene22216_cattail[E3 ubiquitin-protein ligase RGLG1]~~Unigene22217_cattail[E3 ubiquitin-protein ligase RGLG1]~~Unigene23195_cattail[phospholipase D]
miR528-5p	1	CL1260.Contig1_cattail[phospholipase D]
miR529-3p	1	Unigene35908_cattail[]
miR529-5p	16	CL2897.Contig1_cattail[]~~CL5244.Contig1_cattail[Squamosa promoter-binding-like protein 17]~~
miR5293	3	CL8957.Contig1_cattail[31 kDa ribonucleoprotein, chloroplastic]~~Unigene7768_cattail[]~~Unigene30438_cattail[Protein E6 OS=Gossypium hirsutum ]
miR5301	1	CL7418.Contig1_cattail[dehydration responsive protein ]
miR530a	9	CL4409.Contig1_cattail[]~~CL5998.Contig1_cattail[]~~Unigene18428_cattail[]~~Unigene58696_cattail[]
miR533e	1	Unigene35258_cattail[Trachelomonas armata strain ACOI 1323 16S small subunit ribosomal RNA gene]
miR535-3p	10	CL437.Contig2_cattail[]~~CL4439.Contig5_cattail[Inactive poly [ADP-ribose] polymerase RCD1]~~CL7342.Contig1_cattail[]~~Unigene12230_cattail[RNA-binding protein 39]
miR535d	12	CL437.Contig2_cattail[]~~CL5195.Contig1_cattail[]~~
miR5368	6	CL3485.Contig5_cattail[acetyl-CoA acyltransferase 1]~~
miR5386	3	CL881.Contig1_cattail[Transcription factor bHLH149 ]~~Unigene31457_cattail[large subunit ribosomal protein L7e]
miR5492	6	CL2596.Contig3_cattail[65-kDa microtubule-associated protein 6]~~Unigene34889_cattail[]
miR5641	2	Unigene9410_cattail[hypothetical protein PRUPE_ppa006316mg]~~Unigene24906_cattail[nuclear pore complex protein Nup62]
miR5656	3	Unigene14831_cattail[]~~Unigene29900_cattail[ribose 5-phosphate isomerase A]~~Unigene34046_cattail[]
miR5671	5	CL1850.Contig2_cattail[heterogeneous nuclear ribonucleoprotein A1/A3]~~Unigene19544_cattail[integrator complex subunit 11]~~Unigene28090_cattail[RING-finger-containing ubiquitin ligase]~~Unigene57815_cattail[]~~Unigene58904_cattail[]
miR5794	2	CL8704.Contig1_cattail[]~~CL8704.Contig2_cattail[]
miR5800	7	CL1579.Contig1_cattail[monolysocardiolipin acyltransferase ]~~CL3732.Contig1_cattail[Zinc finger CCCH domain-containing protein 59 ]~~Unigene12430_cattail[ATP-dependent RNA helicase DDX46/PRP5 ]
miR5813	1	Unigene17567_cattail[elongation factor 3]
miR6135k	5	CL1990.Contig1_cattail[fucokinase]~~CL8424.Contig1_cattail[MADS-box transcription factor]~~Unigene37381_cattail[]
miR6171	3	CL68.Contig1_cattail[Protein VERNALIZATION INSENSITIVE 3]~~
miR6205	1	Unigene7578_cattail[]
miR6281	44	L708.Contig4_cattail[protein phosphatase 2 (formerly 2A), regulatory subunit B]~~CL733.Contig6_cattail[tubulin beta]~
miR6300	3	Unigene2570_cattail[E3 ubiquitin-protein ligase PUB23]~~Unigene30258_cattail[cycloeucalenol cycloisomerase ]~~Unigene50812_cattail[]
miR6441	2	CL399.Contig1_cattail[bifunctional polynucleotide phosphatase/kinase]~~
miR6478	2	Unigene18259_cattail[]~~Unigene27948_cattail[]
miR7533a	5	CL8704.Contig1_cattail[]~~CL9067.Contig2_cattail[beta-amylase]~~Unigene8219_cattail[phospholipase D]~~Unigene39073_cattail[]
miR7545	20	CL67.Contig7_cattail[Hydrolases of the alpha/beta superfamily]~~
miR7732-3p	23	CL347.Contig2_cattail[nuclear transcription Y subunit beta]~~
miR7767-5p	1	Unigene14815_cattail[glycerol-3-phosphate transporter]
miR8155	12	CL3284.Contig1_cattail[glycine hydroxymethyltransferase ]~~CL6442.Contig2_cattail[]~~Unigene675_cattail[]~
miR827	3	CL1727.Contig1_cattail[Heat stress transcription factor A-1]~~Unigene11691_cattail[protein phosphatase]
miR858b	5	CL6728.Contig1_cattail[myb proto-oncogene protein]~~Unigene83_cattail[Myb superfamily proteins, including transcription factors and mRNA splicing factors]
miR902c-3p	3	CL1824.Contig1_cattail[]~~Unigene33030_cattail[]
miR952b	20	CL3387.Contig1_cattail[GTP-binding protein HflX]~~CL4231.Contig2_cattail[serine/arginine repetitive matrix protein 1]~~CL4231.Contig3_cattail[serine/arginine repetitive matrix protein 1]~~CL5013.Contig2_cattail[]~~CL5373.Contig1_cattail[Protein IQ-DOMAIN 1]~~CL5373.Contig2_cattail[Protein IQ-DOMAIN 1 ]~~CL5373.Contig3_cattail[Protein IQ-DOMAIN 1]~~CL5788.Contig1_cattail[calcium-binding protein CM…

## Sheet: Target sequence  
>miR1092	|CL892.Contig1_cattail	|location[2350,2370]	|
5'UGACAGGAAGUGCAGUAGUUU3'
x|||||x|||||||||||o||
3'GGAAACUUCGUCGUCGAUAACGUCGUCGAACCUGUCGUUCACGUCAUCGAACACCGUCUAGUGGAGGUCGGAAAGAUUGGU5' ( -30.80[83.02%] )
>miR1092	|CL892.Contig2_cattail	|location[2350,2370]	|
5'UGACAGGAAGUGCAGUAGUUU3'
x|||||x|||||||||||o||
3'GGAAACUUCGUCGUCGAUAACGUCGUCGAACCUGUCGUUCACGUCAUCGAACACCGUCUAGUGGAGGUCGGAAAGAUUGGU5' ( -30.80[83.02%] )
>miR1092	|Unigene45632_cattail	|location[107,127]	|
5'UGACAGGAAGUGCAGUAGUUU3'
x|||||o|||||||o|||||x
3'AACAAGAUCACUAGUUUACCAGAUACUUAAUCUGUCUUUCACGUUAUCAACUGGUUAUAAUCUCUUGUAUUACUUGUACUA5' ( -29.90[80.81%] )
>miR1172.2	|CL1430.Contig1_cattail	|location[454,472]	|
5'UCGGACUGAGACGCAGUGA3'
|x|x|||||||||||||||
3'AUUACGACCUUUACAACCCUAACCACCACCAUCAUGACUCUGCGUCACUCCUAUGAGGAAAACUACCCAUCUUAUUCGA5' ( -28.90[75.65%] )
>miR1172.2	|CL1430.Contig2_cattail	|location[360,378]	|
5'UCGGACUGAGACGCAGUGA3'
|x|x|||||||||||||||
3'AUUACGACCUUUACAACCCUAACCACCACCAUCAUGACUCUGCGUCACUCCUAUGAGGAAAACUACCCAUCUUAUUCGA5' ( -28.90[75.65%] )
>miR1172.2	|CL1430.Contig3_cattail	|location[360,378]	|
5'UCGGACUGAGACGCAGUGA3'
|x|x|||||||||||||||
3'AUUACGACCUUUACAACCCUAACCACCACCAUCAUGACUCUGCGUCACUCCUAUGAGGAAAACUACCCAUCUUAUUCGA5' ( -28.90[75.65%] )
>miR1172.2	|CL1430.Contig4_cattail	|location[454,472]	|
5'UCGGACUGAGACGCAGUGA3'
|x|x|||||||||||||||
3'AUUACGACCUUUACAACCCUAACCACCACCAUCAUGACUCUGCGUCACUCCUAUGAGGAAAACUACCCAUCUUAUUCGA5' ( -28.90[75.65%] )
>miR1172.2	|CL1430.Contig5_cattail	|location[454,472]	|
5'UCGGACUGAGACGCAGUGA3'
|x|x|||||||||||||||
3'AUUACGACCUUUACAACCCUAACCACCACCAUCAUGACUCUGCGUCACUCCUAUGAGGAAAACUACCCAUCUUAUUCGA5' ( -28.90[75.65%] )
>miR1172.2	|CL1430.Contig6_cattail	|location[454,472]	|
5'UCGGACUGAGACGCAGUGA3'
|x|x|||||||||||||||
3'AUUACGACCUUUACAACCCUAACCACCACCAUCAUGACUCUGCGUCACUCCUAUGAGGAAAACUACCCAUCUUAUUCGA5' ( -28.90[75.65%] )
>miR1172.2	|CL1430.Contig7_cattail	|location[360,378]	|
5'UCGGACUGAGACGCAGUGA3'
|x|x|||||||||||||||
3'AUUACGACCUUUACAACCCUAACCACCACCAUCAUGACUCUGCGUCACUCCUAUGAGGAAAACUACCCAUCUUAUUCGA5' ( -28.90[75.65%] )
>miR1172.2	|CL1430.Contig8_cattail	|location[360,378]	|
5'UCGGACUGAGACGCAGUGA3'
|x|x|||||||||||||||
3'AUUACGACCUUUACAACCCUAACCACCACCAUCAUGACUCUGCGUCACUCCUAUGAGGAAAACUACCCAUCUUAUUCGA5' ( -28.90[75.65%] )
>miR1223b	|Unigene26480_cattail	|location[2904,2924]	|
5'UUAUUGUAGCAUACACCUCUA3'
|x||||o||||x|||||||||
3'AUAGUAUCGGAACAAGUGUUUGGUUUAGGUACUAACGUCGUCUGUGGAGAUCUGGUUAGGGUUCUCUAUUUUCGGACGGGA5' ( -26.50[80.06%] )
>miR156a	|CL5153.Contig1_cattail	|location[3482,3501]	|
5'UGACAGAAGAGAGUGAGCAC3'
|||||||||||||x||||||
3'AGGUCCCAGACCACUUGAGGUUCUUGAUCUACUGUCUUCUCUCUCUCGUGCGACAUCUAGGCCACGAGACACGUUCAAAC5' ( -34.10[89.50%] )
>miR156a	|CL5153.Contig2_cattail	|location[1139,1158]	|
5'UGACAGAAGAGAGUGAGCAC3'
|||||||||||||x||||||
3'ACUGUCUUCUCUCUCUCGUGCGACUUGUAGACCACGAGGUAGUUUCAAAC5' ( -33.60[89.36%] )
>miR156a	|CL5153.Contig3_cattail	|location[1058,1077]	|
5'UGACAGAAGAGAGUGAGCAC3'
|||||||||||||x||||||
3'ACUGUCUUCUCUCUCUCGUGCGACUUGUAGACCACGAGGUAGUUUCAAAC5' ( -33.60[89.36%] )
>miR156a	|CL5244.Contig1_cattail	|location[749,768]	|
5'UGACAGAAGAGAGUGAGCAC3'
|||||||||||||x||||||
3'AGACCACCUUGACAAAGGGGUGCCGACUCAACUGUCUUCUCUCUCUCGUGUCGACCUCAGCGGCUGAGGACGUUCUGUAA5' ( -34.00[89.47%] )
>miR156a	|CL5244.Contig2_cattail	|location[773,792]	|
5'UGACAGAAGAGAGUGAGCAC3'
|||||||||||||x||||||
3'AGACGACCGUAACGAUGGGGUACCGACUCAACUGUCUUCUCUCUCUCGUGUCGACCUCAGACGCUGAGGACGUUCUGUAA5' ( -34.00[89.47%] )
>miR156a	|CL5244.Contig3_cattail	|location[773,792]	|
5'UGACAGAAGAGAGUGAGCAC3'
|||||||||||||x||||||
3'AGACCACCUUGACAAAGGGGUGCCGACUCAACUGUCUUCUCUCUCUCGUGUCGACCUCAGACGCUGAGGACGUUCUGUAA5' ( -34.00[89.47%] )
>miR156a	|CL5244.Contig4_cattail	|location[773,792]	|
5'UGACAGAAGAGAGUGAGCAC3'
|||||||||||||x||||||
3'AGACCAUCACAACAAUAGGGUACCGACUCAACUGUCUUCUCUCUCUCGUGUCGACCUCAGACGCUGAGGACGUUCUGUAA5' ( -34.00[89.47%] )
>miR156a	|CL5244.Contig5_cattail	|location[776,795]	|
5'UGACAGAAGAGAGUGAGCAC3'
|||||||||||||x||||||
3'AGACGACCGUAACGAUGGGGUACCGACUCAACUGUCUUCUCUCUCUCGUGUCGGCCUCAGCCGCUGAGGACGUUCCGUAA5' ( -34.00[89.47%] )
>miR156a	|CL5244.Contig6_cattail	|location[776,795]	|
5'UGACAGAAGAGAGUGAGCAC3'
|||||||||||||x||||||
3'AGACCAUCACAACAAUAGGGUACCGACUCAACUGUCUUCUCUCUCUCGUGUCGGCCUCAGCCGCUGAGGACGUUCCGUAA5' ( -34.00[89.47%] )
>miR156a	|CL6320.Contig1_cattail	|location[1769,1788]	|
5'UGACAGAAGAGAGUGAGCAC3'
|||||||||||||x||||||
3'AGGUUCUAGACGACCUGGUGUUCUUAGUCAACUGUCUUCUCUCUCUCGUGCGGCUUCUAGGCCACGAGGUAAGUUCAAUC5' ( -34.30[89.56%] )
>miR156a	|CL6320.Contig2_cattail	|location[1769,1788]	|
5'UGACAGAAGAGAGUGAGCAC3'
|||||||||||||x||||||
3'AGGUUCUAGACGACCUGGUGUUCUUAGUCAACUGUCUUCUCUCUCUCGUGCGGCUUCUAGGCCACGAGGUAAGUUCAAUC5' ( -34.30[89.56%] )
>miR156a	|CL6893.Contig1_cattail	|location[239,258]	|
5'UGACAGAAGAGAGUGAGCAC3'
|||||||||||||x|||||x
3'GAUAAAUUAUCAUGUCUCCUUCGGUAUUCUACUGUCUUCUCUCUCUCGUACAAAUAGAUUAGACCUUUACGAACAUACUU5' ( -31.90[83.73%] )
>miR156a	|CL6893.Contig2_cattail	|location[582,601]	|
5'UGACAGAAGAGAGUGAGCAC3'
|||||||||||||x|||||x
3'GAUAAAUUAUCAUGUCUCCUUCGGUAUUCUACUGUCUUCUCUCUCUCGUACAAAUAGAUUAGACCUUUACGAACAUACUU5' ( -31.90[83.73%] )
>miR156a	|CL7030.Contig1_cattail	|location[590,609]	|
5'UGACAGAAGAGAGUGAGCAC3'
|o||||x|||||||||||xx
3'CUAAAAGACAUAAUUAGUUACUUAGGUCAGAUUGUCCUCUCUCACUCGGACAACACCAUUUGUGUCUCAUAGGAAAAGAA5' ( -28.80[75.20%] )
>miR156a	|Unigene13306_cattail	|location[2101,2120]	|
5'UGACAGAAGAGAGUGAGCAC3'
|||||||||||||x||||||
3'AGGUCCCAGACCACUUGAGGUUCUUGAUCUACUGUCUUCUCUCUCUCGUGCGACAUCUAGGCCACGAGACACGUUCAAAC5' ( -34.10[89.50%] )
>miR156a	|Unigene13307_cattail	|location[1259,1278]	|
5'UGACAGAAGAGAGUGAGCAC3'
|||||||||||||x||||||
3'AGGUCCCAGACCACUUGAGGUUCUUGAUCUACUGUCUUCUCUCUCUCGUGCGACAUCUAGGCCACGAGACACGUUCAAAC5' ( -34.10[89.50%] )
>miR156a	|Unigene13308_cattail	|location[2640,2659]	|
5'UGACAGAAGAGAGUGAGCAC3'
|||||||||||||x||||||
3'AGGUCCCAGACCACUUGAGGUUCUUGAUCUACUGUCUUCUCUCUCUCGUGCGACAUCUAGGCCACGAGACACGUUCAAAC5' ( -34.10[89.50%] )
>miR156a	|Unigene20391_cattail	|location[298,317]	|
5'UGACAGAAGAGAGUGAGCAC3'
|||||||||||||x||||||
3'ACUGUCUUCUCUCUCUCGUGCGACUUGUAGACCACGAGGUAGUUUCAAAC5' ( -33.60[89.36%] )
>miR156a	|Unigene24083_cattail	|location[566,585]	|
5'UGACAGAAGAGAGUGAGCAC3'
||||||||||||||||||||
3'CGACUGUCUUCUCUCACUCGUGUGUCGCCGUCCGUCGUAGCCGCACUUACGA5' ( -38.00[100.00%] )
>miR156a	|Unigene24963_cattail	|location[326,345]	|
5'UGACAGAAGAGAGUGAGCAC3'
|||||||||||||x||||||
3'AGACCACCUUGACAAAGGGGUGCCGACUCAACUGUCUUCUCUCUCUCGUGUCGACCUCAGCGGCUGAGGACGUUCUGUAA5' ( -34.00[89.47%] )
>miR156a	|Unigene31014_cattail	|location[2,21]	|
5'UGACAGAAGAGAGUGAGCAC3'
||||||||||||||||||||
3'ACCCAAGCGCAUUAAAACGUGAGCCUACCGACUGUCUUCUCUCACUCGUGU5' ( -38.00[100.00%] )
>miR156a	|Unigene38620_cattail	|location[1,20]	|
5'UGACAGAAGAGAGUGAGCAC3'
||||||||||||||||||||
3'CAAAAACUAGAGCUAAACCUGUACCUGCCGACUGUCUUCUCUCACUCGUG5' ( -38.00[100.00%] )
>miR156c-3p	|Unigene24083_cattail	|location[501,523]	|
5'UGCUCACUUCUCUAUCUGUCAGA3'
|||||||||||||xox||||||x
3'UCGUAGCCGCACUUACGACGACGCCAACGCACGAGUGAAGAGAAGAACAGUCGAGAGACUAGAUAAAAAUAGCCAUGAGCAAC5' ( -32.20[76.30%] )
>miR156c-3p	|Unigene32623_cattail	|location[832,854]	|
5'UGCUCACUUCUCUAUCUGUCAGA3'
|||||||||||||x||xo||||x
3'GUUCAGUAGGUAGGAGAUUUCGUUGACAUAACGAGUGAAGAGAAAGUUAGUCGGUAGAUCGUUGAAGUGAUAUUUUCGAUUUG5' ( -31.40[74.06%] )
>miR157a	|CL5153.Contig1_cattail	|location[3482,3502]	|
5'UUGACAGAAGAUAGAGAGCAC3'
x||||||||||x|||||||||
3'CAGGUCCCAGACCACUUGAGGUUCUUGAUCUACUGUCUUCUCUCUCUCGUGCGACAUCUAGGCCACGAGACACGUUCAAAC5' ( -32.30[87.30%] )
>miR157a	|CL5244.Contig1_cattail	|location[749,769]	|
5'UUGACAGAAGAUAGAGAGCAC3'
|||||||||||x|||||||||
3'AAGACCACCUUGACAAAGGGGUGCCGACUCAACUGUCUUCUCUCUCUCGUGUCGACCUCAGCGGCUGAGGACGUUCUGUAA5' ( -32.60[88.83%] )
>miR157a	|CL5244.Contig2_cattail	|location[773,793]	|
5'UUGACAGAAGAUAGAGAGCAC3'
|||||||||||x|||||||||
3'AAGACGACCGUAACGAUGGGGUACCGACUCAACUGUCUUCUCUCUCUCGUGUCGACCUCAGACGCUGAGGACGUUCUGUAA5' ( -32.60[88.83%] )
>miR157a	|CL5244.Contig3_cattail	|location[773,793]	|
5'UUGACAGAAGAUAGAGAGCAC3'
|||||||||||x|||||||||
3'AAGACCACCUUGACAAAGGGGUGCCGACUCAACUGUCUUCUCUCUCUCGUGUCGACCUCAGACGCUGAGGACGUUCUGUAA5' ( -32.60[88.83%] )
>miR157a	|CL5244.Contig4_cattail	|location[773,793]	|
5'UUGACAGAAGAUAGAGAGCAC3'
|||||||||||x|||||||||
3'AAGACCAUCACAACAAUAGGGUACCGACUCAACUGUCUUCUCUCUCUCGUGUCGACCUCAGACGCUGAGGACGUUCUGUAA5' ( -32.60[88.83%] )
>miR157a	|CL5244.Contig5_cattail	|location[776,796]	|
5'UUGACAGAAGAUAGAGAGCAC3'
|||||||||||x|||||||||
3'AAGACGACCGUAACGAUGGGGUACCGACUCAACUGUCUUCUCUCUCUCGUGUCGGCCUCAGCCGCUGAGGACGUUCCGUAA5' ( -32.60[88.83%] )
>miR157a	|CL5244.Contig6_cattail	|location[776,796]	|
5'UUGACAGAAGAUAGAGAGCAC3'
|||||||||||x|||||||||
3'AAGACCAUCACAACAAUAGGGUACCGACUCAACUGUCUUCUCUCUCUCGUGUCGGCCUCAGCCGCUGAGGACGUUCCGUAA5' ( -32.60[88.83%] )
>miR157a	|CL6320.Contig1_cattail	|location[1769,1789]	|
5'UUGACAGAAGAUAGAGAGCAC3'
|||||||||||x|||||||||
3'UAGGUUCUAGACGACCUGGUGUUCUUAGUCAACUGUCUUCUCUCUCUCGUGCGGCUUCUAGGCCACGAGGUAAGUUCAAUC5' ( -32.90[88.92%] )
>miR157a	|CL6320.Contig2_cattail	|location[1769,1789]	|
5'UUGACAGAAGAUAGAGAGCAC3'
|||||||||||x|||||||||
3'UAGGUUCUAGACGACCUGGUGUUCUUAGUCAACUGUCUUCUCUCUCUCGUGCGGCUUCUAGGCCACGAGGUAAGUUCAAUC5' ( -32.90[88.92%] )
>miR157a	|CL6893.Contig1_cattail	|location[239,259]	|
5'UUGACAGAAGAUAGAGAGCAC3'
x||||||||||x||||||||x
3'CGAUAAAUUAUCAUGUCUCCUUCGGUAUUCUACUGUCUUCUCUCUCUCGUACAAAUAGAUUAGACCUUUACGAACAUACUU5' ( -30.10[81.35%] )
>miR157a	|CL6893.Contig2_cattail	|location[582,602]	|
5'UUGACAGAAGAUAGAGAGCAC3'
x||||||||||x||||||||x
3'CGAUAAAUUAUCAUGUCUCCUUCGGUAUUCUACUGUCUUCUCUCUCUCGUACAAAUAGAUUAGACCUUUACGAACAUACUU5' ( -30.10[81.35%] )
>miR157a	|Unigene13306_cattail	|location[2101,2121]	|
5'UUGACAGAAGAUAGAGAGCAC3'
x||||||||||x|||||||||
3'CAGGUCCCAGACCACUUGAGGUUCUUGAUCUACUGUCUUCUCUCUCUCGUGCGACAUCUAGGCCACGAGACACGUUCAAAC5' ( -32.30[87.30%] )
>miR157a	|Unigene13307_cattail	|location[1259,1279]	|
5'UUGACAGAAGAUAGAGAGCAC3'
x||||||||||x|||||||||
3'CAGGUCCCAGACCACUUGAGGUUCUUGAUCUACUGUCUUCUCUCUCUCGUGCGACAUCUAGGCCACGAGACACGUUCAAAC5' ( -32.30[87.30%] )
>miR157a	|Unigene13308_cattail	|location[2640,2660]	|
5'UUGACAGAAGAUAGAGAGCAC3'
x||||||||||x|||||||||
3'CAGGUCCCAGACCACUUGAGGUUCUUGAUCUACUGUCUUCUCUCUCUCGUGCGACAUCUAGGCCACGAGACACGUUCAAAC5' ( -32.30[87.30%] )
>miR157a	|Unigene24083_cattail	|location[566,586]	|
5'UUGACAGAAGAUAGAGAGCAC3'
o||||||||||x||x||||||
3'CGACUGUCUUCUCUCACUCGUGUGUCGCCGUCCGUCGUAGCCGCACUUACGA5' ( -27.40[74.66%] )
>miR157a	|Unigene24963_cattail	|location[326,346]	|
5'UUGACAGAAGAUAGAGAGCAC3'
|||||||||||x|||||||||
3'AAGACCACCUUGACAAAGGGGUGCCGACUCAACUGUCUUCUCUCUCUCGUGUCGACCUCAGCGGCUGAGGACGUUCUGUAA5' ( -32.60[88.83%] )
>miR157a	|Unigene25000_cattail	|location[493,513]	|
5'UUGACAGAAGAUAGAGAGCAC3'
|||||||||||||||||||||
3'UCCUCCUUUCUUCCCGUACGCCACUGCGACAACUGUCUUCUAUCUCUCGUGACUCAUACUCGACGUACCACUAGACGUAGA5' ( -36.90[100.00%] )
>miR157a	|Unigene31014_cattail	|location[2,22]	|
5'UUGACAGAAGAUAGAGAGCAC3'
o||||||||||x||x||||||
3'AACCCAAGCGCAUUAAAACGUGAGCCUACCGACUGUCUUCUCUCACUCGUGU5' ( -27.40[74.66%] )
>miR157a	|Unigene38620_cattail	|location[1,21]	|
5'UUGACAGAAGAUAGAGAGCAC3'
o||||||||||x||x||||||
3'CCAAAAACUAGAGCUAAACCUGUACCUGCCGACUGUCUUCUCUCACUCGUG5' ( -27.40[74.66%] )
>miR157d-3p	|Unigene3403_cattail	|location[408,428]	|
5'GCUCUCUAUGCUUCUGUCAUC3'
||x|||||||||||o|||x||
3'UAGUUGGUGAAAACGGAGUGGUAACGACAACGUGAGAUACGAAGGCAGAAGAAGGAGGAGGAGAGGGAAGAGGUGGAAGUU5' ( -31.20[78.00%] )
>miR157d-3p	|Unigene5265_cattail	|location[52,72]	|
5'GCUCUCUAUGCUUCUGUCAUC3'
x|||o||x|||||||||||o|
3'ACGGGAAGUAUUCAAUCCCUGUCCUACGUAAGAGGGAGACGAAGACAGUGGUAAAUUCAAAGGGUUAAAGUAAACGUCGCG5' ( -30.40[76.38%] )
>miR157d-3p	|Unigene25000_cattail	|location[431,451]	|
5'GCUCUCUAUGCUUCUGUCAUC3'
|||||||||||||||||||||
3'ACGUACCACUAGACGUAGAGUGAGGAAACACGAGAGAUACGAAGACAGUAGUGGAAGUCGAGGGAAAAUGGAGUUAGGUAU5' ( -39.80[100.00%] )
>miR159a	|CL725.Contig2_cattail	|location[324,344]	|
5'UUUGGAUUGAAGGGAGCUCUA3'
xx|||||||||||||||||ox
3'GAAUUAGUGACAUUUGUUGAACAUAGAACACCACCUAACUUCCCUCGAGGAUAUGUAAUAGUUUGAUUUUGAUUUCUUUUC5' ( -35.00[93.58%] )
>miR159a	|CL725.Contig4_cattail	|location[324,344]	|
5'UUUGGAUUGAAGGGAGCUCUA3'
xx|||||||||||||||||ox
3'GAAUUAGUGACAUUUGUUGAACAUAGAACACCACCUAACUUCCCUCGAGGAUAUGUAAUAGUUUGAUUUUGAUUUCUUUUC5' ( -35.00[93.58%] )
>miR159a	|CL1312.Contig1_cattail	|location[1803,1823]	|
5'UUUGGAUUGAAGGGAGCUCUA3'
o|||||||||||xo|||||o|
3'GAGGAUAGACCUCUUCUUCGAUUUUUCAAGGAACCUAACUUCGUUCGAGGUAGUGACAUAGCCACGUUGAAGCCGAUAGUA5' ( -30.20[80.53%] )
>miR159a	|CL1312.Contig2_cattail	|location[2222,2242]	|
5'UUUGGAUUGAAGGGAGCUCUA3'
o|||||||||||xo|||||o|
3'GAGGAUAGACCUCUUCUUCGAUUUUUCAAGGAACCUAACUUCGUUCGAGGUAGUGACAUAGCCACGUUGAAGCCGAUAGUA5' ( -30.20[80.53%] )
>miR159a	|CL1312.Contig4_cattail	|location[3284,3304]	|
5'UUUGGAUUGAAGGGAGCUCUA3'
o|||||||||||xo|||||o|
3'GAGGAUAGACCUCUUCUUCGAUUUUUCAAGGAACCUAACUUCGUUCGAGGUAGUGACAGUUGUUUUAGUAGUCACAGUUGC5' ( -30.20[80.53%] )
>miR159a	|CL1312.Contig5_cattail	|location[3064,3084]	|
5'UUUGGAUUGAAGGGAGCUCUA3'
o|||||||||||xo|||||o|
3'GAGGAUAGACCUCUUCUUCGAUUUUUCAAGGAACCUAACUUCGUUCGAGGUAGUGACAUAGCCACGUUGAAGCCGAUAGUA5' ( -30.20[80.53%] )
>miR159a	|CL1312.Contig6_cattail	|location[1867,1887]	|
5'UUUGGAUUGAAGGGAGCUCUA3'
o|||||||||||xo|||||o|
3'GAGGAUAGACCUCUUCUUCGAUUUUUCAAGGAACCUAACUUCGUUCGAGGUAGUGACAGUUGUUUUAGUAGUCACAGUUGC5' ( -30.20[80.53%] )
>miR159a	|CL1312.Contig7_cattail	|location[2442,2462]	|
5'UUUGGAUUGAAGGGAGCUCUA3'
o|||||||||||xo|||||o|
3'GAGGAUAGACCUCUUCUUCGAUUUUUCAAGGAACCUAACUUCGUUCGAGGUAGUGACAGUUGUUUUAGUAGUCACAGUUGC5' ( -30.20[80.53%] )
>miR159a	|CL1312.Contig9_cattail	|location[3142,3162]	|
5'UUUGGAUUGAAGGGAGCUCUA3'
o|||||||||||xo|||||o|
3'GAGGAUAGACCUCUUCUUCGAUUUUUCAAGGAACCUAACUUCGUUCGAGGUAGUGACAUAGCCACGUUGAAGCCGAUAGUA5' ( -30.20[80.53%] )
>miR159a	|CL1312.Contig10_cattail	|location[1725,1745]	|
5'UUUGGAUUGAAGGGAGCUCUA3'
o|||||||||||xo|||||o|
3'GAGGAUAGACCUCUUCUUCGAUUUUUCAAGGAACCUAACUUCGUUCGAGGUAGUGACAUAGCCACGUUGAAGCCGAUAGUA5' ( -30.20[80.53%] )
>miR159a	|CL1312.Contig11_cattail	|location[2300,2320]	|
5'UUUGGAUUGAAGGGAGCUCUA3'
o|||||||||||xo|||||o|
3'GAGGAUAGACCUCUUCUUCGAUUUUUCAAGGAACCUAACUUCGUUCGAGGUAGUGACAUAGCCACGUUGAAGCCGAUAGUA5' ( -30.20[80.53%] )
>miR159a	|CL1312.Contig12_cattail	|location[3206,3226]	|
5'UUUGGAUUGAAGGGAGCUCUA3'
o|||||||||||xo|||||o|
3'GAGGAUAGACCUCUUCUUCGAUUUUUCAAGGAACCUAACUUCGUUCGAGGUAGUGACAGUUGUUUUAGUAGUCACAGUUGC5' ( -30.20[80.53%] )
>miR159a	|CL1312.Contig13_cattail	|location[1945,1965]	|
5'UUUGGAUUGAAGGGAGCUCUA3'
o|||||||||||xo|||||o|
3'GAGGAUAGACCUCUUCUUCGAUUUUUCAAGGAACCUAACUUCGUUCGAGGUAGUGACAGUUGUUUUAGUAGUCACAGUUGC5' ( -30.20[80.53%] )
>miR159a	|CL5275.Contig1_cattail	|location[758,778]	|
5'UUUGGAUUGAAGGGAGCUCUA3'
o|||||o||||||||||||ox
3'CCUCUACUCAACCUAGAACGUGAUAGAAACGAACCUGACUUCCCUCGAGGGAAGAGAGAUGAUCGGGCACAUUGUAUUUCU5' ( -36.40[97.85%] )
>miR159a	|CL5275.Contig2_cattail	|location[1766,1786]	|
5'UUUGGAUUGAAGGGAGCUCUA3'
o|||||o||||||||||||ox
3'CCUCUACUCAACCUAGAACGUGAUAGAAACGAACCUGACUUCCCUCGAGGGAAGAGAGAUGAUCGGGCACAUUGUAUUUCU5' ( -36.40[97.85%] )
>miR159a	|CL5957.Contig1_cattail	|location[993,1013]	|
5'UUUGGAUUGAAGGGAGCUCUA3'
||||||xo|||||o|||||x|
3'GCAUGUUAUCGUUCGGUAGGAGGUGAAACGAAACCUCGCUUCCUUCGAGUUUUUCGGAGUUUUAAUAGUUUUUCAAGGGGU5' ( -28.20[75.40%] )
>miR159a	|Unigene8064_cattail	|location[362,382]	|
5'UUUGGAUUGAAGGGAGCUCUA3'
|x||||||||||||x||||xx
3'GGUAAUAUAAGUCUUCGAACCCAACAAAUCACACCUAACUUCCCGCGAGUCCCGGAGGUACUGUUACAGAAUUACCUUCGU5' ( -29.20[78.92%] )
>miR159a	|Unigene11747_cattail	|location[340,360]	|
5'UUUGGAUUGAAGGGAGCUCUA3'
x||||x|||||||||||||ox
3'ACGGUGGCCUCGGCUAGCCGCGGCCCCUUUUAACCCAACUUCCCUCGAGGCCGAAUUGCCUCUCGCCGUUGUACCCGCCGC5' ( -31.40[84.64%] )
>miR159a	|Unigene11996_cattail	|location[158,178]	|
5'UUUGGAUUGAAGGGAGCUCUA3'
x|||||x||||||||||||ox
3'UGGUCGAUAGUGGUCCUAGACAAACCCAUAUAACCUCACUUCCCUCGAGGCAGAAGUGUCUGGGUUCUUCUCCGGACCUUC5' ( -32.30[86.13%] )
>miR159a	|Unigene12435_cattail	|location[1064,1084]	|
5'UUUGGAUUGAAGGGAGCUCUA3'
o|||||x||||||||||||o|
3'GGUUGGUCGAUCAUCAUAGUCAAAGCCAUAGAACCUCACUUCCCUCGAGGUUGAAGUCUCCAGGUCACUGCCCGGGUCUUC5' ( -33.10[88.50%] )
>miR159a	|Unigene27553_cattail	|location[2364,2384]	|
5'UUUGGAUUGAAGGGAGCUCUA3'
o|||||||||||xo|||||o|
3'GAGGAUAGACCUCUUCUUCGAUUUUUCAAGGAACCUAACUUCGUUCGAGGUAGUGACAGUUGUUUUAGUAGUCACAGUUGC5' ( -30.20[80.53%] )
>miR159a	|Unigene38133_cattail	|location[375,395]	|
5'UUUGGAUUGAAGGGAGCUCUA3'
o|||||o||||||||||||ox
3'GAACCUGACUUCCCUCGAGGGAAGGAGUGUUGAGGUAGUGCGUUUGUCAUU5' ( -36.30[98.64%] )
>miR160a	|Unigene28313_cattail	|location[1389,1409]	|
5'UGCCUGGCUCCCUGUAUGCCA3'
||||||||||||||o||||||
3'GACCUGUUUAACCUAUAUCUUUAACCAAGUACGGACCGAGGGACGUACGGUCGUCCUUUACAUCACUUUGACUCGUCGCCU5' ( -46.10[100.00%] )
>miR160a	|Unigene32804_cattail	|location[187,207]	|
5'UGCCUGGCUCCCUGUAUGCCA3'
|x||||||||||||o|||x|x
3'GAAUCGAUGUUUUCAACAGGAUCAAUCAACAGGGACCGAGGGACGUACUGGUGAUCAAAACCCUAUUGUUAUAAUUAGACU5' ( -38.30[83.08%] )
>miR160a	|Unigene39212_cattail	|location[61,81]	|
5'UGCCUGGCUCCCUGUAUGCCA3'
|||||||||||x|||xxx|||
3'GGAGCUACAGGAACGGUUCCGACAGAAGCCACGGACCGAGGAACAACGGGUGCGGUUGUACGCGCUCUCGCUACAACUCGA5' ( -34.20[74.19%] )
>miR160a-3p	|CL8890.Contig1_cattail	|location[1226,1246]	|
5'GCGUGCAAGGAGCCAAGCAUG3'
|||||||||||x||||x||||
3'UUUGUACUCUUGGAACACUUCAAGUAACCUCGCACGUUCCUGGGUUAGUACCAAUAGCGGUCACUCGAUGAUGGACCCUAC5' ( -33.20[74.94%] )
>miR160a-3p	|CL8890.Contig2_cattail	|location[560,580]	|
5'GCGUGCAAGGAGCCAAGCAUG3'
|||||||||||x||||x||||
3'UUUGUACUCUUGGAACACUUCAAGUAACCUCGCACGUUCCUGGGUUAGUACCAAUAGCGGUCACUCGAUGAUGGACCCUAC5' ( -33.20[74.94%] )
>miR164a	|CL7434.Contig1_cattail	|location[1080,1100]	|
5'UGGAGAAGCAGGGCACGUGCA3'
|o|||x|||||o|||||||||
3'GUCCCUAAUAUCACAUUCGAUGGUGCUCGUAUCUCAUCGUCUCGUGCACGUUAAGUGUACGUACUUCGCGUUUAAGAUUGU5' ( -35.40[78.49%] )
>miR164a	|CL7434.Contig2_cattail	|location[1002,1022]	|
5'UGGAGAAGCAGGGCACGUGCA3'
|o|||x|||||o|||||||||
3'GUCCCUAAUAUCACAUUCGAUGGUGCUCGUAUCUCAUCGUCUCGUGCACGUUAAGUGUACGUACUUCGCGUUUAAGAUUGU5' ( -35.40[78.49%] )
>miR164a	|CL8914.Contig2_cattail	|location[679,699]	|
5'UGGAGAAGCAGGGCACGUGCA3'
||||||||||||||||x|||x
3'GCGCGUUCAUUCUACUCGGGACUCGAUCCAACCUCUUCGUCCCGUGAACGAGCAUCGAGAGAUUCGGGACGCCACGAACCA5' ( -39.70[87.64%] )
>miR164a	|Unigene276_cattail	|location[1824,1844]	|
5'UGGAGAAGCAGGGCACGUGCA3'
||||||||||||||xx|x||x
3'AGAUUGAAGUAAGAUUCAAAGAGUAAAGAUACCUCUUCGUCCCGCUCUCGCGUGAGGCCAAUGAGGAAGGGUGUGGAGUUU5' ( -35.00[77.61%] )
>miR164a	|Unigene936_cattail	|location[482,502]	|
5'UGGAGAAGCAGGGCACGUGCA3'
||||||||||||||||x|||x
3'CCGCCACGCUGUACUUCAAACCUCCCUCCCACCUCUUCGUCCCGUGAACGAGUAUGGGGAGAUUCGAGCCGCACCCCACCA5' ( -39.40[87.56%] )
>miR164a	|Unigene8321_cattail	|location[240,260]	|
5'UGGAGAAGCAGGGCACGUGCA3'
||||||||||||||||x||xx
3'AGUACAAUCUUCCUCUCCAUUCUCCCUACAACCUCUUCGUCCCGUGAACAAGUAUGAGGAGUUUCGAGUGACCUCGAACCA5' ( -35.30[77.92%] )
>miR164a	|Unigene13837_cattail	|location[436,456]	|
5'UGGAGAAGCAGGGCACGUGCA3'
||||||||||||x||||||xx
3'GAACCGGAGAGACGACCGGGAGGUAGCGUAACCUCUUCGUCCAGUGCACCCAGUUUAGACCCCAGUUCAGGGGAAACAAGA5' ( -33.70[74.23%] )
>miR164a	|Unigene13838_cattail	|location[569,589]	|
5'UGGAGAAGCAGGGCACGUGCA3'
||||||||||||x||||||xx
3'GAACCGGAGAGACGACCGGGAGGUAGCGUAACCUCUUCGUCCAGUGCACCCAGUUUAGACCCCAGUUCAGGGGAAACAAGA5' ( -33.70[74.23%] )
>miR164a	|Unigene14913_cattail	|location[306,326]	|
5'UGGAGAAGCAGGGCACGUGCA3'
||||||||||||xx||||||x
3'UCACCGGCUACGGAGGCCGCUGCCAUAACCACCUCUUCGUCCAAUGCACGCCGCCGAGGGAGAGCAACGUCGAAAGCAUCC5' ( -36.30[80.85%] )
>miR164a	|Unigene18342_cattail	|location[530,550]	|
5'UGGAGAAGCAGGGCACGUGCA3'
|||||||||||o||x||x||x
3'ACCUCAACGUCCCGUCCGCCAGCUCUCGCUACCUCUUCGUCUCGAGCUCGCGGGCCGUUACCUCCCCCACCCUCCUCAACC5' ( -33.60[74.50%] )
>miR164a	|Unigene21153_cattail	|location[751,771]	|
5'UGGAGAAGCAGGGCACGUGCA3'
||||||||||||||||x|||x
3'CCGCCACGCUGUACUUCAAACCUCCCUCCCACCUCUUCGUCCCGUGAACGAGUAUGGGGAGAUUCGAGCCGCACCCCACCA5' ( -39.40[87.56%] )
>miR164a	|Unigene54639_cattail	|location[15,35]	|
5'UGGAGAAGCAGGGCACGUGCA3'
|||||||||||||||||||||
3'AGAGGAAGAGGAACCACUCCUCCCGAGACAACCUCUUCGUCCCGUGCACGUUUCGUGUUGAUAGA5' ( -45.30[100.00%] )
>miR164a-3p	|CL8358.Contig1_cattail	|location[224,244]	|
5'CAUGUGCCCAUCUUCUCCACC3'
|||||||||||||||||||||
3'GAAGUACACGGGUAGAAGAGGUGGCUCGAGUUUGGAUAGAUUAAUUACCGCUUU5' ( -43.30[100.00%] )
>miR165a	|CL1634.Contig1_cattail	|location[1093,1113]	|
5'UCGGACCAGGCUUCAUACCCC3'
||||||||||||||||x||||
3'AAGAGAGGAAGAGAAGAGCCGCUUUUCUAGAGCCUGGUCCGAAGUAAGGGGAGUUGGUAUCGAAGGUUUCAAGAACCGGGG5' ( -40.70[89.85%] )
>miR165a	|CL1634.Contig2_cattail	|location[981,1001]	|
5'UCGGACCAGGCUUCAUACCCC3'
||||||||||||||||x||||
3'AAGAGAGGAAGAGAAGAGCCGCUUUUCUAGAGCCUGGUCCGAAGUAAGGGGAGUUGGUAUCGAAGGUUUCAAGAACCGGGG5' ( -40.70[89.85%] )
>miR165a	|CL1634.Contig3_cattail	|location[1948,1968]	|
5'UCGGACCAGGCUUCAUACCCC3'
||||||||||||||||x||||
3'AAGAGAGGAAGAGAAGAGCCGCUUUUCUAGAGCCUGGUCCGAAGUAAGGGGAGUUGGUAUCGAAGGUUUCAAGAACCGGGG5' ( -40.70[89.85%] )
>miR165a	|CL1634.Contig4_cattail	|location[2060,2080]	|
5'UCGGACCAGGCUUCAUACCCC3'
||||||||||||||||x||||
3'AAGAGAGGAAGAGAAGAGCCGCUUUUCUAGAGCCUGGUCCGAAGUAAGGGGAGUUGGUAUCGAAGGUUUCAAGAACCGGGG5' ( -40.70[89.85%] )
>miR165a	|CL1634.Contig5_cattail	|location[870,890]	|
5'UCGGACCAGGCUUCAUACCCC3'
||||||||||||||||x||||
3'AAGAGAGGAAGAGAAGAGCCGCUUUUCUAGAGCCUGGUCCGAAGUAAGGGGAGUUGGUAUCGAAGGUUUCAAGAACCGGGG5' ( -40.70[89.85%] )
>miR165a	|CL1634.Contig6_cattail	|location[2059,2079]	|
5'UCGGACCAGGCUUCAUACCCC3'
||||||||||||||||x||||
3'AAGAGAGGAAGAGAAGAGCCGCUUUUCUAGAGCCUGGUCCGAAGUAAGGGGAGUUGGUAUCGAAGGUUUCAAGAACCGGGG5' ( -40.70[89.85%] )
>miR165a	|CL1634.Contig7_cattail	|location[982,1002]	|
5'UCGGACCAGGCUUCAUACCCC3'
||||||||||||||||x||||
3'AAGAGAGGAAGAGAAGAGCCGCUUUUCUAGAGCCUGGUCCGAAGUAAGGGGAGUUGGUAUCGAAGGUUUCAAGAACCGGGG5' ( -40.70[89.85%] )
>miR165a	|CL1634.Contig8_cattail	|location[2171,2191]	|
5'UCGGACCAGGCUUCAUACCCC3'
||||||||||||||||x||||
3'AAGAGAGGAAGAGAAGAGCCGCUUUUCUAGAGCCUGGUCCGAAGUAAGGGGAGUUGGUAUCGAAGGUUUCAAGAACCGGGG5' ( -40.70[89.85%] )
>miR165a	|CL3112.Contig2_cattail	|location[1004,1024]	|
5'UCGGACCAGGCUUCAUACCCC3'
o|||||||||||||||x||xx
3'GUGCACUUUAGCGUUGUUAGAGUUGACGUAGGCCUGGUCCGAAGUAGGGUCCGUAGACCUGGGUUAGCUGUCGUCAGGGAC5' ( -36.80[81.06%] )
>miR165a	|CL3112.Contig3_cattail	|location[794,814]	|
5'UCGGACCAGGCUUCAUACCCC3'
o|||||||||||||||x||xx
3'AAGCCCUUUGUCGUUACUAAGGUUAUCUUAGGCCUGGUCCGAAGUAGGGUUGGUAGCCUUGGGUGAGUUGUCGUCAAGGUC5' ( -36.80[81.60%] )
>miR165a	|CL3112.Contig4_cattail	|location[758,778]	|
5'UCGGACCAGGCUUCAUACCCC3'
o|||||||||||||||x||xx
3'GUGCACUUUAGCGUUGUUAGAGUUGACGUAGGCCUGGUCCGAAGUAGGGUCCGUAGACCUGGGUUAGCUGUCGUCAGGGAC5' ( -36.80[81.06%] )
>miR165a	|CL3112.Contig5_cattail	|location[758,778]	|
5'UCGGACCAGGCUUCAUACCCC3'
o|||||||||||||||x||xx
3'GUGCACUUUAGCGUUGUUAGAGUUGACGUAGGCCUGGUCCGAAGUAGGGUCCGUAGACCUGGGUUAGCUGUCGUCAGGGAC5' ( -36.80[81.06%] )
>miR165a	|CL3112.Contig6_cattail	|location[791,811]	|
5'UCGGACCAGGCUUCAUACCCC3'
o|||||||||||||||x||xx
3'ACACCCUUUGUCGUUACUAAGGUUAUCUUAGGCCUGGUCCGAAGUAGGGUUGGUAGACGUGGGUAAGCUGUCGCCAAGGUC5' ( -36.80[81.60%] )
>miR165a	|CL3112.Contig7_cattail	|location[758,778]	|
5'UCGGACCAGGCUUCAUACCCC3'
o|||||||||||||||x||xx
3'GUGCACUUUAGCGUUGUUAGAGUUGACGUAGGCCUGGUCCGAAGUAGGGUCCGUAGACCUGGGUUAGCUGUCGUCAGGGAC5' ( -36.80[81.06%] )
>miR165a	|Unigene26806_cattail	|location[1004,1024]	|
5'UCGGACCAGGCUUCAUACCCC3'
o|||||||||||||||x||xx
3'GUGCACUUUAGCGUUGUUAGAGUUGACGUAGGCCUGGUCCGAAGUAGGGUCCGUAGACCUGGGUUAGCUGUCGUCAGGGAC5' ( -36.80[81.06%] )
>miR165a	|Unigene26807_cattail	|location[644,664]	|
5'UCGGACCAGGCUUCAUACCCC3'
o|||||||||||||||x||xx
3'GUGCACUUUAGCGUUGUUAGAGUUGACGUAGGCCUGGUCCGAAGUAGGGUCCGUAGACCUGGGUAAGCUGUCGGCAGGGAC5' ( -36.80[81.06%] )
>miR165a	|Unigene26808_cattail	|location[794,814]	|
5'UCGGACCAGGCUUCAUACCCC3'
o|||||||||||||||x||xx
3'GUACACUUUAUCGUUGUUAGGGUUGACUUAGGCCUGGUCCGAAGUAGGGUUGGUAGCCUUGGGUGAGUUGUCGUCAAGGUC5' ( -36.80[81.60%] )
>miR165a	|Unigene26811_cattail	|location[794,814]	|
5'UCGGACCAGGCUUCAUACCCC3'
o|||||||||||||||x||xx
3'GUACACUUUAUCGUUGUUAGGGUUGACUUAGGCCUGGUCCGAAGUAGGGUUGGUAGCCUUGGGUGAGUUGUCGUCAAGGUC5' ( -36.80[81.60%] )
>miR165a	|Unigene26812_cattail	|location[1004,1024]	|
5'UCGGACCAGGCUUCAUACCCC3'
o|||||||||||||||x||xx
3'GUGCACUUUAGCGUUGUUAGAGUUGACGUAGGCCUGGUCCGAAGUAGGGUCCGUAGACCUGGGUUAGCUGUCGUCAGGGAC5' ( -36.80[81.06%] )
>miR165a	|Unigene26815_cattail	|location[794,814]	|
5'UCGGACCAGGCUUCAUACCCC3'
o|||||||||||||||x||xx
3'GUACACUUUAUCGUUGUUAGGGUUGACUUAGGCCUGGUCCGAAGUAGGGUUGGUAGCCUUGGGUGAGUUGUCGUCAAGGUC5' ( -36.80[81.60%] )
>miR165a-3p	|CL1230.Contig1_cattail	|location[1148,1165]	|
5'UCGGACCAGGCUUUCCCC3'
oxoo||||||||||||||
3'UACAAGGCAAAGCAGGUUUACACUGUUCGUGUUUUGGUCCGAAAGGGGAUCAUCGGGUACAGUACCGACCAUGUAAGU5' ( -30.40[77.35%] )
>miR165a-3p	|CL1230.Contig2_cattail	|location[900,917]	|
5'UCGGACCAGGCUUUCCCC3'
oxoo||||||||||||||
3'UACAAGGCAAAGCAGGUUUACACUGUUCGUGUUUUGGUCCGAAAGGGGAUCAUCGGGUACAGUACCGACCAUGUAAGU5' ( -30.40[77.35%] )
>miR165a-3p	|CL1230.Contig3_cattail	|location[552,569]	|
5'UCGGACCAGGCUUUCCCC3'
oxoo||||||||||||||
3'UACAAGGCAAAGCAGGUUUACACUGUUCGUGUUUUGGUCCGAAAGGGGAUCAUCGGGUACAGUACCGACCAUGUAAGU5' ( -30.40[77.35%] )
>miR165a-3p	|CL1634.Contig1_cattail	|location[1096,1113]	|
5'UCGGACCAGGCUUUCCCC3'
|||||||||||||oxxx|
3'AAGAGAGGAAGAGAAGAGCCGCUUUUCUAGAGCCUGGUCCGAAGUAAGGGGAGUUGGUAUCGAAGGUUUCAAGAACCG5' ( -34.40[87.53%] )
>miR165a-3p	|CL1634.Contig2_cattail	|location[984,1001]	|
5'UCGGACCAGGCUUUCCCC3'
|||||||||||||oxxx|
3'AAGAGAGGAAGAGAAGAGCCGCUUUUCUAGAGCCUGGUCCGAAGUAAGGGGAGUUGGUAUCGAAGGUUUCAAGAACCG5' ( -34.40[87.53%] )
>miR165a-3p	|CL1634.Contig3_cattail	|location[1951,1968]	|
5'UCGGACCAGGCUUUCCCC3'
|||||||||||||oxxx|
3'AAGAGAGGAAGAGAAGAGCCGCUUUUCUAGAGCCUGGUCCGAAGUAAGGGGAGUUGGUAUCGAAGGUUUCAAGAACCG5' ( -34.40[87.53%] )
>miR165a-3p	|CL1634.Contig4_cattail	|location[2063,2080]	|
5'UCGGACCAGGCUUUCCCC3'
|||||||||||||oxxx|
3'AAGAGAGGAAGAGAAGAGCCGCUUUUCUAGAGCCUGGUCCGAAGUAAGGGGAGUUGGUAUCGAAGGUUUCAAGAACCG5' ( -34.40[87.53%] )
>miR165a-3p	|CL1634.Contig5_cattail	|location[873,890]	|
5'UCGGACCAGGCUUUCCCC3'
|||||||||||||oxxx|
3'AAGAGAGGAAGAGAAGAGCCGCUUUUCUAGAGCCUGGUCCGAAGUAAGGGGAGUUGGUAUCGAAGGUUUCAAGAACCG5' ( -34.40[87.53%] )
>miR165a-3p	|CL1634.Contig6_cattail	|location[2062,2079]	|
5'UCGGACCAGGCUUUCCCC3'
|||||||||||||oxxx|
3'AAGAGAGGAAGAGAAGAGCCGCUUUUCUAGAGCCUGGUCCGAAGUAAGGGGAGUUGGUAUCGAAGGUUUCAAGAACCG5' ( -34.40[87.53%] )
>miR165a-3p	|CL1634.Contig7_cattail	|location[985,1002]	|
5'UCGGACCAGGCUUUCCCC3'
|||||||||||||oxxx|
3'AAGAGAGGAAGAGAAGAGCCGCUUUUCUAGAGCCUGGUCCGAAGUAAGGGGAGUUGGUAUCGAAGGUUUCAAGAACCG5' ( -34.40[87.53%] )
>miR165a-3p	|CL1634.Contig8_cattail	|location[2174,2191]	|
5'UCGGACCAGGCUUUCCCC3'
|||||||||||||oxxx|
3'AAGAGAGGAAGAGAAGAGCCGCUUUUCUAGAGCCUGGUCCGAAGUAAGGGGAGUUGGUAUCGAAGGUUUCAAGAACCG5' ( -34.40[87.53%] )
>miR165a-3p	|CL3112.Contig2_cattail	|location[1007,1024]	|
5'UCGGACCAGGCUUUCCCC3'
o||||||||||||oxx||
3'GUGCACUUUAGCGUUGUUAGAGUUGACGUAGGCCUGGUCCGAAGUAGGGUCCGUAGACCUGGGUUAGCUGUCGUCAGG5' ( -31.20[79.39%] )
>miR165a-3p	|CL3112.Contig3_cattail	|location[797,814]	|
5'UCGGACCAGGCUUUCCCC3'
o||||||||||||oxx||
3'AAGCCCUUUGUCGUUACUAAGGUUAUCUUAGGCCUGGUCCGAAGUAGGGUUGGUAGCCUUGGGUGAGUUGUCGUCAAG5' ( -31.20[79.39%] )
>miR165a-3p	|CL3112.Contig4_cattail	|location[761,778]	|
5'UCGGACCAGGCUUUCCCC3'
o||||||||||||oxx||
3'GUGCACUUUAGCGUUGUUAGAGUUGACGUAGGCCUGGUCCGAAGUAGGGUCCGUAGACCUGGGUUAGCUGUCGUCAGG5' ( -31.20[79.39%] )
>miR165a-3p	|CL3112.Contig5_cattail	|location[761,778]	|
5'UCGGACCAGGCUUUCCCC3'
o||||||||||||oxx||
3'GUGCACUUUAGCGUUGUUAGAGUUGACGUAGGCCUGGUCCGAAGUAGGGUCCGUAGACCUGGGUUAGCUGUCGUCAGG5' ( -31.20[79.39%] )
>miR165a-3p	|CL3112.Contig6_cattail	|location[794,811]	|
5'UCGGACCAGGCUUUCCCC3'
o||||||||||||oxx||
3'ACACCCUUUGUCGUUACUAAGGUUAUCUUAGGCCUGGUCCGAAGUAGGGUUGGUAGACGUGGGUAAGCUGUCGCCAAG5' ( -31.20[79.39%] )
>miR165a-3p	|CL3112.Contig7_cattail	|location[761,778]	|
5'UCGGACCAGGCUUUCCCC3'
o||||||||||||oxx||
3'GUGCACUUUAGCGUUGUUAGAGUUGACGUAGGCCUGGUCCGAAGUAGGGUCCGUAGACCUGGGUUAGCUGUCGUCAGG5' ( -31.20[79.39%] )
>miR165a-3p	|CL7218.Contig1_cattail	|location[349,366]	|
5'UCGGACCAGGCUUUCCCC3'
xx||||||||||||xx||
3'GGUUCUAGGCUCGUGACCAAGACUCGGUCUCUCCUGGUCCGAAACCGGGGUAACCCAUAUCAUACCAUUAAACUUCAA5' ( -30.00[76.73%] )
>miR165a-3p	|CL7218.Contig2_cattail	|location[349,366]	|
5'UCGGACCAGGCUUUCCCC3'
xx||||||||||||xx||
3'GGUUCUAGGCUCGUGACCAAGACUCGGUCUCUCCUGGUCCGAAACCGGGGUAACCCAUAUCAUACCAUUAAACUUCAA5' ( -30.00[76.73%] )
>miR165a-3p	|Unigene10569_cattail	|location[295,312]	|
5'UCGGACCAGGCUUUCCCC3'
||oo||||o||||||||x
3'AGCUUCGUCAACUCGGGUAGUUUGCGGCCGAGUUUGGUUCGAAAGGGAGAGACGACGACGACAACAACGACGACGAAG5' ( -29.40[74.81%] )
>miR165a-3p	|Unigene26541_cattail	|location[5090,5107]	|
5'UCGGACCAGGCUUUCCCC3'
o||x|||||||||o||||
3'CGCCCCUGGUGAGGCGGCAAACGGCCACCAGGCAUGGUCCGAAGGGGGCGUAGGCUAGGGUGCGCGACAUGUCGGCUA5' ( -31.40[79.29%] )
>miR165a-3p	|Unigene26806_cattail	|location[1007,1024]	|
5'UCGGACCAGGCUUUCCCC3'
o||||||||||||oxx||
3'GUGCACUUUAGCGUUGUUAGAGUUGACGUAGGCCUGGUCCGAAGUAGGGUCCGUAGACCUGGGUUAGCUGUCGUCAGG5' ( -31.20[79.39%] )
>miR165a-3p	|Unigene26807_cattail	|location[647,664]	|
5'UCGGACCAGGCUUUCCCC3'
o||||||||||||oxx||
3'GUGCACUUUAGCGUUGUUAGAGUUGACGUAGGCCUGGUCCGAAGUAGGGUCCGUAGACCUGGGUAAGCUGUCGGCAGG5' ( -31.20[79.39%] )
>miR165a-3p	|Unigene26808_cattail	|location[797,814]	|
5'UCGGACCAGGCUUUCCCC3'
o||||||||||||oxx||
3'GUACACUUUAUCGUUGUUAGGGUUGACUUAGGCCUGGUCCGAAGUAGGGUUGGUAGCCUUGGGUGAGUUGUCGUCAAG5' ( -31.20[79.39%] )
>miR165a-3p	|Unigene26811_cattail	|location[797,814]	|
5'UCGGACCAGGCUUUCCCC3'
o||||||||||||oxx||
3'GUACACUUUAUCGUUGUUAGGGUUGACUUAGGCCUGGUCCGAAGUAGGGUUGGUAGCCUUGGGUGAGUUGUCGUCAAG5' ( -31.20[79.39%] )
>miR165a-3p	|Unigene26812_cattail	|location[1007,1024]	|
5'UCGGACCAGGCUUUCCCC3'
o||||||||||||oxx||
3'GUGCACUUUAGCGUUGUUAGAGUUGACGUAGGCCUGGUCCGAAGUAGGGUCCGUAGACCUGGGUUAGCUGUCGUCAGG5' ( -31.20[79.39%] )
>miR165a-3p	|Unigene26815_cattail	|location[797,814]	|
5'UCGGACCAGGCUUUCCCC3'
o||||||||||||oxx||
3'GUACACUUUAUCGUUGUUAGGGUUGACUUAGGCCUGGUCCGAAGUAGGGUUGGUAGCCUUGGGUGAGUUGUCGUCAAG5' ( -31.20[79.39%] )
>miR166a	|CL1634.Contig1_cattail	|location[1093,1113]	|
5'UCGGACCAGGCUUCAUUCCCC3'
|||||||||||||||||||||
3'AAGAGAGGAAGAGAAGAGCCGCUUUUCUAGAGCCUGGUCCGAAGUAAGGGGAGUUGGUAUCGAAGGUUUCAAGAACCGGGG5' ( -45.10[100.00%] )
>miR166a	|CL1634.Contig2_cattail	|location[981,1001]	|
5'UCGGACCAGGCUUCAUUCCCC3'
|||||||||||||||||||||
3'AAGAGAGGAAGAGAAGAGCCGCUUUUCUAGAGCCUGGUCCGAAGUAAGGGGAGUUGGUAUCGAAGGUUUCAAGAACCGGGG5' ( -45.10[100.00%] )
>miR166a	|CL1634.Contig3_cattail	|location[1948,1968]	|
5'UCGGACCAGGCUUCAUUCCCC3'
|||||||||||||||||||||
3'AAGAGAGGAAGAGAAGAGCCGCUUUUCUAGAGCCUGGUCCGAAGUAAGGGGAGUUGGUAUCGAAGGUUUCAAGAACCGGGG5' ( -45.10[100.00%] )
>miR166a	|CL1634.Contig4_cattail	|location[2060,2080]	|
5'UCGGACCAGGCUUCAUUCCCC3'
|||||||||||||||||||||
3'AAGAGAGGAAGAGAAGAGCCGCUUUUCUAGAGCCUGGUCCGAAGUAAGGGGAGUUGGUAUCGAAGGUUUCAAGAACCGGGG5' ( -45.10[100.00%] )
>miR166a	|CL1634.Contig5_cattail	|location[870,890]	|
5'UCGGACCAGGCUUCAUUCCCC3'
|||||||||||||||||||||
3'AAGAGAGGAAGAGAAGAGCCGCUUUUCUAGAGCCUGGUCCGAAGUAAGGGGAGUUGGUAUCGAAGGUUUCAAGAACCGGGG5' ( -45.10[100.00%] )
>miR166a	|CL1634.Contig6_cattail	|location[2059,2079]	|
5'UCGGACCAGGCUUCAUUCCCC3'
|||||||||||||||||||||
3'AAGAGAGGAAGAGAAGAGCCGCUUUUCUAGAGCCUGGUCCGAAGUAAGGGGAGUUGGUAUCGAAGGUUUCAAGAACCGGGG5' ( -45.10[100.00%] )
>miR166a	|CL1634.Contig7_cattail	|location[982,1002]	|
5'UCGGACCAGGCUUCAUUCCCC3'
|||||||||||||||||||||
3'AAGAGAGGAAGAGAAGAGCCGCUUUUCUAGAGCCUGGUCCGAAGUAAGGGGAGUUGGUAUCGAAGGUUUCAAGAACCGGGG5' ( -45.10[100.00%] )
>miR166a	|CL1634.Contig8_cattail	|location[2171,2191]	|
5'UCGGACCAGGCUUCAUUCCCC3'
|||||||||||||||||||||
3'AAGAGAGGAAGAGAAGAGCCGCUUUUCUAGAGCCUGGUCCGAAGUAAGGGGAGUUGGUAUCGAAGGUUUCAAGAACCGGGG5' ( -45.10[100.00%] )
>miR166a	|CL3112.Contig2_cattail	|location[1004,1024]	|
5'UCGGACCAGGCUUCAUUCCCC3'
o|||||||||||||||o||xx
3'GUGCACUUUAGCGUUGUUAGAGUUGACGUAGGCCUGGUCCGAAGUAGGGUCCGUAGACCUGGGUUAGCUGUCGUCAGGGAC5' ( -37.70[83.41%] )
>miR166a	|CL3112.Contig3_cattail	|location[794,814]	|
5'UCGGACCAGGCUUCAUUCCCC3'
o|||||||||||||||o||xx
3'AAGCCCUUUGUCGUUACUAAGGUUAUCUUAGGCCUGGUCCGAAGUAGGGUUGGUAGCCUUGGGUGAGUUGUCGUCAAGGUC5' ( -37.70[83.96%] )
>miR166a	|CL3112.Contig4_cattail	|location[758,778]	|
5'UCGGACCAGGCUUCAUUCCCC3'
o|||||||||||||||o||xx
3'GUGCACUUUAGCGUUGUUAGAGUUGACGUAGGCCUGGUCCGAAGUAGGGUCCGUAGACCUGGGUUAGCUGUCGUCAGGGAC5' ( -37.70[83.41%] )
>miR166a	|CL3112.Contig5_cattail	|location[758,778]	|
5'UCGGACCAGGCUUCAUUCCCC3'
o|||||||||||||||o||xx
3'GUGCACUUUAGCGUUGUUAGAGUUGACGUAGGCCUGGUCCGAAGUAGGGUCCGUAGACCUGGGUUAGCUGUCGUCAGGGAC5' ( -37.70[83.41%] )
>miR166a	|CL3112.Contig6_cattail	|location[791,811]	|
5'UCGGACCAGGCUUCAUUCCCC3'
o|||||||||||||||o||xx
3'ACACCCUUUGUCGUUACUAAGGUUAUCUUAGGCCUGGUCCGAAGUAGGGUUGGUAGACGUGGGUAAGCUGUCGCCAAGGUC5' ( -37.70[83.96%] )
>miR166a	|CL3112.Contig7_cattail	|location[758,778]	|
5'UCGGACCAGGCUUCAUUCCCC3'
o|||||||||||||||o||xx
3'GUGCACUUUAGCGUUGUUAGAGUUGACGUAGGCCUGGUCCGAAGUAGGGUCCGUAGACCUGGGUUAGCUGUCGUCAGGGAC5' ( -37.70[83.41%] )
>miR166a	|CL6208.Contig1_cattail	|location[1302,1322]	|
5'UCGGACCAGGCUUCAUUCCCC3'
ox|||||||||||||||||xx
3'ACGCACUCUAUCGAUACUAAGGUUACCUUAGACCUGGUCCGAAGUAAGGUCCGUAAACCUGGGUGAGGUAUCUUCAAGGAC5' ( -36.00[79.65%] )
>miR166a	|CL6208.Contig2_cattail	|location[1302,1322]	|
5'UCGGACCAGGCUUCAUUCCCC3'
ox|||||||||||||||||xx
3'ACGCACUCUAUCGAUACUAAGGUUACCUUAGACCUGGUCCGAAGUAAGGUCCGUAAACCUGGGUGAGGUAUCUUCAAGGAC5' ( -36.00[79.65%] )
>miR166a	|Unigene26806_cattail	|location[1004,1024]	|
5'UCGGACCAGGCUUCAUUCCCC3'
o|||||||||||||||o||xx
3'GUGCACUUUAGCGUUGUUAGAGUUGACGUAGGCCUGGUCCGAAGUAGGGUCCGUAGACCUGGGUUAGCUGUCGUCAGGGAC5' ( -37.70[83.41%] )
>miR166a	|Unigene26807_cattail	|location[644,664]	|
5'UCGGACCAGGCUUCAUUCCCC3'
o|||||||||||||||o||xx
3'GUGCACUUUAGCGUUGUUAGAGUUGACGUAGGCCUGGUCCGAAGUAGGGUCCGUAGACCUGGGUAAGCUGUCGGCAGGGAC5' ( -37.70[83.41%] )
>miR166a	|Unigene26808_cattail	|location[794,814]	|
5'UCGGACCAGGCUUCAUUCCCC3'
o|||||||||||||||o||xx
3'GUACACUUUAUCGUUGUUAGGGUUGACUUAGGCCUGGUCCGAAGUAGGGUUGGUAGCCUUGGGUGAGUUGUCGUCAAGGUC5' ( -37.70[83.96%] )
>miR166a	|Unigene26811_cattail	|location[794,814]	|
5'UCGGACCAGGCUUCAUUCCCC3'
o|||||||||||||||o||xx
3'GUACACUUUAUCGUUGUUAGGGUUGACUUAGGCCUGGUCCGAAGUAGGGUUGGUAGCCUUGGGUGAGUUGUCGUCAAGGUC5' ( -37.70[83.96%] )
>miR166a	|Unigene26812_cattail	|location[1004,1024]	|
5'UCGGACCAGGCUUCAUUCCCC3'
o|||||||||||||||o||xx
3'GUGCACUUUAGCGUUGUUAGAGUUGACGUAGGCCUGGUCCGAAGUAGGGUCCGUAGACCUGGGUUAGCUGUCGUCAGGGAC5' ( -37.70[83.41%] )
>miR166a	|Unigene26815_cattail	|location[794,814]	|
5'UCGGACCAGGCUUCAUUCCCC3'
o|||||||||||||||o||xx
3'GUACACUUUAUCGUUGUUAGGGUUGACUUAGGCCUGGUCCGAAGUAGGGUUGGUAGCCUUGGGUGAGUUGUCGUCAAGGUC5' ( -37.70[83.96%] )
>miR166g-3p	|CL1634.Contig1_cattail	|location[1093,1113]	|
5'UCGGACCAGGCUUCAUUCCUC3'
|||||||||||||||||||o|
3'AAGAGAGGAAGAGAAGAGCCGCUUUUCUAGAGCCUGGUCCGAAGUAAGGGGAGUUGGUAUCGAAGGUUUCAAGAACCGGGG5' ( -42.10[97.91%] )
>miR166g-3p	|CL1634.Contig2_cattail	|location[981,1001]	|
5'UCGGACCAGGCUUCAUUCCUC3'
|||||||||||||||||||o|
3'AAGAGAGGAAGAGAAGAGCCGCUUUUCUAGAGCCUGGUCCGAAGUAAGGGGAGUUGGUAUCGAAGGUUUCAAGAACCGGGG5' ( -42.10[97.91%] )
>miR166g-3p	|CL1634.Contig3_cattail	|location[1948,1968]	|
5'UCGGACCAGGCUUCAUUCCUC3'
|||||||||||||||||||o|
3'AAGAGAGGAAGAGAAGAGCCGCUUUUCUAGAGCCUGGUCCGAAGUAAGGGGAGUUGGUAUCGAAGGUUUCAAGAACCGGGG5' ( -42.10[97.91%] )
>miR166g-3p	|CL1634.Contig4_cattail	|location[2060,2080]	|
5'UCGGACCAGGCUUCAUUCCUC3'
|||||||||||||||||||o|
3'AAGAGAGGAAGAGAAGAGCCGCUUUUCUAGAGCCUGGUCCGAAGUAAGGGGAGUUGGUAUCGAAGGUUUCAAGAACCGGGG5' ( -42.10[97.91%] )
>miR166g-3p	|CL1634.Contig5_cattail	|location[870,890]	|
5'UCGGACCAGGCUUCAUUCCUC3'
|||||||||||||||||||o|
3'AAGAGAGGAAGAGAAGAGCCGCUUUUCUAGAGCCUGGUCCGAAGUAAGGGGAGUUGGUAUCGAAGGUUUCAAGAACCGGGG5' ( -42.10[97.91%] )
>miR166g-3p	|CL1634.Contig6_cattail	|location[2059,2079]	|
5'UCGGACCAGGCUUCAUUCCUC3'
|||||||||||||||||||o|
3'AAGAGAGGAAGAGAAGAGCCGCUUUUCUAGAGCCUGGUCCGAAGUAAGGGGAGUUGGUAUCGAAGGUUUCAAGAACCGGGG5' ( -42.10[97.91%] )
>miR166g-3p	|CL1634.Contig7_cattail	|location[982,1002]	|
5'UCGGACCAGGCUUCAUUCCUC3'
|||||||||||||||||||o|
3'AAGAGAGGAAGAGAAGAGCCGCUUUUCUAGAGCCUGGUCCGAAGUAAGGGGAGUUGGUAUCGAAGGUUUCAAGAACCGGGG5' ( -42.10[97.91%] )
>miR166g-3p	|CL1634.Contig8_cattail	|location[2171,2191]	|
5'UCGGACCAGGCUUCAUUCCUC3'
|||||||||||||||||||o|
3'AAGAGAGGAAGAGAAGAGCCGCUUUUCUAGAGCCUGGUCCGAAGUAAGGGGAGUUGGUAUCGAAGGUUUCAAGAACCGGGG5' ( -42.10[97.91%] )
>miR166g-3p	|CL3112.Contig2_cattail	|location[1004,1024]	|
5'UCGGACCAGGCUUCAUUCCUC3'
o|||||||||||||||o||xx
3'GUGCACUUUAGCGUUGUUAGAGUUGACGUAGGCCUGGUCCGAAGUAGGGUCCGUAGACCUGGGUUAGCUGUCGUCAGGGAC5' ( -38.10[88.40%] )
>miR166g-3p	|CL3112.Contig3_cattail	|location[794,814]	|
5'UCGGACCAGGCUUCAUUCCUC3'
o|||||||||||||||o||xx
3'AAGCCCUUUGUCGUUACUAAGGUUAUCUUAGGCCUGGUCCGAAGUAGGGUUGGUAGCCUUGGGUGAGUUGUCGUCAAGGUC5' ( -38.10[89.02%] )
>miR166g-3p	|CL3112.Contig4_cattail	|location[758,778]	|
5'UCGGACCAGGCUUCAUUCCUC3'
o|||||||||||||||o||xx
3'GUGCACUUUAGCGUUGUUAGAGUUGACGUAGGCCUGGUCCGAAGUAGGGUCCGUAGACCUGGGUUAGCUGUCGUCAGGGAC5' ( -38.10[88.40%] )
>miR166g-3p	|CL3112.Contig5_cattail	|location[758,778]	|
5'UCGGACCAGGCUUCAUUCCUC3'
o|||||||||||||||o||xx
3'GUGCACUUUAGCGUUGUUAGAGUUGACGUAGGCCUGGUCCGAAGUAGGGUCCGUAGACCUGGGUUAGCUGUCGUCAGGGAC5' ( -38.10[88.40%] )
>miR166g-3p	|CL3112.Contig6_cattail	|location[791,811]	|
5'UCGGACCAGGCUUCAUUCCUC3'
o|||||||||||||||o||xx
3'ACACCCUUUGUCGUUACUAAGGUUAUCUUAGGCCUGGUCCGAAGUAGGGUUGGUAGACGUGGGUAAGCUGUCGCCAAGGUC5' ( -38.10[89.02%] )
>miR166g-3p	|CL3112.Contig7_cattail	|location[758,778]	|
5'UCGGACCAGGCUUCAUUCCUC3'
o|||||||||||||||o||xx
3'GUGCACUUUAGCGUUGUUAGAGUUGACGUAGGCCUGGUCCGAAGUAGGGUCCGUAGACCUGGGUUAGCUGUCGUCAGGGAC5' ( -38.10[88.40%] )
>miR166g-3p	|CL6208.Contig1_cattail	|location[1302,1322]	|
5'UCGGACCAGGCUUCAUUCCUC3'
ox|||||||||||||||||xx
3'ACGCACUCUAUCGAUACUAAGGUUACCUUAGACCUGGUCCGAAGUAAGGUCCGUAAACCUGGGUGAGGUAUCUUCAAGGAC5' ( -36.40[84.45%] )
>miR166g-3p	|CL6208.Contig2_cattail	|location[1302,1322]	|
5'UCGGACCAGGCUUCAUUCCUC3'
ox|||||||||||||||||xx
3'ACGCACUCUAUCGAUACUAAGGUUACCUUAGACCUGGUCCGAAGUAAGGUCCGUAAACCUGGGUGAGGUAUCUUCAAGGAC5' ( -36.40[84.45%] )
>miR166g-3p	|Unigene26806_cattail	|location[1004,1024]	|
5'UCGGACCAGGCUUCAUUCCUC3'
o|||||||||||||||o||xx
3'GUGCACUUUAGCGUUGUUAGAGUUGACGUAGGCCUGGUCCGAAGUAGGGUCCGUAGACCUGGGUUAGCUGUCGUCAGGGAC5' ( -38.10[88.40%] )
>miR166g-3p	|Unigene26807_cattail	|location[644,664]	|
5'UCGGACCAGGCUUCAUUCCUC3'
o|||||||||||||||o||xx
3'GUGCACUUUAGCGUUGUUAGAGUUGACGUAGGCCUGGUCCGAAGUAGGGUCCGUAGACCUGGGUAAGCUGUCGGCAGGGAC5' ( -38.10[88.40%] )
>miR166g-3p	|Unigene26808_cattail	|location[794,814]	|
5'UCGGACCAGGCUUCAUUCCUC3'
o|||||||||||||||o||xx
3'GUACACUUUAUCGUUGUUAGGGUUGACUUAGGCCUGGUCCGAAGUAGGGUUGGUAGCCUUGGGUGAGUUGUCGUCAAGGUC5' ( -38.10[89.02%] )
>miR166g-3p	|Unigene26811_cattail	|location[794,814]	|
5'UCGGACCAGGCUUCAUUCCUC3'
o|||||||||||||||o||xx
3'GUACACUUUAUCGUUGUUAGGGUUGACUUAGGCCUGGUCCGAAGUAGGGUUGGUAGCCUUGGGUGAGUUGUCGUCAAGGUC5' ( -38.10[89.02%] )
>miR166g-3p	|Unigene26812_cattail	|location[1004,1024]	|
5'UCGGACCAGGCUUCAUUCCUC3'
o|||||||||||||||o||xx
3'GUGCACUUUAGCGUUGUUAGAGUUGACGUAGGCCUGGUCCGAAGUAGGGUCCGUAGACCUGGGUUAGCUGUCGUCAGGGAC5' ( -38.10[88.40%] )
>miR166g-3p	|Unigene26815_cattail	|location[794,814]	|
5'UCGGACCAGGCUUCAUUCCUC3'
o|||||||||||||||o||xx
3'GUACACUUUAUCGUUGUUAGGGUUGACUUAGGCCUGGUCCGAAGUAGGGUUGGUAGCCUUGGGUGAGUUGUCGUCAAGGUC5' ( -38.10[89.02%] )
>miR167a	|CL6839.Contig1_cattail	|location[1218,1239]	|
5'UGAAGCUGCCAGCAUGAUCUGA3'
||||||||||||||||||||||
3'UCACCUCACUACACCACAUGGUAUUCUUCGACUUCGACGGUCGUACUAGACUAGAGAAAGAGGGGUGCGAGAAUUUUUAGAA5' ( -43.20[100.00%] )
>miR167a	|CL6839.Contig2_cattail	|location[1301,1322]	|
5'UGAAGCUGCCAGCAUGAUCUGA3'
||||||||||||||||||||||
3'UCACCUCACUACACCACAUGGUAUUCUUCGACUUCGACGGUCGUACUAGACUAGAGAAAGAGGGGUGCGAGAAUUUUUAGAA5' ( -43.20[100.00%] )
>miR167a	|CL6839.Contig3_cattail	|location[673,694]	|
5'UGAAGCUGCCAGCAUGAUCUGA3'
||||||||||||||||||||||
3'UCACCUCACUACACCACAUGGUAUUCUUCGACUUCGACGGUCGUACUAGACUAGAGAAAGAGGGGUGCGAGAAUUUUUAGAA5' ( -43.20[100.00%] )
>miR167a	|CL8044.Contig1_cattail	|location[233,254]	|
5'UGAAGCUGCCAGCAUGAUCUGA3'
||||||||||||||||||||||
3'CGGCUUAAGCUAAAACAACCACACUCUCCAACUUCGACGGUCGUACUAGACUUGAGUACGCCUAAAUACAAUACCUUUUCUU5' ( -43.10[100.00%] )
>miR167a	|CL8044.Contig2_cattail	|location[825,846]	|
5'UGAAGCUGCCAGCAUGAUCUGA3'
|||||||||||||||||||||x
3'CGGCUUAAGCUAAAACAACCACACUCUCCAACUUCGACGGUCGUACUAGACCAGAAAGGUUCAGAAGUACGUCAAUCAUCUC5' ( -42.40[98.15%] )
>miR167a	|Unigene33054_cattail	|location[341,362]	|
5'UGAAGCUGCCAGCAUGAUCUGA3'
||||||||||||||||||||||
3'GACUUCGACGGUCGUACUAGACUACGGAGAGAGGGGGAGUAGGAGUCUUAAGA5' ( -43.20[100.00%] )
>miR167f-3p	|CL2072.Contig2_cattail	|location[2390,2410]	|
5'AGAUCAUGUGGCAGUUUCAUC3'
x|||||||||||||xx|||x|
3'GGUAGCCCUUCAACAGAAGGGAGGCUCUAAACUAGUACACCGUCUUAGUCGAGGUUCCUCUCUAGGGCCGGCUAGAAAGGU5' ( -28.90[78.53%] )
>miR168a	|CL1292.Contig1_cattail	|location[2751,2771]	|
5'UCGCUUGGUGCAGGUCGGGAA3'
|||||||||||||||||||||
3'AAGCGAACCACGUCCAGCCCUUGCGAAGCCAAGCCAGAAGCUAGCCCAGCCU5' ( -44.60[100.00%] )
>miR168a	|CL5512.Contig2_cattail	|location[541,561]	|
5'UCGCUUGGUGCAGGUCGGGAA3'
|||||||||||||||||||||
3'UAAGCGAACCACGUCCAGCCCUUGGUGAGCUAGACGAGUGGCUACUCGGCCUA5' ( -44.60[100.00%] )
>miR168a	|CL6603.Contig2_cattail	|location[507,527]	|
5'UCGCUUGGUGCAGGUCGGGAA3'
|x|||||||||||x||||||x
3'AACAGACUCACCGAACCGCUAUUUGGACCCAACGAACCACGUCGAGCCCUCGACAGGAACUACCUGGUCGUCGCUGCCUUA5' ( -36.80[83.07%] )
>miR168a	|CL6603.Contig3_cattail	|location[355,375]	|
5'UCGCUUGGUGCAGGUCGGGAA3'
|x|||||||||||x|||||||
3'GACCGACUCACUGAACUAUACCUUGGACCCAACGAACCACGUCGAGCCCUUGACAGGAGCUGCCUGGUCGUCAAUGUCCUG5' ( -37.00[83.52%] )
>miR168a	|CL6603.Contig4_cattail	|location[479,499]	|
5'UCGCUUGGUGCAGGUCGGGAA3'
|x|||||||||||x||||||x
3'AACAGACUCACCGAACCGCUAUUUGGACCCAACGAACCACGUCGAGCCCUCGACAGGAACUACCUGGUCGUCGCUGCCUUA5' ( -36.80[83.07%] )
>miR168a	|CL6603.Contig5_cattail	|location[479,499]	|
5'UCGCUUGGUGCAGGUCGGGAA3'
|x|||||||||||x||||||x
3'AACAGACUCACCGAACCGCUAUUUGGACCCAACGAACCACGUCGAGCCCUCGACAGGAACUACCUGGUCGUCGCUGCCUUA5' ( -36.80[83.07%] )
>miR168a	|CL6603.Contig6_cattail	|location[586,606]	|
5'UCGCUUGGUGCAGGUCGGGAA3'
|x|||||||||||x||||||x
3'UACAAACCUACCGUAUUCCACCUCGAACGCAACGAACCACGUCGAGCCCUCGGCCUCCAGAACUACUUGGUUGUCGGCUCC5' ( -36.80[83.07%] )
>miR168a	|CL6603.Contig7_cattail	|location[586,606]	|
5'UCGCUUGGUGCAGGUCGGGAA3'
|x|||||||||||x||||||x
3'UACAAACCUACCGUAUUCCACCUCGAACGCAACGAACCACGUCGAGCCCUCGGCCUCCAGAACUACUUGGUUGUCGGCUCC5' ( -36.80[83.07%] )
>miR168a	|CL6603.Contig8_cattail	|location[355,375]	|
5'UCGCUUGGUGCAGGUCGGGAA3'
|x|||||||||||x|||||||
3'GACCGACUCACUGAACUAUACCUUGGACCCAACGAACCACGUCGAGCCCUUGACAGGAGCUGCCUGGUCGUCAAUGUCCUG5' ( -37.00[83.52%] )
>miR168a	|CL6603.Contig9_cattail	|location[586,606]	|
5'UCGCUUGGUGCAGGUCGGGAA3'
|x|||||||||||x||||||x
3'UACAAACCUACCGUAUUCCACCUCGAACGCAACGAACCACGUCGAGCCCUCGGCCUCCAGAACUACUUGGUUGUCGGCUCC5' ( -36.80[83.07%] )
>miR168a	|CL6603.Contig10_cattail	|location[355,375]	|
5'UCGCUUGGUGCAGGUCGGGAA3'
|x|||||||||||x|||||||
3'GACCGACUCACUGAACUAUACCUUGGACCCAACGAACCACGUCGAGCCCUUGACAGGAGCUGCCUGGUCGUCAAUGUCCUG5' ( -37.00[83.52%] )
>miR168a	|CL6603.Contig11_cattail	|location[586,606]	|
5'UCGCUUGGUGCAGGUCGGGAA3'
|x|||||||||||x||||||x
3'UACAAACCUACCGUAUUCCACCUCGAACGCAACGAACCACGUCGAGCCCUCGGCCUCCAGAACUACUUGGUUGUCGGCUCC5' ( -36.80[83.07%] )
>miR168a	|CL6603.Contig12_cattail	|location[586,606]	|
5'UCGCUUGGUGCAGGUCGGGAA3'
|x|||||||||||x||||||x
3'UACAAACCUACCGUAUUCCACCUCGAACGCAACGAACCACGUCGAGCCCUCGGCCUCCAGAACUACUUGGUUGUCGGCUCC5' ( -36.80[83.07%] )
>miR168a	|CL6603.Contig13_cattail	|location[355,375]	|
5'UCGCUUGGUGCAGGUCGGGAA3'
|x|||||||||||x|||||||
3'GACCGACUCACUGAACUAUACCUUGGACCCAACGAACCACGUCGAGCCCUUGACAGGAGCUGCCUGGUCGUCAAUGUCCUG5' ( -37.00[83.52%] )
>miR168a	|CL6603.Contig14_cattail	|location[586,606]	|
5'UCGCUUGGUGCAGGUCGGGAA3'
|x|||||||||||x||||||x
3'UACAAACCUACCGUAUUCCACCUCGAACGCAACGAACCACGUCGAGCCCUCGGCCUCCAGAACUACUUGGUUGUCGGCUCC5' ( -36.80[83.07%] )
>miR168a	|CL6603.Contig15_cattail	|location[507,527]	|
5'UCGCUUGGUGCAGGUCGGGAA3'
|x|||||||||||x||||||x
3'AACAGACUCACCGAACCGCUAUUUGGACCCAACGAACCACGUCGAGCCCUCGACAGGAACUACCUGGUCGUCGCUGCCUUA5' ( -36.80[83.07%] )
>miR168a	|Unigene27393_cattail	|location[683,703]	|
5'UCGCUUGGUGCAGGUCGGGAA3'
|||||||||||||||||||||
3'ACAUCCCAAAACCAGCGGCGGCGGAGACUGAGCGAACCACGUCCAGCCCUUGCUAGAGCUCCGACAGCCUAGGCUAGGCUC5' ( -44.60[100.00%] )
>miR168a-3p	|CL698.Contig1_cattail	|location[3380,3400]	|
5'CCCGCCUUGCAUCAACUGAAU3'
x|||||||||||||||xx|x|
3'AAAGUCGUUCAACGAGUUCGUCGAGGAGUUUGGCGGAACGUAGUUGCAUCAGUAGACCUAACGGUUCUUUUCGACCAGAAU5' ( -30.00[75.00%] )
>miR168a-3p	|CL698.Contig2_cattail	|location[1142,1162]	|
5'CCCGCCUUGCAUCAACUGAAU3'
x|||||||||||||||xx|x|
3'AAAGUCGUUCAACGAGUUCGUCGAGGAGUUUGGCGGAACGUAGUUGCAUCAGUAGACCUAACGGUUCUUUUCGACCAGAAU5' ( -30.00[75.00%] )
>miR168a-3p	|CL698.Contig3_cattail	|location[3707,3727]	|
5'CCCGCCUUGCAUCAACUGAAU3'
x|||||||||||||||xx|x|
3'AAAGUCGUUCAACGAGUUCGUCGAGGAGUUUGGCGGAACGUAGUUGCAUCAGUAGACCUAACGGUUCUUUUCGACCAGAAU5' ( -30.00[75.00%] )
>miR168a-3p	|CL1292.Contig1_cattail	|location[2699,2719]	|
5'CCCGCCUUGCAUCAACUGAAU3'
|||||||||||o|||||||||
3'CGAAGCCAAGCCAGAAGCUAGCCCAGCCUAGGGCGGAACGUGGUUGACUUAGCCUCGGCCAUUGCGCUUAAACAAGCAGUC5' ( -39.90[98.52%] )
>miR168a-3p	|CL5512.Contig2_cattail	|location[490,510]	|
5'CCCGCCUUGCAUCAACUGAAU3'
||x||||||||||||||||||
3'GGUGAGCUAGACGAGUGGCUACUCGGCCUAGGACGGAACGUAGUUGACUUAGGCUCGGCCUCUCGCUGUUAGAGGCGGGCA5' ( -34.40[84.94%] )
>miR168a-3p	|Unigene27393_cattail	|location[626,646]	|
5'CCCGCCUUGCAUCAACUGAAU3'
|||||||||||o|||||||||
3'GCUCCGACAGCCUAGGCUAGGCUCAGCCUAGGGCGGAACGUGGUUGACUUAACCUCGGCCAUUUCGCUAAUGGUGGUGUAG5' ( -39.80[98.51%] )
>miR169b	|Unigene27497_cattail	|location[446,466]	|
5'CAGCCAAGGAUGACUUGCCGG3'
x||||||||||||x|||||o|
3'AUACUUUGCUUUAUGGUCUAUCUUAUAGUAUUCGGUUCCUACUCAACGGUCCCUUCGCUGUUUUCUCCACGGUUGUCUGGU5' ( -32.80[74.04%] )
>miR169b	|Unigene31114_cattail	|location[177,197]	|
5'CAGCCAAGGAUGACUUGCCGG3'
||||||||||||||||||||o
3'UCGAAUUGUAAUCCGAGUUCUUCAAACCACGUCGGUUCCUACUGAACGGCUGUUGAGCUUUCCUAUACAAUGAGAAAGGAA5' ( -41.40[95.17%] )
>miR170	|Unigene14019_cattail	|location[806,826]	|
5'UGAUUGAGCCGUGUCAAUAUC3'
|||||||||||o|o|||||||
3'UCCCCGCGGGGCUACCCAUGCCCCUCGACCACUAACUCGGCGCGGUUAUAGGGCCAACGUGACUGCUUUAAGGGGCGGAGC5' ( -34.90[97.21%] )
>miR170	|Unigene14882_cattail	|location[491,511]	|
5'UGAUUGAGCCGUGUCAAUAUC3'
|||||||||||||o|||||||
3'AAUUUAUUAACGUAAACUAACUCGGCACGGUUAUAGUGUUAAGAACGAACCGAAACAGCGGGAAAC5' ( -35.60[98.34%] )
>miR170	|Unigene26409_cattail	|location[1021,1041]	|
5'UGAUUGAGCCGUGUCAAUAUC3'
|||||||||||o|o|||||||
3'UCCCCAAAUGGCUAUCCGCUCCCUUCAACGACUAACUCGGCGCGGUUAUAGGGCAAACGUGACUGUUACAAAGGCCGGAGG5' ( -35.20[97.24%] )
>miR171b-3p	|Unigene59069_cattail	|location[229,249]	|
5'CGAGCCGAACCAAUAUCACUC3'
|||||||||||x|o|||||o|
3'AAGGAGAGGUCGUAGAGCAGUUUGUUGACGGCUCGGCUUGGGUGUAGUGGGUUGAAGCACUCCUGCAGCUAGUAUCGUAAU5' ( -34.70[87.41%] )
>miR172a	|CL300.Contig2_cattail	|location[2096,2116]	|
5'AGAAUCUUGAUGAUGCUGCAU3'
||||||o|||||||||||||x
3'UUCUUUCCUCUCGACAAUGUCACGGACAGCUCUUAGGACUACUACGACGUCUCCUCUUGUCACCGUUACCUCAUCCCGGUA5' ( -33.70[97.40%] )
>miR172a	|CL300.Contig3_cattail	|location[726,746]	|
5'AGAAUCUUGAUGAUGCUGCAU3'
||||||o|||||||||||||x
3'UUCUUUCCUCUCGACAAUGUCACGGACAGCUCUUAGGACUACUACGACGUCUCCUCUUGUCACCGUUACCUCAUCCCGGUA5' ( -33.70[97.40%] )
>miR172a	|CL300.Contig4_cattail	|location[1815,1835]	|
5'AGAAUCUUGAUGAUGCUGCAU3'
||||||o||||||||||||xx
3'CUCGUUCUCGUCGACAAUGUCACCACCAUCUCUUAGGACUACUACGACGCCUUCUCUUGUCACUGUCGCCCCAUCCUGGUG5' ( -33.40[96.53%] )
>miR172a	|CL300.Contig5_cattail	|location[1119,1139]	|
5'AGAAUCUUGAUGAUGCUGCAU3'
||||||o|||||||||||||x
3'UUCUUUCCUCUCGACAAUGUCACGGACAGCUCUUAGGACUACUACGACGUCUCCUCUUGUCACCGUUACCUCAUCCCGGUA5' ( -33.70[97.40%] )
>miR172a	|CL300.Contig6_cattail	|location[2685,2705]	|
5'AGAAUCUUGAUGAUGCUGCAU3'
||||||o||||||||||||xx
3'CUCGUUCUCGUCGACAAUGUCACCACCAUCUCUUAGGACUACUACGACGCCUUCUCUUGUCACUGUCGCCCCAUCCUGGUG5' ( -33.40[96.53%] )
>miR172a	|CL300.Contig7_cattail	|location[1644,1664]	|
5'AGAAUCUUGAUGAUGCUGCAU3'
||||||o||||||||||||xx
3'CUCGUUCUCGUCGACAAUGUCACCACCAUCUCUUAGGACUACUACGACGCCUUCUCUUGUCACUGUCGCCCCAUCCUGGUG5' ( -33.40[96.53%] )
>miR172a	|CL300.Contig8_cattail	|location[973,993]	|
5'AGAAUCUUGAUGAUGCUGCAU3'
||||||o|||||||||||||x
3'UUCUUUCCUCUCGACAAUGUCACGGACAGCUCUUAGGACUACUACGACGUCUCCUCUUGUCACCGUUACCUCAUCCCGGUA5' ( -33.70[97.40%] )
>miR172a	|CL300.Contig9_cattail	|location[1703,1723]	|
5'AGAAUCUUGAUGAUGCUGCAU3'
||||||o|||||||||||||x
3'UUCUUUCCUCUCGACAAUGUCACGGACAGCUCUUAGGACUACUACGACGUCUCCUCUUGUCACCGUUACCUCAUCCCGGUA5' ( -33.70[97.40%] )
>miR172a	|CL300.Contig10_cattail	|location[1689,1709]	|
5'AGAAUCUUGAUGAUGCUGCAU3'
||||||o|||||||||||||x
3'UUCUUUCCUCUCGACAAUGUCACGGACAGCUCUUAGGACUACUACGACGUCUCCUCUUGUCACCGUUACCUCAUCCCGGUA5' ( -33.70[97.40%] )
>miR172a	|CL300.Contig11_cattail	|location[2082,2102]	|
5'AGAAUCUUGAUGAUGCUGCAU3'
||||||o|||||||||||||x
3'UUCUUUCCUCUCGACAAUGUCACGGACAGCUCUUAGGACUACUACGACGUCUCCUCUUGUCACCGUUACCUCAUCCCGGUA5' ( -33.70[97.40%] )
>miR172a	|CL300.Contig12_cattail	|location[1689,1709]	|
5'AGAAUCUUGAUGAUGCUGCAU3'
||||||o||||||||||||xx
3'CUCGUUCUCGUCGACAAUGUCACCACCAUCUCUUAGGACUACUACGACGCCUUCUCUUGUCACUGUCGCCCCAUCCUGGUG5' ( -33.40[96.53%] )
>miR172a	|CL300.Contig13_cattail	|location[1126,1146]	|
5'AGAAUCUUGAUGAUGCUGCAU3'
||||||o|||||||||||||x
3'UUCUUUCCUCUCGACAAUGUCACGGACAGCUCUUAGGACUACUACGACGUCUCCUCUUGUCACCGUUACCUCAUCCCGGUA5' ( -33.70[97.40%] )
>miR172a	|CL300.Contig14_cattail	|location[1703,1723]	|
5'AGAAUCUUGAUGAUGCUGCAU3'
||||||o||||||||||||xx
3'CUCGUUCUCGUCGACAAUGUCACCACCAUCUCUUAGGACUACUACGACGCCUUCUCUUGUCACUGUCGCCCCAUCCUGGUG5' ( -33.40[96.53%] )
>miR172a	|CL300.Contig15_cattail	|location[2528,2548]	|
5'AGAAUCUUGAUGAUGCUGCAU3'
||||||o||||||||||||xx
3'CUCGUUCUCGUCGACAAUGUCACCACCAUCUCUUAGGACUACUACGACGCCUUCUCUUGUCACUGUCGCCCCAUCCUGGUG5' ( -33.40[96.53%] )
>miR172a	|CL300.Contig16_cattail	|location[733,753]	|
5'AGAAUCUUGAUGAUGCUGCAU3'
||||||o|||||||||||||x
3'UUCUUUCCUCUCGACAAUGUCACGGACAGCUCUUAGGACUACUACGACGUCUCCUCUUGUCACCGUUACCUCAUCCCGGUA5' ( -33.70[97.40%] )
>miR172a	|CL300.Contig17_cattail	|location[580,600]	|
5'AGAAUCUUGAUGAUGCUGCAU3'
||||||o|||||||||||||x
3'UUCUUUCCUCUCGACAAUGUCACGGACAGCUCUUAGGACUACUACGACGUCUCCUCUUGUCACCGUUACCUCAUCCCGGUA5' ( -33.70[97.40%] )
>miR172a	|CL300.Contig18_cattail	|location[2514,2534]	|
5'AGAAUCUUGAUGAUGCUGCAU3'
||||||o||||||||||||xx
3'CUCGUUCUCGUCGACAAUGUCACCACCAUCUCUUAGGACUACUACGACGCCUUCUCUUGUCACUGUCGCCCCAUCCUGGUG5' ( -33.40[96.53%] )
>miR172a	|CL300.Contig19_cattail	|location[852,872]	|
5'AGAAUCUUGAUGAUGCUGCAU3'
||||||o||||||||||||xx
3'CUCGUUCUCGUCGACAAUGUCACCACCAUCUCUUAGGACUACUACGACGCCUUCUCUUGUCACUGUCGCCCCAUCCUGGUG5' ( -33.40[96.53%] )
>miR172a	|CL300.Contig20_cattail	|location[1658,1678]	|
5'AGAAUCUUGAUGAUGCUGCAU3'
||||||o||||||||||||xx
3'CUCGUUCUCGUCGACAAUGUCACCACCAUCUCUUAGGACUACUACGACGCCUUCUCUUGUCACUGUCGCCCCAUCCUGGUG5' ( -33.40[96.53%] )
>miR172a	|CL753.Contig1_cattail	|location[1384,1404]	|
5'AGAAUCUUGAUGAUGCUGCAU3'
x|||||o|||||||||||||x
3'GUUCGACCCGACCAAGAUGAUUGACACCACCCUUAGGACUACUACGACGUCGACGCGCCGUUCGUUAACUCCGCCCUGAUA5' ( -33.00[94.83%] )
>miR172a	|CL753.Contig3_cattail	|location[960,980]	|
5'AGAAUCUUGAUGAUGCUGCAU3'
x|||||o|||||||||||||x
3'GUUCGACCCGACCAAGAUGAUUGACACCACCCUUAGGACUACUACGACGUCGACGCGCCGUUCGUUAACUCCGCCCUGAUA5' ( -33.00[94.83%] )
>miR172a	|CL753.Contig4_cattail	|location[791,811]	|
5'AGAAUCUUGAUGAUGCUGCAU3'
x|||||o|||||||||||||x
3'GUUCGACCCGACCAAGAUGAUUGACACCACCCUUAGGACUACUACGACGUCGACGCGCCGUUCGUUAACUCCGCCCUGAUA5' ( -33.00[94.83%] )
>miR172a	|CL753.Contig6_cattail	|location[1457,1477]	|
5'AGAAUCUUGAUGAUGCUGCAU3'
x|||||o|||||||||||||x
3'GUUCGACCCGACCAAGAUGAUUGACACCACCCUUAGGACUACUACGACGUCGACGCGCCGUUCGUUAACUCCGCCCUGAUA5' ( -33.00[94.83%] )
>miR172a	|CL753.Contig8_cattail	|location[1502,1522]	|
5'AGAAUCUUGAUGAUGCUGCAU3'
x|||||o|||||||||||||x
3'GUUCGACCCGACCAAGAUGAUUGACACCACCCUUAGGACUACUACGACGUCGACGCGCCGUUCGUUAACUCCGCCCUGAUA5' ( -33.00[94.83%] )
>miR172a	|CL753.Contig11_cattail	|location[1440,1460]	|
5'AGAAUCUUGAUGAUGCUGCAU3'
x|||||o|||||||||||||x
3'UUCAACCCCGACCAAAAUGAUAGACCCCACCCUUAGGACUACUACGACGUCGACACCACCGGUUGUUAACUCCUCAACCUU5' ( -33.00[94.83%] )
>miR172a	|Unigene381_cattail	|location[1339,1359]	|
5'AGAAUCUUGAUGAUGCUGCAU3'
x|||||o|||||||||||||x
3'GUUCGACCCGACCAAGAUGAUUGACACCACCCUUAGGACUACUACGACGUCGACGCGCCGUUCGUUAACUCCGCCCUGAUA5' ( -33.00[94.83%] )
>miR172a	|Unigene610_cattail	|location[915,935]	|
5'AGAAUCUUGAUGAUGCUGCAU3'
x|||||o|||||||||||||x
3'GUUCGACCCGACCAAGAUGAUUGACACCACCCUUAGGACUACUACGACGUCGACGCGCCGUUCGUUAACUCCGCCCUGAUA5' ( -33.00[94.83%] )
>miR172a	|Unigene5292_cattail	|location[43,63]	|
5'AGAAUCUUGAUGAUGCUGCAU3'
|||||||||||||||||||||
3'UUUUUUUUAGAAAUCUAGACUAAGGUGUACUCUUAGAACUACUACGACGUAGCUGUUAUUCGCUGAUACAGUACCUCAUAC5' ( -34.80[100.00%] )
>miR172a	|Unigene25624_cattail	|location[1208,1228]	|
5'AGAAUCUUGAUGAUGCUGCAU3'
x|||||o|||||||||||||x
3'UAAACACCCUACUGGAAGGUAAAACACGAUGCUUAGGACUACUACGACGUCGUUACGGUUAGGGUUUGUGUACGCUUCUAC5' ( -33.90[97.41%] )
>miR172a	|Unigene25625_cattail	|location[1248,1268]	|
5'AGAAUCUUGAUGAUGCUGCAU3'
x|||||o|||||||||||||x
3'UAAACACCCUACUGGAAGGUAAAACACGAUGCUUAGGACUACUACGACGUCGUUACGGUUAGGGUUUGUGUACGCUUCUAC5' ( -33.90[97.41%] )
>miR172a	|Unigene25626_cattail	|location[1296,1316]	|
5'AGAAUCUUGAUGAUGCUGCAU3'
x|||||o|||||||||||||x
3'UAAACACCCUACUGGAAGGUAAAACACGAUGCUUAGGACUACUACGACGUCGUUACGGUUAGGGUUUGUGUACGCUUCUAC5' ( -33.90[97.41%] )
>miR172a	|Unigene25627_cattail	|location[1160,1180]	|
5'AGAAUCUUGAUGAUGCUGCAU3'
x|||||o|||||||||||||x
3'UAAACACCCUACUGGAAGGUAAAACACGAUGCUUAGGACUACUACGACGUCGUUACGGUUAGGGUUUGUGUACGCUUCUAC5' ( -33.90[97.41%] )
>miR172a	|Unigene25827_cattail	|location[1339,1359]	|
5'AGAAUCUUGAUGAUGCUGCAU3'
x|||||o|||||||||||||x
3'UUCAACCCCGACCAAAAUGAUAGACCCCACCCUUAGGACUACUACGACGUCGACACCACCGGUUGUUAACUCCUCAACCUU5' ( -33.00[94.83%] )
>miR172a	|Unigene26456_cattail	|location[733,753]	|
5'AGAAUCUUGAUGAUGCUGCAU3'
||||||o||||||||||||xx
3'CUCGUUCUCGUCGACAAUGUCACCACCAUCUCUUAGGACUACUACGACGCCUUCUCUUGUCACUGUCGCCCCAUCCUGGUG5' ( -33.40[96.53%] )
>miR172a	|Unigene26457_cattail	|location[2559,2579]	|
5'AGAAUCUUGAUGAUGCUGCAU3'
||||||o||||||||||||xx
3'CUCGUUCUCGUCGACAAUGUCACCACCAUCUCUUAGGACUACUACGACGCCUUCUCUUGUCACUGUCGCCCCAUCCUGGUG5' ( -33.40[96.53%] )
>miR172a	|Unigene26458_cattail	|location[859,879]	|
5'AGAAUCUUGAUGAUGCUGCAU3'
||||||o||||||||||||xx
3'CUCGUUCUCGUCGACAAUGUCACCACCAUCUCUUAGGACUACUACGACGCCUUCUCUUGUCACUGUCGCCCCAUCCUGGUG5' ( -33.40[96.53%] )
>miR172a	|Unigene26459_cattail	|location[2699,2719]	|
5'AGAAUCUUGAUGAUGCUGCAU3'
||||||o||||||||||||xx
3'CUCGUUCUCGUCGACAAUGUCACCACCAUCUCUUAGGACUACUACGACGCCUUCUCUUGUCACUGUCGCCCCAUCCUGGUG5' ( -33.40[96.53%] )
>miR172a	|Unigene26460_cattail	|location[1729,1749]	|
5'AGAAUCUUGAUGAUGCUGCAU3'
||||||o||||||||||||xx
3'CUCGUUCUCGUCGACAAUGUCACCACCAUCUCUUAGGACUACUACGACGCCUUCUCUUGUCACUGUCGCCCCAUCCUGGUG5' ( -33.40[96.53%] )
>miR172a	|Unigene26461_cattail	|location[1722,1742]	|
5'AGAAUCUUGAUGAUGCUGCAU3'
||||||o||||||||||||xx
3'CUCGUUCUCGUCGACAAUGUCACCACCAUCUCUUAGGACUACUACGACGCCUUCUCUUGUCACUGUCGCCCCAUCCUGGUG5' ( -33.40[96.53%] )
>miR172a	|Unigene26462_cattail	|location[1829,1849]	|
5'AGAAUCUUGAUGAUGCUGCAU3'
||||||o||||||||||||xx
3'CUCGUUCUCGUCGACAAUGUCACCACCAUCUCUUAGGACUACUACGACGCCUUCUCUUGUCACUGUCGCCCCAUCCUGGUG5' ( -33.40[96.53%] )
>miR172a	|Unigene26463_cattail	|location[2573,2593]	|
5'AGAAUCUUGAUGAUGCUGCAU3'
||||||o||||||||||||xx
3'CUCGUUCUCGUCGACAAUGUCACCACCAUCUCUUAGGACUACUACGACGCCUUCUCUUGUCACUGUCGCCCCAUCCUGGUG5' ( -33.40[96.53%] )
>miR172a	|Unigene26464_cattail	|location[1603,1623]	|
5'AGAAUCUUGAUGAUGCUGCAU3'
||||||o||||||||||||xx
3'CUCGUUCUCGUCGACAAUGUCACCACCAUCUCUUAGGACUACUACGACGCCUUCUCUUGUCACUGUCGCCCCAUCCUGGUG5' ( -33.40[96.53%] )
>miR1850.1	|CL7543.Contig1_cattail	|location[1884,1904]	|
5'UGGAAAGUUGGGAGAUUGGGG3'
|||||||||||||xxx||||x
3'CCCUACCCCCUACACUACCACCCGACCAAUACCUUUCAACCCUACCACCCAGACACGUACAUGUACCGUCGCUUCCACGAC5' ( -30.10[74.14%] )
>miR1850.1	|Unigene771_cattail	|location[357,377]	|
5'UGGAAAGUUGGGAGAUUGGGG3'
|||||||o|||||||xx|x||
3'GCCGCCGCGGCCGCCGCUUACCCGUCUCCCACCUUUCGACCCUCUCCCGCCUCGCCUGCGUUCUCAGCGUCCGUCUCUCCC5' ( -31.10[76.98%] )
>miR1850.1	|Unigene25341_cattail	|location[523,543]	|
5'UGGAAAGUUGGGAGAUUGGGG3'
|||||||||||||xxx||||x
3'CCCUACCCCCUACACUACCACCCGACCAAUACCUUUCAACCCUACCACCCAGACACGUACAUGUACCGUCGCUUCCACGAC5' ( -30.10[74.14%] )
>miR2089-3p	|CL7692.Contig3_cattail	|location[1404,1425]	|
5'AGGAUUGGCUCUAAAGGUAGAA3'
x||||||||||||x|||x||x|
3'GGUUGUUCUAGCGUACUACUAUUAUCAUCUACCUAACCGAGAUAUCCUUCCUUUCUAGUCAGUUUGCUUCGCUUUACAGCUU5' ( -28.30[74.87%] )
>miR2111c	|CL2482.Contig1_cattail	|location[2699,2719]	|
5'UCAUCUCAUCCUGGGGCUGUA3'
|||||||||||||||x|||x|
3'GUAAAAGCUAGGUACUUAAGUCAACGAAGUAGUAGAGUAGGACCCAGACUUCUCAAACAAGUAGGUCAAUCCCCAUAACGA5' ( -32.70[77.49%] )
>miR2111c	|CL2482.Contig2_cattail	|location[2699,2719]	|
5'UCAUCUCAUCCUGGGGCUGUA3'
|||||||||||||||x|||x|
3'GUAAAAGCUAGGUACUUAAGUCAACGAAGUAGUAGAGUAGGACCCAGACUUCUCAAACAAGUAGGUCAAUCCCCAUAACGA5' ( -32.70[77.49%] )
>miR2111c	|CL2482.Contig3_cattail	|location[5787,5807]	|
5'UCAUCUCAUCCUGGGGCUGUA3'
|||||||||||||||x|||x|
3'GUAAAAGCUAGGUACUUAAGUCAACGAAGUAGUAGAGUAGGACCCAGACUUCUCAAACAAGUAGGUCAAUCCCCAUAACGA5' ( -32.70[77.49%] )
>miR2111c	|CL2482.Contig4_cattail	|location[5787,5807]	|
5'UCAUCUCAUCCUGGGGCUGUA3'
|||||||||||||||x|||x|
3'GUAAAAGCUAGGUACUUAAGUCAACGAAGUAGUAGAGUAGGACCCAGACUUCUCAAACAAGUAGGUCAAUCCCCAUAACGA5' ( -32.70[77.49%] )
>miR2111c	|CL2482.Contig5_cattail	|location[5661,5681]	|
5'UCAUCUCAUCCUGGGGCUGUA3'
|||||||||||||||x|||x|
3'GUAAAAGCUAGGUACUUAAGUCAACGAAGUAGUAGAGUAGGACCCAGACUUCUCAAACAAGUAGGUCAAUCCCCAUAACGA5' ( -32.70[77.49%] )
>miR2111c	|CL2482.Contig6_cattail	|location[5661,5681]	|
5'UCAUCUCAUCCUGGGGCUGUA3'
|||||||||||||||x|||x|
3'GUAAAAGCUAGGUACUUAAGUCAACGAAGUAGUAGAGUAGGACCCAGACUUCUCAAACAAGUAGGUCAAUCCCCAUAACGA5' ( -32.70[77.49%] )
>miR2118d	|CL5087.Contig3_cattail	|location[979,999]	|
5'UUCCGAUCCCUCCCAUGCCGA3'
|ox||||||||||x||||||x
3'GGCUCCACCUGGUAGCUUCGGGCGGAGGGGAGAGCUAGGGAGGUUACGGCAGCAGUUCGAGCUUCCGGCGCUAUAACAGUU5' ( -34.20[75.50%] )
>miR2118d	|CL5087.Contig5_cattail	|location[1446,1466]	|
5'UUCCGAUCCCUCCCAUGCCGA3'
|ox||||||||||x||||||x
3'GGCUCCACCUGGUAGCUUCGGGCGGAGGGGAGAGCUAGGGAGGUUACGGCAGCAGUUCGAGCUUCCGGCGCUAUAACAGUU5' ( -34.20[75.50%] )
>miR2118d	|CL7230.Contig1_cattail	|location[546,566]	|
5'UUCCGAUCCCUCCCAUGCCGA3'
xo|||||||||||||||x|||
3'GCUCUUACCGCUCCAACCUAGAGCUGCCGGUGGGCUAGGGAGGGUACUGCUAGACGUACUAGCCGCGGCCUCCGAAGUAGC5' ( -36.50[80.40%] )
>miR2118d	|CL7230.Contig2_cattail	|location[546,566]	|
5'UUCCGAUCCCUCCCAUGCCGA3'
xo|||||||||||||||x|||
3'GCUCUUACCGCUCCAACCUAGAGCUGCCGGUGGGCUAGGGAGGGUACUGCUAGACGUACUAGCCGCGGCCUCCGAAGUAGC5' ( -36.50[80.40%] )
>miR2118d	|CL8327.Contig1_cattail	|location[193,213]	|
5'UUCCGAUCCCUCCCAUGCCGA3'
|||||||x||||||||o||o|
3'AGCAUUAAAAACAAGAUUAUUGUCAUUCGAAAGGCUACGGAGGGUAUGGUUACAUUUUGAAUAGAAGGAGUGGUAGAAGUG5' ( -34.50[75.99%] )
>miR2118d	|CL8327.Contig2_cattail	|location[534,554]	|
5'UUCCGAUCCCUCCCAUGCCGA3'
|||||||x||||||||o||o|
3'AGCAUUAAAAACAAGAUUAUUGUCAUUCGAAAGGCUACGGAGGGUAUGGUUACAUUUUGAAUAGAAGGAGUGGUAGAAGUG5' ( -34.50[75.99%] )
>miR2118d	|Unigene15009_cattail	|location[310,330]	|
5'UUCCGAUCCCUCCCAUGCCGA3'
||||x||||||||||||||xx
3'CAAAAUCUUGCUACUGCGGAGCUUGGUAUAAAGGAUAGGGAGGGUACGGAGUACCCACAAAAGUACCGUUCGAAGGGUCUA5' ( -36.80[81.24%] )
>miR2118d	|Unigene19063_cattail	|location[139,159]	|
5'UUCCGAUCCCUCCCAUGCCGA3'
x||||||||||||||xx||||
3'AAAAACACCCGGUUUUCUGCGCCCGAAACUUAGGCUAGGGAGGGUUAGGCUUCGGUCGUUGUCUAGAUUUUGGUGUUGAUC5' ( -36.30[80.49%] )
>miR2118d	|Unigene45272_cattail	|location[360,380]	|
5'UUCCGAUCCCUCCCAUGCCGA3'
|o||||o||||||||x|||o|
3'GGGCAGAUCGAGCGGGCAGGGCUGGGGAGGGUUCGGUUCGUGCUCGAGGUUUCGGUUCGCUGUUCUUC5' ( -37.40[83.30%] )
>miR2667a	|Unigene12584_cattail	|location[1501,1520]	|
5'UCUUUGAUCUGAGCGGUAGC3'
x||||||||||x||o|o|||
3'CGUUCGGCAAGGGGUGCUGUUCCCCGAGGUCGAAACUAGACACGUCGUCGAUCUGGUUGACGAUUUAGUCGCUACUUUCU5' ( -28.20[75.60%] )
>miR2867-3p	|Unigene3163_cattail	|location[495,512]	|
5'CCAGGACGUUGAUAGGCA3'
x||||||o||||x|||||
3'CGUCUAAAACUAGACCCUACAGCUUAAUUCCGUCCUGUAACUUUCCGUCUUCAAACUACUCUCUUAUACGACGAACAG5' ( -25.90[74.86%] )
>miR2867-3p	|Unigene65572_cattail	|location[27,44]	|
5'CCAGGACGUUGAUAGGCA3'
x|||||||o|||||||x|
3'GCCAGAGGGACCUACAAGGAGAGGCGUAGAAGUCCUGCGACUAUCCUUCGAGAGACGACAAGCAAGGACAACGA5' ( -27.70[78.47%] )
>miR319a	|CL725.Contig2_cattail	|location[323,343]	|
5'UUGGACUGAAGGGAGCUCCCU3'
x||||x|||||||||||||xx
3'AAUUAGUGACAUUUGUUGAACAUAGAACACCACCUAACUUCCCUCGAGGAUAUGUAAUAGUUUGAUUUUGAUUUCUUUUCC5' ( -33.00[75.17%] )
>miR319a	|CL725.Contig4_cattail	|location[323,343]	|
5'UUGGACUGAAGGGAGCUCCCU3'
x||||x|||||||||||||xx
3'AAUUAGUGACAUUUGUUGAACAUAGAACACCACCUAACUUCCCUCGAGGAUAUGUAAUAGUUUGAUUUUGAUUUCUUUUCC5' ( -33.00[75.17%] )
>miR319a	|CL5275.Contig1_cattail	|location[757,777]	|
5'UUGGACUGAAGGGAGCUCCCU3'
|||||||||||||||||||||
3'CUCUACUCAACCUAGAACGUGAUAGAAACGAACCUGACUUCCCUCGAGGGAAGAGAGAUGAUCGGGCACAUUGUAUUUCUA5' ( -44.20[100.00%] )
>miR319a	|CL5275.Contig2_cattail	|location[1765,1785]	|
5'UUGGACUGAAGGGAGCUCCCU3'
|||||||||||||||||||||
3'CUCUACUCAACCUAGAACGUGAUAGAAACGAACCUGACUUCCCUCGAGGGAAGAGAGAUGAUCGGGCACAUUGUAUUUCUA5' ( -44.20[100.00%] )
>miR319a	|Unigene11996_cattail	|location[157,177]	|
5'UUGGACUGAAGGGAGCUCCCU3'
|||||x|||||||||||||x|
3'GGUCGAUAGUGGUCCUAGACAAACCCAUAUAACCUCACUUCCCUCGAGGCAGAAGUGUCUGGGUUCUUCUCCGGACCUUCG5' ( -33.90[76.87%] )
>miR319a	|Unigene12435_cattail	|location[1063,1083]	|
5'UUGGACUGAAGGGAGCUCCCU3'
|||||x|||||||||||||xx
3'GUUGGUCGAUCAUCAUAGUCAAAGCCAUAGAACCUCACUUCCCUCGAGGUUGAAGUCUCCAGGUCACUGCCCGGGUCUUCG5' ( -33.80[76.30%] )
>miR319a	|Unigene20980_cattail	|location[240,260]	|
5'UUGGACUGAAGGGAGCUCCCU3'
x|||||||||||o|||||x||
3'GUCGAUUAAACUAGGGUGUUGGUGGGUACUCACCUGACUUCCUUCGAGAGAAUCGUUUAGGGUACGAGUUUUCUCUUGUAU5' ( -33.40[75.91%] )
>miR319a	|Unigene38133_cattail	|location[374,394]	|
5'UUGGACUGAAGGGAGCUCCCU3'
|||||||||||||||||||||
3'GAACCUGACUUCCCUCGAGGGAAGGAGUGUUGAGGUAGUGCGUUUGUCAUUA5' ( -44.20[100.00%] )
>miR319a-3p	|CL725.Contig2_cattail	|location[324,343]	|
5'UUGGACUGAAGGGAGCUCCC3'
x||||x|||||||||||||x
3'AAUUAGUGACAUUUGUUGAACAUAGAACACCACCUAACUUCCCUCGAGGAUAUGUAAUAGUUUGAUUUUGAUUUCUUUUC5' ( -33.00[78.57%] )
>miR319a-3p	|CL725.Contig4_cattail	|location[324,343]	|
5'UUGGACUGAAGGGAGCUCCC3'
x||||x|||||||||||||x
3'AAUUAGUGACAUUUGUUGAACAUAGAACACCACCUAACUUCCCUCGAGGAUAUGUAAUAGUUUGAUUUUGAUUUCUUUUC5' ( -33.00[78.57%] )
>miR319a-3p	|CL5275.Contig1_cattail	|location[758,777]	|
5'UUGGACUGAAGGGAGCUCCC3'
||||||||||||||||||||
3'CUCUACUCAACCUAGAACGUGAUAGAAACGAACCUGACUUCCCUCGAGGGAAGAGAGAUGAUCGGGCACAUUGUAUUUCU5' ( -42.50[100.00%] )
>miR319a-3p	|CL5275.Contig2_cattail	|location[1766,1785]	|
5'UUGGACUGAAGGGAGCUCCC3'
||||||||||||||||||||
3'CUCUACUCAACCUAGAACGUGAUAGAAACGAACCUGACUUCCCUCGAGGGAAGAGAGAUGAUCGGGCACAUUGUAUUUCU5' ( -42.50[100.00%] )
>miR319a-3p	|Unigene11747_cattail	|location[340,359]	|
5'UUGGACUGAAGGGAGCUCCC3'
||||xx|||||||||||||x
3'CGGUGGCCUCGGCUAGCCGCGGCCCCUUUUAACCCAACUUCCCUCGAGGCCGAAUUGCCUCUCGCCGUUGUACCCGCCGC5' ( -31.50[74.29%] )
>miR319a-3p	|Unigene11996_cattail	|location[158,177]	|
5'UUGGACUGAAGGGAGCUCCC3'
|||||x|||||||||||||x
3'GGUCGAUAGUGGUCCUAGACAAACCCAUAUAACCUCACUUCCCUCGAGGCAGAAGUGUCUGGGUUCUUCUCCGGACCUUC5' ( -33.90[80.14%] )
>miR319a-3p	|Unigene12435_cattail	|location[1064,1083]	|
5'UUGGACUGAAGGGAGCUCCC3'
|||||x|||||||||||||x
3'GUUGGUCGAUCAUCAUAGUCAAAGCCAUAGAACCUCACUUCCCUCGAGGUUGAAGUCUCCAGGUCACUGCCCGGGUCUUC5' ( -33.80[79.91%] )
>miR319a-3p	|Unigene13548_cattail	|location[1274,1293]	|
5'UUGGACUGAAGGGAGCUCCC3'
|||||||||||||xx|o||x
3'ACCACCACUCCGUUGACUACUCUACCACUUAACCUGACUUCCCAGGGGGACGACUUUGGGCGUUCUGGGCUUCUCAAGCU5' ( -31.90[75.24%] )
>miR319a-3p	|Unigene20980_cattail	|location[241,260]	|
5'UUGGACUGAAGGGAGCUCCC3'
x|||||||||||o|||||x|
3'GUCGAUUAAACUAGGGUGUUGGUGGGUACUCACCUGACUUCCUUCGAGAGAAUCGUUUAGGGUACGAGUUUUCUCUUGUA5' ( -32.80[77.54%] )
>miR319a-3p	|Unigene38133_cattail	|location[375,394]	|
5'UUGGACUGAAGGGAGCUCCC3'
||||||||||||||||||||
3'GAACCUGACUUCCCUCGAGGGAAGGAGUGUUGAGGUAGUGCGUUUGUCAUU5' ( -42.50[100.00%] )
>miR390a	|CL6734.Contig1_cattail	|location[1177,1197]	|
5'AAGCUCAGGAGGGAUAGCGCC3'
x||||||||||||||x|x|||
3'GAGCUCCAGCCAGUCCAACGGCGUAGGCCACUCGAGUCCUCCCUAGCACGGCCUCUGGACCAACUGUGACUCGACCUCGAG5' ( -34.20[75.50%] )
>miR390a	|Unigene30184_cattail	|location[406,426]	|
5'AAGCUCAGGAGGGAUAGCGCC3'
||||o||x||||||||||o|x
3'UCCGUCUCGAACAUCGGUGAGUAGGGAGGGUUCGGGUGCUCCCUAUCGUGAAUUCUGCACCAAGUCGUUCAAUAGGGAGCA5' ( -35.50[78.54%] )
>miR390a-3p	|CL924.Contig1_cattail	|location[851,871]	|
5'CGCUAUCUAUCCUGAGUUUCA3'
|||o|||x|||||||||||xx
3'CGUUGACCUUUGAUAGGGUUCAGUUGACAGGCGGUAGUUAGGACUCAAACACACGGGUAGAAAUCCUCAUGGAUAGGUACA5' ( -27.90[75.61%] )
>miR390a-3p	|CL924.Contig2_cattail	|location[851,871]	|
5'CGCUAUCUAUCCUGAGUUUCA3'
|||o|||x|||||||||||xx
3'CGUUGACCUUUGAUAGGGUUCAGUUGACAGGCGGUAGUUAGGACUCAAACACACGGGUAGAAAUCCUCAUGGAUAGGUACA5' ( -27.90[75.61%] )
>miR390a-3p	|CL924.Contig4_cattail	|location[851,871]	|
5'CGCUAUCUAUCCUGAGUUUCA3'
|||o|||x|||||||||||xx
3'CGUUGACCUUUGAUAGGGUUCAGUUGACAGGCGGUAGUUAGGACUCAAACACACGGGUAGAAAUCCUCAUGGAUAGGUACA5' ( -27.90[75.61%] )
>miR390a-3p	|CL924.Contig5_cattail	|location[851,871]	|
5'CGCUAUCUAUCCUGAGUUUCA3'
|||o|||x|||||||||||xx
3'CGUUGACCUUUGAUAGGGUUCAGUUGACAGGCGGUAGUUAGGACUCAAACACACGGGUAGAAAUCCUCAUGGAUAGGUACA5' ( -27.90[75.61%] )
>miR390a-3p	|CL924.Contig7_cattail	|location[851,871]	|
5'CGCUAUCUAUCCUGAGUUUCA3'
|||o|||x|||||||||||xx
3'CGUUGACCUUUGAUAGGGUUCAGUUGACAGGCGGUAGUUAGGACUCAAACACACGGGUAGAAAUCCUCAUGGAUAGGUACA5' ( -27.90[75.61%] )
>miR390a-3p	|CL924.Contig8_cattail	|location[851,871]	|
5'CGCUAUCUAUCCUGAGUUUCA3'
|||o|||x|||||||||||xx
3'CGUUGACCUUUGAUAGGGUUCAGUUGACAGGCGGUAGUUAGGACUCAAACACACGGGUAGAAAUCCUCAUGGAUAGGUACA5' ( -27.90[75.61%] )
>miR390a-3p	|CL924.Contig9_cattail	|location[851,871]	|
5'CGCUAUCUAUCCUGAGUUUCA3'
|||o|||x|||||||||||xx
3'CGUUGACCUUUGAUAGGGUUCAGUUGACAGGCGGUAGUUAGGACUCAAACACACGGGUAGAAAUCCUCAUGGAUAGGUACA5' ( -27.90[75.61%] )
>miR390a-3p	|CL924.Contig10_cattail	|location[851,871]	|
5'CGCUAUCUAUCCUGAGUUUCA3'
|||o|||x|||||||||||xx
3'CGUUGACCUUUGAUAGGGUUCAGUUGACAGGCGGUAGUUAGGACUCAAACACACGGGUAGAAAUCCUCAUGGAUAGGUACA5' ( -27.90[75.61%] )
>miR390a-3p	|CL924.Contig11_cattail	|location[851,871]	|
5'CGCUAUCUAUCCUGAGUUUCA3'
|||o|||x|||||||||||xx
3'CGUUGACCUUUGAUAGGGUUCAGUUGACAGGCGGUAGUUAGGACUCAAACACACGGGUAGAAAUCCUCAUGGAUAGGUACA5' ( -27.90[75.61%] )
>miR390a-3p	|CL924.Contig12_cattail	|location[851,871]	|
5'CGCUAUCUAUCCUGAGUUUCA3'
|||o|||x|||||||||||xx
3'CGUUGACCUUUGAUAGGGUUCAGUUGACAGGCGGUAGUUAGGACUCAAACACACGGGUAGAAAUCCUCAUGGAUAGGUACA5' ( -27.90[75.61%] )
>miR390a-3p	|CL924.Contig13_cattail	|location[851,871]	|
5'CGCUAUCUAUCCUGAGUUUCA3'
|||o|||x|||||||||||xx
3'CGUUGACCUUUGAUAGGGUUCAGUUGACAGGCGGUAGUUAGGACUCAAACACACGGGUAGAAAUCCUCAUGGAUAGGUACA5' ( -27.90[75.61%] )
>miR390a-3p	|CL924.Contig15_cattail	|location[851,871]	|
5'CGCUAUCUAUCCUGAGUUUCA3'
|||o|||x|||||||||||xx
3'CGUUGACCUUUGAUAGGGUUCAGUUGACAGGCGGUAGUUAGGACUCAAACACACGGGUAGAAAUCCUCAUGGAUAGGUACA5' ( -27.90[75.61%] )
>miR390a-3p	|CL924.Contig17_cattail	|location[851,871]	|
5'CGCUAUCUAUCCUGAGUUUCA3'
|||o|||x|||||||||||xx
3'CGUUGACCUUUGAUAGGGUUCAGUUGACAGGCGGUAGUUAGGACUCAAACACACGGGUAGAAAUCCUCAUGGAUAGGUACA5' ( -27.90[75.61%] )
>miR390a-3p	|CL924.Contig18_cattail	|location[851,871]	|
5'CGCUAUCUAUCCUGAGUUUCA3'
|||o|||x|||||||||||xx
3'CGUUGACCUUUGAUAGGGUUCAGUUGACAGGCGGUAGUUAGGACUCAAACACACGGGUAGAAAUCCUCAUGGAUAGGUACA5' ( -27.90[75.61%] )
>miR390a-3p	|CL924.Contig19_cattail	|location[851,871]	|
5'CGCUAUCUAUCCUGAGUUUCA3'
|||o|||x|||||||||||xx
3'CGUUGACCUUUGAUAGGGUUCAGUUGACAGGCGGUAGUUAGGACUCAAACACACGGGUAGAAAUCCUCAUGGAUAGGUACA5' ( -27.90[75.61%] )
>miR390a-3p	|CL924.Contig20_cattail	|location[851,871]	|
5'CGCUAUCUAUCCUGAGUUUCA3'
|||o|||x|||||||||||xx
3'CGUUGACCUUUGAUAGGGUUCAGUUGACAGGCGGUAGUUAGGACUCAAACACACGGGUAGAAAUCCUCAUGGAUAGGUACA5' ( -27.90[75.61%] )
>miR390a-3p	|CL924.Contig21_cattail	|location[851,871]	|
5'CGCUAUCUAUCCUGAGUUUCA3'
|||o|||x|||||||||||xx
3'CGUUGACCUUUGAUAGGGUUCAGUUGACAGGCGGUAGUUAGGACUCAAACACACGGGUAGAAAUCCUCAUGGAUAGGUACA5' ( -27.90[75.61%] )
>miR390a-3p	|CL924.Contig22_cattail	|location[851,871]	|
5'CGCUAUCUAUCCUGAGUUUCA3'
|||o|||x|||||||||||xx
3'CGUUGACCUUUGAUAGGGUUCAGUUGACAGGCGGUAGUUAGGACUCAAACACACGGGUAGAAAUCCUCAUGGAUAGGUACA5' ( -27.90[75.61%] )
>miR391	|Unigene11578_cattail	|location[50,70]	|
5'CUCGCAGGAGAGAUGACGCCG3'
|||||xo|x||||o|||||||
3'CUUCCCUCGCCUUGUUUCGCUCGUGAAGGGGAGCGCUCCCUCUGCUGCGGCGUGAACGGUACAACGGCAUAGAAUGAGCUC5' ( -36.70[79.96%] )
>miR391	|Unigene11579_cattail	|location[50,70]	|
5'CUCGCAGGAGAGAUGACGCCG3'
|||||xo|x||||o|||||||
3'CUUCCCUCGCCUUGUUUCGCUCGUGAAGGGGAGCGCUCCCUCUGCUGCGGCGUGAACGGUACAACGGCAUAGAAUGAGCUC5' ( -36.70[79.96%] )
>miR393h	|CL1411.Contig1_cattail	|location[1998,2018]	|
5'UUCCAAAGGGAUCGCAUUGAU3'
x||||||||||||||||||x|
3'GUUGGGGGAUUUCAUUGUAGCGUCCUACUGUAGGUUUCCCUAGCGUAACGAAGUAUGAAGGGUUGUAGACGGUUUUCACGU5' ( -33.70[92.08%] )
>miR393h	|CL1411.Contig2_cattail	|location[2153,2173]	|
5'UUCCAAAGGGAUCGCAUUGAU3'
x||||||||||||||||||x|
3'GUUGGGGGAUUACAUUGUAGUGUCCUGCUGUAGGUUUCCCUAGCGUAACAAAGUAUGAAGGGGUGUAGGAGGUUUUCGCGU5' ( -34.00[92.90%] )
>miR393h	|CL1411.Contig3_cattail	|location[1324,1344]	|
5'UUCCAAAGGGAUCGCAUUGAU3'
x||||||||||||||||||x|
3'GUUGGGGGAUUUCAUUGUAGCGUCCUACUGUAGGUUUCCCUAGCGUAACGAAGUAUGAAGGGUUGUAGACGGUUUUCACGU5' ( -33.70[92.08%] )
>miR393h	|CL3870.Contig2_cattail	|location[452,472]	|
5'UUCCAAAGGGAUCGCAUUGAU3'
|||||||||||||||||||||
3'CGUACCGAAGGUACCCGUCGACUACCUAUUAAGGUUUCCCUAGCGUAACUAGAAAGCUAUUAGUAUUAGUGCUUACUAGUU5' ( -36.50[100.00%] )
>miR393h	|Unigene23735_cattail	|location[436,456]	|
5'UUCCAAAGGGAUCGCAUUGAU3'
|||||||||||||||||||||
3'CGUACCGAAGGUACCCGUCGACUACCUAUUAAGGUUUCCCUAGCGUAACUAGAAAGCUAUUAGUAUUAGUGCUUACUAGUU5' ( -36.50[100.00%] )
>miR394a	|CL5313.Contig1_cattail	|location[3081,3100]	|
5'UUGGCAUUCUGUCCACCUCC3'
||||||||||||||||||||
3'CGAAUGGUAUUUUGAGAUUCGUGGUCUACAAACCGUAAGACAGGUGGAGGAAGGUUUCCUCUCAGUAGAAGACAUUGAGG5' ( -40.10[100.00%] )
>miR394a	|CL5313.Contig2_cattail	|location[1157,1176]	|
5'UUGGCAUUCUGUCCACCUCC3'
||||||||||||||||||||
3'CGAAUGGUAUUUUGAGAUUCGUGGUCUACAAACCGUAAGACAGGUGGAGGAAGGUUUCCUCUCAGUAGAAGACAUUGAGG5' ( -40.10[100.00%] )
>miR394a	|CL5313.Contig3_cattail	|location[1199,1218]	|
5'UUGGCAUUCUGUCCACCUCC3'
||||||||||||||||||||
3'CGAAUGGUAUUUUGAGAUUCGUGGUCUACAAACCGUAAGACAGGUGGAGGAAGGUUUCCUCUCAGUAGAAGACAUUGAGG5' ( -40.10[100.00%] )
>miR394b-3p	|CL7311.Contig1_cattail	|location[291,310]	|
5'AGGUGGGGAUGACGUCAAGU3'
|||||o||||||||||||||
3'ACUUGUCUGACGGCCACUAUUCGGCCUCCUUCCACUCCUACUGCAGUUCAGUAGUACGGGGAAUACGGGACCCGCUGUGU5' ( -36.50[92.41%] )
>miR395a-5p	|Unigene24132_cattail	|location[519,539]	|
5'GUUCUCUCCAAGCACUUCAUU3'
||||||o||||||||x||xx|
3'CGACAGUAGGGGCCACCAAGAAGAUGAGGACAAGAGGGGUUCGUGCAGACACUACUGGUUGACUACCUGAAGCUACGGGAG5' ( -30.50[81.33%] )
>miR396c-3p	|Unigene8234_cattail	|location[36,56]	|
5'GGUCAAGAAAGCUGUGGGAAG3'
|x|||||||||||||||o|||
3'CGGGGGCGGGCCGCUUGUGUACGUUGGUGUCAAGUUCUUUCGACACCUUUCCCUACUUCUCCGAGUACGUAAAGAAAGAGG5' ( -31.70[78.08%] )
>miR396c-3p	|Unigene22185_cattail	|location[2707,2727]	|
5'GGUCAAGAAAGCUGUGGGAAG3'
|o|||x|||||||o||||||x
3'AGUUAAAUAAUUCGGCUAAGGAUAAUACCACUAGUACUUUCGAUACCCUUACCUUUCACUAGUUCUCUAACAAGUUUACCA5' ( -30.70[74.70%] )
>miR396e-5p	|CL1430.Contig1_cattail	|location[659,679]	|
5'UCCACAGGCUUUCUUGAACAG3'
||||||x||||||||||||x|
3'AAGUGUGGCGGCCGCCACACGCACCCCUAAAGGUGUACGAAAGAACUUGCCAAAGCUGGAGCCACCUGUACCGCGAGCGUC5' ( -29.50[76.23%] )
>miR396e-5p	|CL1430.Contig2_cattail	|location[811,831]	|
5'UCCACAGGCUUUCUUGAACAG3'
||||||x||||||||||||x|
3'AAGUGUGGCGGCCGCCACACGCACCCCUAAAGGUGUACGAAAGAACUUGCCAAAGCUGGAGCCACCUGUACCGCGAGCGUC5' ( -29.50[76.23%] )
>miR396e-5p	|CL1430.Contig3_cattail	|location[565,585]	|
5'UCCACAGGCUUUCUUGAACAG3'
||||||x||||||||||||x|
3'AAGUGUGGCGGCCGCCACACGCACCCCUAAAGGUGUACGAAAGAACUUGCCAAAGCUGGAGCCACCUGUACCGCGAGCGUC5' ( -29.50[76.23%] )
>miR396e-5p	|CL1430.Contig4_cattail	|location[905,925]	|
5'UCCACAGGCUUUCUUGAACAG3'
||||||x||||||||||||x|
3'AAGUGUGGCGGCCGCCACACGCACCCCUAAAGGUGUACGAAAGAACUUGCCAAAGCUGGAGCCACCUGUACCGCGAGCGUC5' ( -29.50[76.23%] )
>miR396e-5p	|CL1430.Contig5_cattail	|location[659,679]	|
5'UCCACAGGCUUUCUUGAACAG3'
||||||x||||||||||||x|
3'AAGUGUGGCGGCCGCCACACGCACCCCUAAAGGUGUACGAAAGAACUUGCCAAAGCUGGAGCCACCUGUACCGCGAGCGUC5' ( -29.50[76.23%] )
>miR396e-5p	|CL1430.Contig6_cattail	|location[905,925]	|
5'UCCACAGGCUUUCUUGAACAG3'
||||||x||||||||||||x|
3'AAGUGUGGCGGCCGCCACACGCACCCCUAAAGGUGUACGAAAGAACUUGCCAAAGCUGGAGCCACCUGUACCGCGAGCGUC5' ( -29.50[76.23%] )
>miR396e-5p	|CL1430.Contig7_cattail	|location[811,831]	|
5'UCCACAGGCUUUCUUGAACAG3'
||||||x||||||||||||x|
3'AAGUGUGGCGGCCGCCACACGCACCCCUAAAGGUGUACGAAAGAACUUGCCAAAGCUGGAGCCACCUGUACCGCGAGCGUC5' ( -29.50[76.23%] )
>miR396e-5p	|CL1430.Contig8_cattail	|location[565,585]	|
5'UCCACAGGCUUUCUUGAACAG3'
||||||x||||||||||||x|
3'AAGUGUGGCGGCCGCCACACGCACCCCUAAAGGUGUACGAAAGAACUUGCCAAAGCUGGAGCCACCUGUACCGCGAGCGUC5' ( -29.50[76.23%] )
>miR396e-5p	|CL9284.Contig1_cattail	|location[715,735]	|
5'UCCACAGGCUUUCUUGAACAG3'
||||||o||||||||||||xo
3'CGCCUUGCUCCCUGCCACCGGUUCCUGUUAAGGUGUUCGAAAGAACUUGCUAAGAACGGGGAUACGUACACGGAGAGUGUC5' ( -33.30[86.05%] )
>miR396e-5p	|CL9284.Contig2_cattail	|location[461,481]	|
5'UCCACAGGCUUUCUUGAACAG3'
|||||||||||||||||||x|
3'AGGUGUCCGAAAGAACUUGCCAAGAACGGAGACACGUACACGAAGAGUGUC5' ( -35.20[92.88%] )
>miR396e-5p	|Unigene11830_cattail	|location[2,22]	|
5'UCCACAGGCUUUCUUGAACAG3'
|||||||||||||||||||x|
3'CCGCUGACCCUGACCCUCUGCCAGACGCAAAGGUGUCCGAAAGAACUUGCCA5' ( -36.00[93.02%] )
>miR397a	|CL5081.Contig1_cattail	|location[728,748]	|
5'UCAUUGAGUGCAGCGUUGAUG3'
|||||o||x||||||||||||
3'AAUACCGGGCGUUGGAAUUUCUUCUCGAGUAGUAAUUCUCGUCGCAACUACUAGGCAUCGUACAUGCAAAAGGGUGAGAGG5' ( -31.50[83.55%] )
>miR397a	|CL5081.Contig2_cattail	|location[687,707]	|
5'UCAUUGAGUGCAGCGUUGAUG3'
|||||||||||||||||o|||
3'AAUACCGGCCGGUGGAACUUUUUCUCGAGGAGUAACUCACGUCGCAAUUACUAUGCAUCGUCCAUACAAAACGGUGAUAGG5' ( -35.70[94.20%] )
>miR397a	|CL7606.Contig2_cattail	|location[633,653]	|
5'UCAUUGAGUGCAGCGUUGAUG3'
||x||||||||||||||||||
3'GCAGCAACUCACGUCGCAACUACUAUGCCUCCUCCAUGCAAGAAGGCCCGAAG5' ( -33.30[88.56%] )
>miR397a	|CL7606.Contig3_cattail	|location[394,414]	|
5'UCAUUGAGUGCAGCGUUGAUG3'
||x||||||||||||||||||
3'CACACCAACCGCUACGGCUUCUUCUCGAGCAGCAACUCACGUCGCAACUACUCCGCUUCAUCUAUGCAGGAAGGACCGAAG5' ( -33.30[88.56%] )
>miR397a	|Unigene30394_cattail	|location[705,725]	|
5'UCAUUGAGUGCAGCGUUGAUG3'
x|||||||x||||||||||||
3'AACACCAACCGCUACCGCUGCUUGUUGAGCCGUAACUCUCGUCGCAACUACUUGGCCUUCUCUAAGCAGAGCGGCCGGAAG5' ( -31.70[84.31%] )
>miR397a	|Unigene40522_cattail	|location[5,25]	|
5'UCAUUGAGUGCAGCGUUGAUG3'
||x||||||||||||||||o|
3'AACACCGGCCGCUACCGCUUCUUCUCUAGCAGCAACUCACGUCGCAACUGCUAGG5' ( -32.90[87.50%] )
>miR408b	|CL7909.Contig1_cattail	|location[2665,2685]	|
5'ACAGGGAUGAGAUAGAGCAUG3'
|||o|||o||||||||o|x||
3'CGGUAGACCUAUUCUUAAUGGCAUGGGUAUUGUUCCUGCUCUAUCUUGGACUUAACGUCACAGACGUAUAUAUAUUAAGGU5' ( -29.60[76.29%] )
>miR408b	|CL7909.Contig2_cattail	|location[900,920]	|
5'ACAGGGAUGAGAUAGAGCAUG3'
|||o|||o||||||||o|x||
3'CGGUAGACCUAUUCUUAAUGGCAUGGGUAUUGUUCCUGCUCUAUCUUGGACUUAACGUCACAGACGUAUAUAUAUUAAGGU5' ( -29.60[76.29%] )
>miR408b	|CL7909.Contig3_cattail	|location[1646,1666]	|
5'ACAGGGAUGAGAUAGAGCAUG3'
|||o|||o||||||||o|x||
3'CGGUAGACCUAUUCUUAAUGGCAUGGGUAUUGUUCCUGCUCUAUCUUGGACUUAACGUCACAGACGUAUAUAUAUUAAGGU5' ( -29.60[76.29%] )
>miR408b	|CL7909.Contig4_cattail	|location[672,692]	|
5'ACAGGGAUGAGAUAGAGCAUG3'
|||o|||o||||||||o|x||
3'CGGUAGACCUAUUCUUAAUGGCAUGGGUAUUGUUCCUGCUCUAUCUUGGACUUAACGUCACAGACGUAUAUAUAUUAAGGU5' ( -29.60[76.29%] )
>miR408b	|Unigene20274_cattail	|location[2947,2967]	|
5'ACAGGGAUGAGAUAGAGCAUG3'
|x||||||||||||||o||x|
3'CCUCGGGGUUCUUCUUCUCCUCCUUCUCCUUCUCCCUACUCUAUCUUGUCCUCAUGCUCUCCUCCUUCAUACCGCGCCGCC5' ( -29.30[75.52%] )
>miR408b	|Unigene34793_cattail	|location[88,108]	|
5'ACAGGGAUGAGAUAGAGCAUG3'
|||||||||||||||||||||
3'UUAGGAAUCUCUCUCACACAUUUCUUCUUCUGUCCCUACUCUAUCUCGUACCCUACCCCAUCAGUUGUGAUGAUGACUUCU5' ( -39.00[100.00%] )
>miR4376	|Unigene14162_cattail	|location[74,93]	|
5'UCAGGAGAGAUGACACCCGU3'
x|||||||||||||||x|xx
3'GCGGCUGCUGCUGGAGACGAGGUAGGCCAGUGUCCUCUCUACUGUGCGGCGACGGCUAGGUUAGGCGUGGCGGGCGCCUC5' ( -35.10[86.24%] )
>miR4414b	|CL5275.Contig1_cattail	|location[801,821]	|
5'AGUGAAUGAUGCGGGAGGUAA3'
|||||||||||||||||o|x|
3'ACUCGAGAUGAACCAUCUACUCACUUACUACGCCCUCUACUCAACCUAGAACGUGAUAGAAACGAACCUGA5' ( -34.30[89.79%] )
>miR4414b	|CL5275.Contig2_cattail	|location[1809,1829]	|
5'AGUGAAUGAUGCGGGAGGUAA3'
|||||||||||||||||o|x|
3'ACUCGAGAUGAACCAUCUACUCACUUACUACGCCCUCUACUCAACCUAGAACGUGAUAGAAACGAACCUGA5' ( -34.30[89.79%] )
>miR444a	|CL91.Contig1_cattail	|location[1028,1048]	|
5'UGCUGCCUCAAGCUUGCUGCC3'
|||||||||||||||||||||
3'AUGGCCACUGAAAGAACGUUCAAUACGUCAACGACGGAGUUCGAACGACGGAGGGAAACGGUCUUGAUCACUCAUUGUAGG5' ( -45.20[100.00%] )
>miR444a	|CL91.Contig2_cattail	|location[1028,1048]	|
5'UGCUGCCUCAAGCUUGCUGCC3'
|||||||||||||||||||||
3'AUGGCCACUGAAAGAACGUUCAAUACGUCAACGACGGAGUUCGAACGACGGAGGGAAACGGUCUUGAUCACUCAUUGUAGG5' ( -45.20[100.00%] )
>miR444a	|CL91.Contig3_cattail	|location[336,356]	|
5'UGCUGCCUCAAGCUUGCUGCC3'
|||||||||||||||||||||
3'ACGGCCACUGAAAGAACGUUCAAUACGUCAACGACGGAGUUCGAACGACGGAGGGAAACGGUCUUGAACUGGAGACUUCAU5' ( -45.20[100.00%] )
>miR444a	|CL91.Contig4_cattail	|location[309,329]	|
5'UGCUGCCUCAAGCUUGCUGCC3'
o|||||||x|||||||||||x
3'AUGGAUACUAAAAGAACGUUCAACACGUCAGCGACGGAAUUCGAACGACGAAGGGAAACGGUCUUGAAUCGGAGGCUUCAA5' ( -35.80[79.20%] )
>miR444a	|CL91.Contig5_cattail	|location[309,329]	|
5'UGCUGCCUCAAGCUUGCUGCC3'
o|||||||x|||||||||||x
3'AUGGAUACUAAAAGAACGUUCAACACGUCAGCGACGGAAUUCGAACGACGAAGGGAAACGGUCUUGAAUCGGAGGCUUCAA5' ( -35.80[79.20%] )
>miR444a	|CL91.Contig6_cattail	|location[309,329]	|
5'UGCUGCCUCAAGCUUGCUGCC3'
o|||||||x|||||||||||x
3'AUGGAUACUAAAAGAACGUUCAACACGUCAGCGACGGAAUUCGAACGACGAAGGGAAACGGUCUUGAAUCGGAGGCUUCAA5' ( -35.80[79.20%] )
>miR444a	|CL91.Contig7_cattail	|location[1028,1048]	|
5'UGCUGCCUCAAGCUUGCUGCC3'
|||||||||||||||||||||
3'ACGGCCACUGAAAGAACGUUCAAUACGUCAACGACGGAGUUCGAACGACGGAGGGAAACGGUCUUGAUCACUCAUUGUAGG5' ( -45.20[100.00%] )
>miR444a	|CL91.Contig8_cattail	|location[309,329]	|
5'UGCUGCCUCAAGCUUGCUGCC3'
o|||||||x|||||||||||x
3'AUGGAUACUAAAAGAACGUUCAACACGUCAGCGACGGAAUUCGAACGACGAAGGGAAACGGUCUUGAAUCGGAGGCUUCAA5' ( -35.80[79.20%] )
>miR444a	|CL91.Contig9_cattail	|location[2000,2020]	|
5'UGCUGCCUCAAGCUUGCUGCC3'
|||||||||||||||||||||
3'ACGGCCACUGAAAGAACGUUCAAUACGUCAACGACGGAGUUCGAACGACGGAGGGAAACGGUCUUGAUCACCUCUUGGAAA5' ( -45.20[100.00%] )
>miR444a	|CL91.Contig10_cattail	|location[1830,1850]	|
5'UGCUGCCUCAAGCUUGCUGCC3'
|||||||||||||||||||||
3'AUGGCCACUGAAAGAACGUUCAAUACGUCAACGACGGAGUUCGAACGACGGAGGGAAACGGUCUUGAUCACCAUUGUAUUU5' ( -45.20[100.00%] )
>miR444a	|CL91.Contig11_cattail	|location[1830,1850]	|
5'UGCUGCCUCAAGCUUGCUGCC3'
|||||||||||||||||||||
3'AUGGCCACUGAAAGAACGUUCAAUACGUCAACGACGGAGUUCGAACGACGGAGGGAAACGGUCUUGAUCACCAUUGUAUUU5' ( -45.20[100.00%] )
>miR444a	|CL91.Contig12_cattail	|location[1830,1850]	|
5'UGCUGCCUCAAGCUUGCUGCC3'
|||||||||||||||||||||
3'ACGGCCACUGAAAGAACGUUCAAUACGUCAACGACGGAGUUCGAACGACGGAGGGAAACGGUCUUGAUCACCAUUGUAUUU5' ( -45.20[100.00%] )
>miR444a	|CL91.Contig13_cattail	|location[1830,1850]	|
5'UGCUGCCUCAAGCUUGCUGCC3'
|||||||||||||||||||||
3'ACGGCCACUGAAAGAACGUUCAAUACGUCAACGACGGAGUUCGAACGACGGAGGGAAACGGUCUUGAUCACCAUUGUAUUU5' ( -45.20[100.00%] )
>miR444a	|CL91.Contig14_cattail	|location[1830,1850]	|
5'UGCUGCCUCAAGCUUGCUGCC3'
|||||||||||||||||||||
3'AUGGCCACUGAAAGAACGUUCAAUACGUCAACGACGGAGUUCGAACGACGGAGGGAAACGGUCUUGAUCACCAUUGUAUUU5' ( -45.20[100.00%] )
>miR444a	|CL91.Contig15_cattail	|location[336,356]	|
5'UGCUGCCUCAAGCUUGCUGCC3'
|||||||||||||||||||||
3'ACGGCCACUGAAAGAACGUUCAAUACGUCAACGACGGAGUUCGAACGACGGAGGGAAACGGUCUUGAACUGGAGACUUCAU5' ( -45.20[100.00%] )
>miR444a	|CL91.Contig16_cattail	|location[1028,1048]	|
5'UGCUGCCUCAAGCUUGCUGCC3'
|||||||||||||||||||||
3'ACGGCCACUGAAAGAACGUUCAAUACGUCAACGACGGAGUUCGAACGACGGAGGGAAACGGUCUUGAUCACUCAUUGUAGG5' ( -45.20[100.00%] )
>miR444a	|CL91.Contig17_cattail	|location[2000,2020]	|
5'UGCUGCCUCAAGCUUGCUGCC3'
|||||||||||||||||||||
3'AUGGCCACUGAAAGAACGUUCAAUACGUCAACGACGGAGUUCGAACGACGGAGGGAAACGGUCUUGAUCACCUCUUGGAAA5' ( -45.20[100.00%] )
>miR444a	|CL91.Contig18_cattail	|location[2000,2020]	|
5'UGCUGCCUCAAGCUUGCUGCC3'
|||||||||||||||||||||
3'ACGGCCACUGAAAGAACGUUCAAUACGUCAACGACGGAGUUCGAACGACGGAGGGAAACGGUCUUGAUCACCUCUUGGAAA5' ( -45.20[100.00%] )
>miR444a	|CL91.Contig19_cattail	|location[2000,2020]	|
5'UGCUGCCUCAAGCUUGCUGCC3'
|||||||||||||||||||||
3'ACGGCCACUGAAAGAACGUUCAAUACGUCAACGACGGAGUUCGAACGACGGAGGGAAACGGUCUUGAUCACCUCUUGGAAA5' ( -45.20[100.00%] )
>miR444a	|CL91.Contig20_cattail	|location[2000,2020]	|
5'UGCUGCCUCAAGCUUGCUGCC3'
|||||||||||||||||||||
3'AUGGCCACUGAAAGAACGUUCAAUACGUCAACGACGGAGUUCGAACGACGGAGGGAAACGGUCUUGAUCACCUCUUGGAAA5' ( -45.20[100.00%] )
>miR444a	|CL91.Contig21_cattail	|location[336,356]	|
5'UGCUGCCUCAAGCUUGCUGCC3'
|||||||||||||||||||||
3'ACGGCCACUGAAAGAACGUUCAAUACGUCAACGACGGAGUUCGAACGACGGAGGGAAACGGUCUUGAACUGGAGACUUCAU5' ( -45.20[100.00%] )
>miR444a	|CL91.Contig22_cattail	|location[2000,2020]	|
5'UGCUGCCUCAAGCUUGCUGCC3'
|||||||||||||||||||||
3'AUGGCCACUGAAAGAACGUUCAAUACGUCAACGACGGAGUUCGAACGACGGAGGGAAACGGUCUUGAUCACCUCUUGGAAA5' ( -45.20[100.00%] )
>miR444a	|CL91.Contig23_cattail	|location[1028,1048]	|
5'UGCUGCCUCAAGCUUGCUGCC3'
|||||||||||||||||||||
3'ACGGCCACUGAAAGAACGUUCAAUACGUCAACGACGGAGUUCGAACGACGGAGGGAAACGGUCUUGAUCACUCAUUGUAGG5' ( -45.20[100.00%] )
>miR444a	|CL91.Contig24_cattail	|location[2000,2020]	|
5'UGCUGCCUCAAGCUUGCUGCC3'
|||||||||||||||||||||
3'AUGGCCACUGAAAGAACGUUCAAUACGUCAACGACGGAGUUCGAACGACGGAGGGAAACGGUCUUGAUCACCUCUUGGAAA5' ( -45.20[100.00%] )
>miR444a	|CL91.Contig25_cattail	|location[2000,2020]	|
5'UGCUGCCUCAAGCUUGCUGCC3'
|||||||||||||||||||||
3'ACGGCCACUGAAAGAACGUUCAAUACGUCAACGACGGAGUUCGAACGACGGAGGGAAACGGUCUUGAUCACCUCUUGGAAA5' ( -45.20[100.00%] )
>miR444a	|CL91.Contig26_cattail	|location[2000,2020]	|
5'UGCUGCCUCAAGCUUGCUGCC3'
|||||||||||||||||||||
3'ACGGCCACUGAAAGAACGUUCAAUACGUCAACGACGGAGUUCGAACGACGGAGGGAAACGGUCUUGAUCACCUCUUGGAAA5' ( -45.20[100.00%] )
>miR444a	|CL91.Contig27_cattail	|location[1830,1850]	|
5'UGCUGCCUCAAGCUUGCUGCC3'
|||||||||||||||||||||
3'AUGGCCACUGAAAGAACGUUCAAUACGUCAACGACGGAGUUCGAACGACGGAGGGAAACGGUCUUGAUCACCAUUGUAUUU5' ( -45.20[100.00%] )
>miR444a	|CL91.Contig28_cattail	|location[2000,2020]	|
5'UGCUGCCUCAAGCUUGCUGCC3'
|||||||||||||||||||||
3'ACGGCCACUGAAAGAACGUUCAAUACGUCAACGACGGAGUUCGAACGACGGAGGGAAACGGUCUUGAUCACCUCUUGGAAA5' ( -45.20[100.00%] )
>miR444a	|CL91.Contig30_cattail	|location[1830,1850]	|
5'UGCUGCCUCAAGCUUGCUGCC3'
|||||||||||||||||||||
3'ACGGCCACUGAAAGAACGUUCAAUACGUCAACGACGGAGUUCGAACGACGGAGGGAAACGGUCUUGAUCACCAUUGUAUUU5' ( -45.20[100.00%] )
>miR444a	|CL91.Contig31_cattail	|location[309,329]	|
5'UGCUGCCUCAAGCUUGCUGCC3'
o|||||||x|||||||||||x
3'AUGGAUACUAAAAGAACGUUCAACACGUCAGCGACGGAAUUCGAACGACGAAGGGAAACGGUCUUGAAUCGGAGGCUUCAA5' ( -35.80[79.20%] )
>miR444a	|CL91.Contig32_cattail	|location[1028,1048]	|
5'UGCUGCCUCAAGCUUGCUGCC3'
|||||||||||||||||||||
3'ACGGCCACUGAAAGAACGUUCAAUACGUCAACGACGGAGUUCGAACGACGGAGGGAAACGGUCUUGAUCACUCAUUGUAGG5' ( -45.20[100.00%] )
>miR444a	|CL91.Contig33_cattail	|location[336,356]	|
5'UGCUGCCUCAAGCUUGCUGCC3'
|||||||||||||||||||||
3'AGGGCCACUGAAAGAACGUUCAAUACGUCAACGACGGAGUUCGAACGACGGAGGGAAACGGUCUUGAACUGGAGACUUCAU5' ( -45.20[100.00%] )
>miR444a	|CL91.Contig34_cattail	|location[1830,1850]	|
5'UGCUGCCUCAAGCUUGCUGCC3'
|||||||||||||||||||||
3'ACGGCCACUGAAAGAACGUUCAAUACGUCAACGACGGAGUUCGAACGACGGAGGGAAACGGUCUUGAUCACCAUUGUAUUU5' ( -45.20[100.00%] )
>miR444a	|CL91.Contig35_cattail	|location[309,329]	|
5'UGCUGCCUCAAGCUUGCUGCC3'
o|||||||x|||||||||||x
3'AUGGAUACUAAAAGAACGUUCAACACGUCAGCGACGGAAUUCGAACGACGAAGGGAAACGGUCUUGAAUCGGAGGCUUCAA5' ( -35.80[79.20%] )
>miR444a	|CL91.Contig36_cattail	|location[2000,2020]	|
5'UGCUGCCUCAAGCUUGCUGCC3'
|||||||||||||||||||||
3'ACGGCCACUGAAAGAACGUUCAAUACGUCAACGACGGAGUUCGAACGACGGAGGGAAACGGUCUUGAUCACCUCUUGGAAA5' ( -45.20[100.00%] )
>miR444a	|CL91.Contig37_cattail	|location[2000,2020]	|
5'UGCUGCCUCAAGCUUGCUGCC3'
|||||||||||||||||||||
3'AUGGCCACUGAAAGAACGUUCAAUACGUCAACGACGGAGUUCGAACGACGGAGGGAAACGGUCUUGAUCACCUCUUGGAAA5' ( -45.20[100.00%] )
>miR444a	|CL91.Contig38_cattail	|location[336,356]	|
5'UGCUGCCUCAAGCUUGCUGCC3'
|||||||||||||||||||||
3'ACGGCCACUGAAAGAACGUUCAAUACGUCAACGACGGAGUUCGAACGACGGAGGGAAACGGUCUUGAACUGGAGACUUCAU5' ( -45.20[100.00%] )
>miR444a	|CL91.Contig39_cattail	|location[1830,1850]	|
5'UGCUGCCUCAAGCUUGCUGCC3'
|||||||||||||||||||||
3'AUGGCCACUGAAAGAACGUUCAAUACGUCAACGACGGAGUUCGAACGACGGAGGGAAACGGUCUUGAUCACCAUUGUAUUU5' ( -45.20[100.00%] )
>miR444a	|CL91.Contig40_cattail	|location[2000,2020]	|
5'UGCUGCCUCAAGCUUGCUGCC3'
|||||||||||||||||||||
3'ACGGCCACUGAAAGAACGUUCAAUACGUCAACGACGGAGUUCGAACGACGGAGGGAAACGGUCUUGAUCACCUCUUGGAAA5' ( -45.20[100.00%] )
>miR444a	|CL91.Contig41_cattail	|location[2000,2020]	|
5'UGCUGCCUCAAGCUUGCUGCC3'
|||||||||||||||||||||
3'AUGGCCACUGAAAGAACGUUCAAUACGUCAACGACGGAGUUCGAACGACGGAGGGAAACGGUCUUGAUCACCUCUUGGAAA5' ( -45.20[100.00%] )
>miR444a	|CL91.Contig42_cattail	|location[1830,1850]	|
5'UGCUGCCUCAAGCUUGCUGCC3'
|||||||||||||||||||||
3'ACGGCCACUGAAAGAACGUUCAAUACGUCAACGACGGAGUUCGAACGACGGAGGGAAACGGUCUUGAUCACCAUUGUAUUU5' ( -45.20[100.00%] )
>miR444a	|CL91.Contig43_cattail	|location[1028,1048]	|
5'UGCUGCCUCAAGCUUGCUGCC3'
|||||||||||||||||||||
3'ACGGCCACUGAAAGAACGUUCAAUACGUCAACGACGGAGUUCGAACGACGGAGGGAAACGGUCUUGAUCACUCAUUGUAGG5' ( -45.20[100.00%] )
>miR444a	|CL91.Contig44_cattail	|location[1028,1048]	|
5'UGCUGCCUCAAGCUUGCUGCC3'
|||||||||||||||||||||
3'ACGGCCACUGAAAGAACGUUCAAUACGUCAACGACGGAGUUCGAACGACGGAGGGAAACGGUCUUGAUCACUCAUUGUAGG5' ( -45.20[100.00%] )
>miR444a	|CL91.Contig45_cattail	|location[1830,1850]	|
5'UGCUGCCUCAAGCUUGCUGCC3'
|||||||||||||||||||||
3'ACGGCCACUGAAAGAACGUUCAAUACGUCAACGACGGAGUUCGAACGACGGAGGGAAACGGUCUUGAUCACCAUUGUAUUU5' ( -45.20[100.00%] )
>miR444a	|CL91.Contig46_cattail	|location[2000,2020]	|
5'UGCUGCCUCAAGCUUGCUGCC3'
|||||||||||||||||||||
3'ACGGCCACUGAAAGAACGUUCAAUACGUCAACGACGGAGUUCGAACGACGGAGGGAAACGGUCUUGAUCACCUCUUGGAAA5' ( -45.20[100.00%] )
>miR444a	|CL91.Contig47_cattail	|location[1830,1850]	|
5'UGCUGCCUCAAGCUUGCUGCC3'
|||||||||||||||||||||
3'ACGGCCACUGAAAGAACGUUCAAUACGUCAACGACGGAGUUCGAACGACGGAGGGAAACGGUCUUGAUCACCAUUGUAUUU5' ( -45.20[100.00%] )
>miR444a	|CL91.Contig48_cattail	|location[2000,2020]	|
5'UGCUGCCUCAAGCUUGCUGCC3'
|||||||||||||||||||||
3'ACGGCCACUGAAAGAACGUUCAAUACGUCAACGACGGAGUUCGAACGACGGAGGGAAACGGUCUUGAUCACCUCUUGGAAA5' ( -45.20[100.00%] )
>miR444a	|CL91.Contig49_cattail	|location[2000,2020]	|
5'UGCUGCCUCAAGCUUGCUGCC3'
|||||||||||||||||||||
3'AUGGCCACUGAAAGAACGUUCAAUACGUCAACGACGGAGUUCGAACGACGGAGGGAAACGGUCUUGAUCACCUCUUGGAAA5' ( -45.20[100.00%] )
>miR444a	|CL91.Contig50_cattail	|location[2000,2020]	|
5'UGCUGCCUCAAGCUUGCUGCC3'
|||||||||||||||||||||
3'ACGGCCACUGAAAGAACGUUCAAUACGUCAACGACGGAGUUCGAACGACGGAGGGAAACGGUCUUGAUCACCUCUUGGAAA5' ( -45.20[100.00%] )
>miR444a	|CL91.Contig51_cattail	|location[1830,1850]	|
5'UGCUGCCUCAAGCUUGCUGCC3'
|||||||||||||||||||||
3'ACGGCCACUGAAAGAACGUUCAAUACGUCAACGACGGAGUUCGAACGACGGAGGGAAACGGUCUUGAUCACCAUUGUAUUU5' ( -45.20[100.00%] )
>miR444a	|CL91.Contig52_cattail	|location[1830,1850]	|
5'UGCUGCCUCAAGCUUGCUGCC3'
|||||||||||||||||||||
3'ACGGCCACUGAAAGAACGUUCAAUACGUCAACGACGGAGUUCGAACGACGGAGGGAAACGGUCUUGAUCACCAUUGUAUUU5' ( -45.20[100.00%] )
>miR444a	|CL91.Contig53_cattail	|location[2000,2020]	|
5'UGCUGCCUCAAGCUUGCUGCC3'
|||||||||||||||||||||
3'ACGGCCACUGAAAGAACGUUCAAUACGUCAACGACGGAGUUCGAACGACGGAGGGAAACGGUCUUGAUCACCUCUUGGAAA5' ( -45.20[100.00%] )
>miR444a	|CL91.Contig54_cattail	|location[1830,1850]	|
5'UGCUGCCUCAAGCUUGCUGCC3'
|||||||||||||||||||||
3'ACGGCCACUGAAAGAACGUUCAAUACGUCAACGACGGAGUUCGAACGACGGAGGGAAACGGUCUUGAUCACCAUUGUAUUU5' ( -45.20[100.00%] )
>miR444a	|CL91.Contig55_cattail	|location[1830,1850]	|
5'UGCUGCCUCAAGCUUGCUGCC3'
|||||||||||||||||||||
3'ACGGCCACUGAAAGAACGUUCAAUACGUCAACGACGGAGUUCGAACGACGGAGGGAAACGGUCUUGAUCACCAUUGUAUUU5' ( -45.20[100.00%] )
>miR444a	|CL91.Contig56_cattail	|location[1830,1850]	|
5'UGCUGCCUCAAGCUUGCUGCC3'
|||||||||||||||||||||
3'AUGGCCACUGAAAGAACGUUCAAUACGUCAACGACGGAGUUCGAACGACGGAGGGAAACGGUCUUGAUCACCAUUGUAUUU5' ( -45.20[100.00%] )
>miR444a	|CL91.Contig57_cattail	|location[336,356]	|
5'UGCUGCCUCAAGCUUGCUGCC3'
|||||||||||||||||||||
3'AGGGCCACUGAAAGAACGUUCAAUACGUCAACGACGGAGUUCGAACGACGGAGGGAAACGGUCUUGAACUGGAGACUUCAU5' ( -45.20[100.00%] )
>miR444a	|Unigene10_cattail	|location[309,329]	|
5'UGCUGCCUCAAGCUUGCUGCC3'
o|||||||x|||||||||||x
3'ACGGAUACUAAAAGAACGUUCAACACGUCAGCGACGGAAUUCGAACGACGAAGGGAAACGGUCUUGAAUCGGAGGCUUCAA5' ( -35.80[79.20%] )
>miR444a	|Unigene21560_cattail	|location[3218,3238]	|
5'UGCUGCCUCAAGCUUGCUGCC3'
x||x|||||||||||||||xx
3'GUAGAUGGGGACUAAUUAAUUCUUUUCUACUCGUCGGAGUUCGAACGACAACUCCACCAGUCACGGGUACUGGAGUACGGU5' ( -33.40[74.22%] )
>miR444a	|Unigene28506_cattail	|location[309,329]	|
5'UGCUGCCUCAAGCUUGCUGCC3'
o|||||||x|||||||||||x
3'ACGGAUACUAAAAGAACGUUCAACACGUCAGCGACGGAAUUCGAACGACGAAGGGAAACGGUCUUGAAUCGGAGGCUUCAA5' ( -35.80[79.20%] )
>miR444a	|Unigene28507_cattail	|location[309,329]	|
5'UGCUGCCUCAAGCUUGCUGCC3'
o|||||||x|||||||||||x
3'ACGGAUACUAAAAGAACGUUCAACACGUCAGCGACGGAAUUCGAACGACGAAGGGAAACGGUCUUGAAUCGGAGGCUUCAA5' ( -35.80[79.20%] )
>miR444a	|Unigene28508_cattail	|location[1028,1048]	|
5'UGCUGCCUCAAGCUUGCUGCC3'
|||||||||||||||||||||
3'ACGGCCACUGAAAGAACGUUCAAUACGUCAACGACGGAGUUCGAACGACGGAGGGAAACGGUCUUGAUCACUCAUUGUAGG5' ( -45.20[100.00%] )
>miR444a	|Unigene28509_cattail	|location[309,329]	|
5'UGCUGCCUCAAGCUUGCUGCC3'
o|||||||x|||||||||||x
3'ACGGAUACUAAAAGAACGUUCAACACGUCAGCGACGGAAUUCGAACGACGAAGGGAAACGGUCUUGAAUCGGAGGCUUCAA5' ( -35.80[79.20%] )
>miR444a	|Unigene28510_cattail	|location[309,329]	|
5'UGCUGCCUCAAGCUUGCUGCC3'
o|||||||x|||||||||||x
3'ACGGAUACUAAAAGAACGUUCAACACGUCAGCGACGGAAUUCGAACGACGAAGGGAAACGGUCUUGAAUCGGAGGCUUCAA5' ( -35.80[79.20%] )
>miR444a	|Unigene28511_cattail	|location[336,356]	|
5'UGCUGCCUCAAGCUUGCUGCC3'
|||||||||||||||||||||
3'ACGGCCACUGAAAGAACGUUCAAUACGUCAACGACGGAGUUCGAACGACGGAGGGAAACGGUCUUGAACUGGAGACUUCAU5' ( -45.20[100.00%] )
>miR444a	|Unigene28512_cattail	|location[309,329]	|
5'UGCUGCCUCAAGCUUGCUGCC3'
o|||||||x|||||||||||x
3'ACGGAUACUAAAAGAACGUUCAACACGUCAGCGACGGAAUUCGAACGACGAAGGGAAACGGUCUUGAAUCGGAGGCUUCAA5' ( -35.80[79.20%] )
>miR444a	|Unigene28514_cattail	|location[309,329]	|
5'UGCUGCCUCAAGCUUGCUGCC3'
o|||||||x|||||||||||x
3'AUGGAUACUAAAAGAACGUUCAACACGUCAGCGACGGAAUUCGAACGACGAAGGGAAACGGUCUUGAAUCGGAGGCUUCAA5' ( -35.80[79.20%] )
>miR444a	|Unigene28515_cattail	|location[309,329]	|
5'UGCUGCCUCAAGCUUGCUGCC3'
o|||||||x|||||||||||x
3'AUGGAUACUAAAAGAACGUUCAACACGUCAGCGACGGAAUUCGAACGACGAAGGGAAACGGUCUUGAAUCGGAGGCUUCAA5' ( -35.80[79.20%] )
>miR444a	|Unigene28516_cattail	|location[309,329]	|
5'UGCUGCCUCAAGCUUGCUGCC3'
o|||||||x|||||||||||x
3'ACGGAUACUAAAAGAACGUUCAACACGUCAGCGACGGAAUUCGAACGACGAAGGGAAACGGUCUUGAAUCGGAGGCUUCAA5' ( -35.80[79.20%] )
>miR444a	|Unigene28518_cattail	|location[309,329]	|
5'UGCUGCCUCAAGCUUGCUGCC3'
o|||||||x|||||||||||x
3'ACGGAUACUAAAAGAACGUUCAACACGUCAGCGACGGAAUUCGAACGACGAAGGGAAACGGUCUUGAAUCGGAGGCUUCAA5' ( -35.80[79.20%] )
>miR444a	|Unigene28519_cattail	|location[309,329]	|
5'UGCUGCCUCAAGCUUGCUGCC3'
o|||||||x|||||||||||x
3'ACGGAUACUAAAAGAACGUUCAACACGUCAGCGACGGAAUUCGAACGACGAAGGGAAACGGUCUUGAAUCGGAGGCUUCAA5' ( -35.80[79.20%] )
>miR444a	|Unigene28520_cattail	|location[309,329]	|
5'UGCUGCCUCAAGCUUGCUGCC3'
o|||||||x|||||||||||x
3'AUGGAUACUAAAAGAACGUUCAACACGUCAGCGACGGAAUUCGAACGACGAAGGGAAACGGUCUUGAAUCGGAGGCUUCAA5' ( -35.80[79.20%] )
>miR444a	|Unigene28521_cattail	|location[309,329]	|
5'UGCUGCCUCAAGCUUGCUGCC3'
o|||||||x|||||||||||x
3'AUGGAUACUAAAAGAACGUUCAACACGUCAGCGACGGAAUUCGAACGACGAAGGGAAACGGUCUUGAAUCGGAGGCUUCAA5' ( -35.80[79.20%] )
>miR444a	|Unigene28522_cattail	|location[1028,1048]	|
5'UGCUGCCUCAAGCUUGCUGCC3'
|||||||||||||||||||||
3'ACGGCCACUGAAAGAACGUUCAAUACGUCAACGACGGAGUUCGAACGACGGAGGGAAACGGUCUUGAUCACUCAUUGUAGG5' ( -45.20[100.00%] )
>miR444a	|Unigene28523_cattail	|location[309,329]	|
5'UGCUGCCUCAAGCUUGCUGCC3'
o|||||||x|||||||||||x
3'ACGGAUACUAAAAGAACGUUCAACACGUCAGCGACGGAAUUCGAACGACGAAGGGAAACGGUCUUGAAUCGGAGGCUUCAA5' ( -35.80[79.20%] )
>miR444a	|Unigene28524_cattail	|location[309,329]	|
5'UGCUGCCUCAAGCUUGCUGCC3'
o|||||||x|||||||||||x
3'ACGGAUACUAAAAGAACGUUCAACACGUCAGCGACGGAAUUCGAACGACGAAGGGAAACGGUCUUGAAUCGGAGGCUUCAA5' ( -35.80[79.20%] )
>miR444a	|Unigene28525_cattail	|location[309,329]	|
5'UGCUGCCUCAAGCUUGCUGCC3'
o|||||||x|||||||||||x
3'ACGGAUACUAAAAGAACGUUCAACACGUCAGCGACGGAAUUCGAACGACGAAGGGAAACGGUCUUGAAUCGGAGGCUUCAA5' ( -35.80[79.20%] )
>miR444a	|Unigene28526_cattail	|location[309,329]	|
5'UGCUGCCUCAAGCUUGCUGCC3'
o|||||||x|||||||||||x
3'ACGGAUACUAAAAGAACGUUCAACACGUCAGCGACGGAAUUCGAACGACGAAGGGAAACGGUCUUGAAUCGGAGGCUUCAA5' ( -35.80[79.20%] )
>miR444a	|Unigene28527_cattail	|location[309,329]	|
5'UGCUGCCUCAAGCUUGCUGCC3'
o|||||||x|||||||||||x
3'AUGGAUACUAAAAGAACGUUCAACACGUCAGCGACGGAAUUCGAACGACGAAGGGAAACGGUCUUGAAUCGGAGGCUUCAA5' ( -35.80[79.20%] )
>miR444a	|Unigene28528_cattail	|location[309,329]	|
5'UGCUGCCUCAAGCUUGCUGCC3'
o|||||||x|||||||||||x
3'ACGGAUACUAAAAGAACGUUCAACACGUCAGCGACGGAAUUCGAACGACGAAGGGAAACGGUCUUGAAUCGGAGGCUUCAA5' ( -35.80[79.20%] )
>miR444a	|Unigene28529_cattail	|location[309,329]	|
5'UGCUGCCUCAAGCUUGCUGCC3'
o|||||||x|||||||||||x
3'ACGGAUACUAAAAGAACGUUCAACACGUCAGCGACGGAAUUCGAACGACGAAGGGAAACGGUCUUGAAUCGGAGGCUUCAA5' ( -35.80[79.20%] )
>miR444a	|Unigene28530_cattail	|location[309,329]	|
5'UGCUGCCUCAAGCUUGCUGCC3'
o|||||||x|||||||||||x
3'ACGGAUACUAAAAGAACGUUCAACACGUCAGCGACGGAAUUCGAACGACGAAGGGAAACGGUCUUGAAUCGGAGGCUUCAA5' ( -35.80[79.20%] )
>miR444a	|Unigene28531_cattail	|location[309,329]	|
5'UGCUGCCUCAAGCUUGCUGCC3'
o|||||||x|||||||||||x
3'AUGGAUACUAAAAGAACGUUCAACACGUCAGCGACGGAAUUCGAACGACGAAGGGAAACGGUCUUGAAUCGGAGGCUUCAA5' ( -35.80[79.20%] )
>miR444a	|Unigene28532_cattail	|location[309,329]	|
5'UGCUGCCUCAAGCUUGCUGCC3'
o|||||||x|||||||||||x
3'ACGGAUACUAAAAGAACGUUCAACACGUCAGCGACGGAAUUCGAACGACGAAGGGAAACGGUCUUGAAUCGGAGGCUUCAA5' ( -35.80[79.20%] )
>miR444a	|Unigene28533_cattail	|location[309,329]	|
5'UGCUGCCUCAAGCUUGCUGCC3'
o|||||||x|||||||||||x
3'ACGGAUACUAAAAGAACGUUCAACACGUCAGCGACGGAAUUCGAACGACGAAGGGAAACGGUCUUGAAUCGGAGGCUUCAA5' ( -35.80[79.20%] )
>miR444a	|Unigene28534_cattail	|location[309,329]	|
5'UGCUGCCUCAAGCUUGCUGCC3'
o|||||||x|||||||||||x
3'ACGGAUACUAAAAGAACGUUCAACACGUCAGCGACGGAAUUCGAACGACGAAGGGAAACGGUCUUGAAUCGGAGGCUUCAA5' ( -35.80[79.20%] )
>miR444a	|Unigene28535_cattail	|location[309,329]	|
5'UGCUGCCUCAAGCUUGCUGCC3'
o|||||||x|||||||||||x
3'ACGGAUACUAAAAGAACGUUCAACACGUCAGCGACGGAAUUCGAACGACGAAGGGAAACGGUCUUGAAUCGGAGGCUUCAA5' ( -35.80[79.20%] )
>miR444a	|Unigene28536_cattail	|location[309,329]	|
5'UGCUGCCUCAAGCUUGCUGCC3'
o|||||||x|||||||||||x
3'AUGGAUACUAAAAGAACGUUCAACACGUCAGCGACGGAAUUCGAACGACGAAGGGAAACGGUCUUGAAUCGGAGGCUUCAA5' ( -35.80[79.20%] )
>miR444a	|Unigene28537_cattail	|location[1830,1850]	|
5'UGCUGCCUCAAGCUUGCUGCC3'
|||||||||||||||||||||
3'ACGGCCACUGAAAGAACGUUCAAUACGUCAACGACGGAGUUCGAACGACGGAGGGAAACGGUCUUGAUCACCAUUGUAUUU5' ( -45.20[100.00%] )
>miR444a	|Unigene28538_cattail	|location[309,329]	|
5'UGCUGCCUCAAGCUUGCUGCC3'
o|||||||x|||||||||||x
3'ACGGAUACUAAAAGAACGUUCAACACGUCAGCGACGGAAUUCGAACGACGAAGGGAAACGGUCUUGAAUCGGAGGCUUCAA5' ( -35.80[79.20%] )
>miR444a	|Unigene28539_cattail	|location[309,329]	|
5'UGCUGCCUCAAGCUUGCUGCC3'
o|||||||x|||||||||||x
3'ACGGAUACUAAAAGAACGUUCAACACGUCAGCGACGGAAUUCGAACGACGAAGGGAAACGGUCUUGAAUCGGAGGCUUCAA5' ( -35.80[79.20%] )
>miR444a	|Unigene28540_cattail	|location[309,329]	|
5'UGCUGCCUCAAGCUUGCUGCC3'
o|||||||x|||||||||||x
3'ACGGAUACUAAAAGAACGUUCAACACGUCAGCGACGGAAUUCGAACGACGAAGGGAAACGGUCUUGAAUCGGAGGCUUCAA5' ( -35.80[79.20%] )
>miR444a	|Unigene28541_cattail	|location[1830,1850]	|
5'UGCUGCCUCAAGCUUGCUGCC3'
|||||||||||||||||||||
3'AUGGCCACUGAAAGAACGUUCAAUACGUCAACGACGGAGUUCGAACGACGGAGGGAAACGGUCUUGAUCACCAUUGUAUUU5' ( -45.20[100.00%] )
>miR444a	|Unigene28542_cattail	|location[309,329]	|
5'UGCUGCCUCAAGCUUGCUGCC3'
o|||||||x|||||||||||x
3'ACGGAUACUAAAAGAACGUUCAACACGUCAGCGACGGAAUUCGAACGACGAAGGGAAACGGUCUUGAAUCGGAGGCUUCAA5' ( -35.80[79.20%] )
>miR444a	|Unigene28544_cattail	|location[1830,1850]	|
5'UGCUGCCUCAAGCUUGCUGCC3'
|||||||||||||||||||||
3'ACGGCCACUGAAAGAACGUUCAAUACGUCAACGACGGAGUUCGAACGACGGAGGGAAACGGUCUUGAUCACCAUUGUAUUU5' ( -45.20[100.00%] )
>miR444a	|Unigene59166_cattail	|location[117,137]	|
5'UGCUGCCUCAAGCUUGCUGCC3'
|o||o|||||||xo|||||||
3'CGAGUGAGAGUCCCGGGAAAGUUGCGACUCAUGAUGGAGUUCCGACGACGGCGGCCUCGGUAGACGACGUCGUAGUGGGUG5' ( -34.10[75.78%] )
>miR444a	|Unigene66577_cattail	|location[21,41]	|
5'UGCUGCCUCAAGCUUGCUGCC3'
o||x|||||||||o||||||x
3'UGACGGGGAAGACGAGCUACUUAUACGGCGGCGUCGGAGUUCGGACGACGACCACCGCGUGUUCGCGCCGC5' ( -37.10[81.90%] )
>miR482b-3p	|CL2632.Contig3_cattail	|location[42,63]	|
5'UUGCCAAUACCGUCCAUGCCGA3'
|||||||o|||||x|x|||||x
3'UAAAAGGAUCAUAUGACGUCGGACUAUGCGAACGGUUGUGGCAUGGACGGCGGGCUGGUUGGGCACAAAUGUUCGGUAGGUC5' ( -34.10[78.21%] )
>miR5054	|CL2323.Contig7_cattail	|location[201,219]	|
5'UUUCCCACGGACGGCGCCA3'
||ox|||||||||||o|||
3'UUGCUCCGCCAGGGGCCUUCGUCGAGGCAGAAGUGGUGCCUGCCGUGGUCGCGCGGGUGGCUGCUCAGGGGGUAGGCUA5' ( -35.50[85.54%] )
>miR5054	|Unigene8453_cattail	|location[287,305]	|
5'UUUCCCACGGACGGCGCCA3'
|o||||||x||||o||||x
3'CCGGCGUAGAGUCGAGCGCUCUAGUGCCUAAGAGGGUGGCUGCUGCGGCGGCGGCGGAUACGGUAGGUUAAGGUAGUGU5' ( -34.90[83.89%] )
>miR5054	|Unigene40865_cattail	|location[111,129]	|
5'UUUCCCACGGACGGCGCCA3'
x|||x|||||||||||||x
3'GACGAGGAACAACGGGUCGUCGCUCGGUUGCAAGAGUGCCUGCCGCGGGAGGCGCCGGAAGUCCAAAGGGAGCCAGAAC5' ( -33.60[80.58%] )
>miR5054	|Unigene46078_cattail	|location[108,126]	|
5'UUUCCCACGGACGGCGCCA3'
x|o|||||||||x|||||x
3'AUAUGUGUGCGACGAGUCCGCGGUACGGUCUAGGGGUGCCUGACGCGGAGCUUGCGGGUGACUGUUUGAACGUUGACGU5' ( -34.20[82.81%] )
>miR5054	|Unigene48827_cattail	|location[117,135]	|
5'UUUCCCACGGACGGCGCCA3'
xo|||||||||||o|x|||
3'GUCUGAGUCGUCGUCGGUUCGAGGGAACUACGAGGGUGCCUGCUGAGGUUCCGAGCGAGUGCUGGCCCUUGUCGGGCGC5' ( -31.90[76.68%] )
>miR5070	|CL7311.Contig1_cattail	|location[821,841]	|
5'AGCUAGAGUACGGUAGAGGGU3'
||||x|||||||||||x||xx
3'AGUUGGGACCUGUCCGCCACCUUUGAUGGUUCGACCUCAUGCCAUCCCCGUCUCCCUUAAAGGCCACCUCGCCACUUUACG5' ( -31.80[77.37%] )
>miR5083	|Unigene63323_cattail	|location[28,47]	|
5'AGACUACAAUUAUCUGAUCA3'
|||||||||||||||x|oxx
3'AUUGAACUGGGUCUAGCUCUACUAGAAGGAUCUGAUGUUAAUAGAGUGACCUGGGUAGGGUUAACUCGAUCCCCUAA5' ( -22.80[76.00%] )
>miR5139	|CL2913.Contig2_cattail	|location[1389,1406]	|
5'AACCUGGCUCUGAUACCA3'
|xx|||||o||||o||||
3'CCGUAACUACAGAGGGGGGAAUCUCUACAGUAAGACCGGGACUGUGGUGAAAGGUAUUGGUUGACGUAGGACGUUAGC5' ( -28.10[82.16%] )
>miR5139	|CL3284.Contig1_cattail	|location[1418,1435]	|
5'AACCUGGCUCUGAUACCA3'
|||||||||||||||xxx
3'AGACCUACGUUCCCGAAACGUUAACCUAUAUUGGACCGAGACUAUUCGGGACUUAAGUCGACUAACUCGUACAGGGUC5' ( -28.60[83.63%] )
>miR5139	|CL3284.Contig2_cattail	|location[1496,1513]	|
5'AACCUGGCUCUGAUACCA3'
|||||||||||||||xxx
3'AGACCUACGUUCCCGAAACGUUAACCUAUAUUGGACCGAGACUAUUCGGGACUUAAGUCGACUAACUCGUACAGGGUC5' ( -28.60[83.63%] )
>miR5139	|CL3284.Contig3_cattail	|location[1399,1416]	|
5'AACCUGGCUCUGAUACCA3'
|||||||||||||||xxx
3'AGACCUACGUUCCCGAAACGUUAACCUAUAUUGGACCGAGACUAUUCGGGACUUAAGUCGACUAACUCGUACAGGGUC5' ( -28.60[83.63%] )
>miR5139	|CL3284.Contig4_cattail	|location[1299,1316]	|
5'AACCUGGCUCUGAUACCA3'
|||||||||||||||xxx
3'AGACCUACGUUCCCGAAACGUUAACCUAUAUUGGACCGAGACUAUUCGGGACUUAAGUCGACUAACUCGUACAGGGUC5' ( -28.60[83.63%] )
>miR5139	|CL3284.Contig5_cattail	|location[1377,1394]	|
5'AACCUGGCUCUGAUACCA3'
|||||||||||||||xxx
3'AGACCUACGUUCCCGAAACGUUAACCUAUAUUGGACCGAGACUAUUCGGGACUUAAGUCGACUAACUCGUACAGGGUC5' ( -28.60[83.63%] )
>miR5139	|CL3284.Contig6_cattail	|location[1480,1497]	|
5'AACCUGGCUCUGAUACCA3'
|||||||||||||||xxx
3'AGACCUACGUUCCCGAAACGUUAACCUAUAUUGGACCGAGACUAUUCGGGACUUAAGUCGACUAACUCGUACAGGGUC5' ( -28.60[83.63%] )
>miR5139	|CL3284.Contig7_cattail	|location[1321,1338]	|
5'AACCUGGCUCUGAUACCA3'
|||||||||||||||xxx
3'AGACCUACGUUCCCGAAACGUUAACCUAUAUUGGACCGAGACUAUUCGGGACUUAAGUCGACUAACUCGUACAGGGUC5' ( -28.60[83.63%] )
>miR5139	|CL3284.Contig8_cattail	|location[1402,1419]	|
5'AACCUGGCUCUGAUACCA3'
|||||||||||||||xxx
3'AGACCUACGUUCCCGAAACGUUAACCUAUAUUGGACCGAGACUAUUCGGGACUUAAGUCGACUAACUCGUACAGGGUC5' ( -28.60[83.63%] )
>miR5139	|CL5961.Contig1_cattail	|location[141,158]	|
5'AACCUGGCUCUGAUACCA3'
|x||||||||||x|x||x
3'AGGAGGGGGGACGCUGCCCUCGGCUGGUUUUGGGACCGAGACGAAGGGGGAGAGGUCGAGGAGGCCCGAGCUUUCUUU5' ( -25.10[74.70%] )
>miR5139	|CL5961.Contig3_cattail	|location[2,19]	|
5'AACCUGGCUCUGAUACCA3'
x|||||||||||x|x||x
3'UUUCUUUUUCUAGCAGAGAAAGGCUCUCUUAUGGACCGAGACGAAGGGG5' ( -26.00[77.38%] )
>miR5139	|CL9070.Contig1_cattail	|location[1096,1113]	|
5'AACCUGGCUCUGAUACCA3'
x||||o||||||||||xx
3'AGAGAUGAUACAAAGACGACCAUAGAAGUCCUGGAUCGAGACUAUGACACCUUCUUUCUCGUAUAGUUGAUUGAAUUG5' ( -26.60[78.93%] )
>miR5139	|CL9070.Contig2_cattail	|location[724,741]	|
5'AACCUGGCUCUGAUACCA3'
x||||o||||||||||xx
3'AGAGAUGAUACAAAGACGACCAUAGAAGUCCUGGAUCGAGACUAUGACGUACAGAACAACGGACUACUUCGAGGUUUG5' ( -26.60[79.17%] )
>miR5139	|Unigene675_cattail	|location[659,676]	|
5'AACCUGGCUCUGAUACCA3'
x||||||||||x||||||
3'GUCUUAGUUUUACCACCACAUCCUCAUCUUGUGGACCGAGAAUAUGGUUACUAUAUCCUGUUACAGGUCCUUCCCUAG5' ( -27.40[81.55%] )
>miR5139	|Unigene26947_cattail	|location[1670,1687]	|
5'AACCUGGCUCUGAUACCA3'
|x|||o||o||o||||||
3'GAAUGAUGCGAGGGAGGAAAGGCUUGGGAUUGGGAUCGGGAUUAUGGUCGCUUAAGGGGCGAAGGUUAGGCCAUGUCA5' ( -27.20[81.19%] )
>miR5139	|Unigene35002_cattail	|location[96,113]	|
5'AACCUGGCUCUGAUACCA3'
|x|||||||||x|||||x
3'GCGGGAGUGCUAGCGGUAGGCUCGGUCCUUUGGGACCGAGAAUAUGGAGAAGGUGCUGUAAACUUAGCGGUGGCGGCG5' ( -26.60[79.17%] )
>miR5139	|Unigene60971_cattail	|location[91,108]	|
5'AACCUGGCUCUGAUACCA3'
||||||||||||x|||||
3'GCUUUAUCUACUGUAUUUAUAUCUCAUUUGUUGGACCGAGACGAUGGUAUAAUCCACUAGUUAGUUAGGAUCUUGACA5' ( -29.70[86.59%] )
>miR5152-3p	|CL48.Contig4_cattail	|location[1946,1964]	|
5'AGUCCUGCUAUACCCACCA3'
|o|||||||||||xxx|||
3'GUUUAGUUAACCACAUUUUGGAGGUUUUCCUUAGGACGAUAUGCCGGGUGGACCAAGACCAUUUUGUGAAUAACGAUCU5' ( -29.00[78.17%] )
>miR5152-3p	|CL48.Contig6_cattail	|location[1974,1992]	|
5'AGUCCUGCUAUACCCACCA3'
|o|||||||||||xxx|||
3'GUUUAGUUAACCACAUUUUGGAGGUUUUCCUUAGGACGAUAUGCCGGGUGGACCAAGACCAUUUUGUGAAUAACGAUCU5' ( -29.00[78.17%] )
>miR5152-3p	|CL94.Contig1_cattail	|location[1481,1499]	|
5'AGUCCUGCUAUACCCACCA3'
|x|||||||||x||||||x
3'GAGCAAGCGUAGUAGUGACGUAGUCGGCGGUGAGGACGAUAAGGGUGGGAACAUAUCUUCAGACCACCACUCUUAUCUA5' ( -29.10[76.98%] )
>miR5152-3p	|CL94.Contig2_cattail	|location[1545,1563]	|
5'AGUCCUGCUAUACCCACCA3'
|x|||||||||x||||||x
3'GAGCAAGCGUAGUAGUGACGUAGUCGGCGGUGAGGACGAUAAGGGUGGGAACAUAUCUUCAGACCACCACUCUUAUCUA5' ( -29.10[76.98%] )
>miR5152-3p	|CL94.Contig3_cattail	|location[1855,1873]	|
5'AGUCCUGCUAUACCCACCA3'
|x|||||||||x||||||x
3'GAGCAAGCGUAGUAGUGACGUAGUCGGCGGUGAGGACGAUAAGGGUGGGAACAUAUCUUCAGACCACCACUCUUAUCUA5' ( -29.10[76.98%] )
>miR5152-3p	|CL94.Contig4_cattail	|location[1791,1809]	|
5'AGUCCUGCUAUACCCACCA3'
|x|||||||||x||||||x
3'GAGCAAGCGUAGUAGUGACGUAGUCGGCGGUGAGGACGAUAAGGGUGGGAACAUAUCUUCAGACCACCACUCUUAUCUA5' ( -29.10[76.98%] )
>miR5152-3p	|CL94.Contig6_cattail	|location[2039,2057]	|
5'AGUCCUGCUAUACCCACCA3'
|x|||||||||x||||||x
3'GAGCAAGCGUAGUAGUGACGUAGUCGGCGGUGAGGACGAUAAGGGUGGGAACAUAUCUUCAGACCACCACUCUUAUCUA5' ( -29.10[76.98%] )
>miR5152-3p	|CL94.Contig7_cattail	|location[1729,1747]	|
5'AGUCCUGCUAUACCCACCA3'
|x|||||||||x||||||x
3'GAGCAAGCGUAGUAGUGACGUAGUCGGCGGUGAGGACGAUAAGGGUGGGAACAUAUCUUCAGACCACCACUCUUAUCUA5' ( -29.10[76.98%] )
>miR5152-3p	|CL94.Contig8_cattail	|location[1793,1811]	|
5'AGUCCUGCUAUACCCACCA3'
|x|||||||||x||||||x
3'GAGCAAGCGUAGUAGUGACGUAGUCGGCGGUGAGGACGAUAAGGGUGGGAACAUAUCUUCAGACCACCACUCUUAUCUA5' ( -29.10[76.98%] )
>miR5152-3p	|CL94.Contig9_cattail	|location[1660,1678]	|
5'AGUCCUGCUAUACCCACCA3'
|x|||||||||x||||||x
3'GAGCAAGCGUAGUAGUGACGUAGUCGGCGGUGAGGACGAUAAGGGUGGGAACAUAUCUUCAGACCACCACUCUUAUCUA5' ( -29.10[76.98%] )
>miR5152-3p	|CL94.Contig10_cattail	|location[1970,1988]	|
5'AGUCCUGCUAUACCCACCA3'
|x|||||||||x||||||x
3'GAGCAAGCGUAGUAGUGACGUAGUCGGCGGUGAGGACGAUAAGGGUGGGAACAUAUCUUCAGACCACCACUCUUAUCUA5' ( -29.10[76.98%] )
>miR5152-3p	|CL94.Contig11_cattail	|location[1724,1742]	|
5'AGUCCUGCUAUACCCACCA3'
|x|||||||||x||||||x
3'GAGCAAGCGUAGUAGUGACGUAGUCGGCGGUGAGGACGAUAAGGGUGGGAACAUAUCUUCAGACCACCACUCUUAUCUA5' ( -29.10[76.98%] )
[truncated: 1,063 more rows]
