# Supplementary material for: Transcriptome-Wide Identification of miRNAs and Their Targets from Typha angustifolia by RNA-Seq and Their Response to Cadmium Stress
Source: PLoS One. 2015 Apr 29;10(4):e0125462. doi: 10.1371/journal.pone.0125462 (PMC4414455; doi:10.1371/journal.pone.0125462)
Supplement: S13 Table — Potential targets of novel miRNAs predicted using psRNATarget based on transcriptome data of T. angustifolia. Unigene or contig ID are used for target identification. Calculated MEFs (kcal/mol) are shown. MiRNA sequence in 5’-3’ sense were used to present miRNA:target pairing. Crosses (x) denote one-nucleotie mismatch. G:U base pairing is not considered a mismatch (o). (XLS) [file pone.0125462.s017.xls]

## Sheet: Target genes of novel miRNAs
miRNA	Number of target	Traget gene
novel_mir_1	1	CL3768.Contig3_cattail[protein phosphatase]
novel_mir_2	9	CL1634.Contig1_cattail[]~~Unigene46090_cattail[Phoenix dactylifera mitochondrion]
novel_mir_3	8	CL225.Contig6_cattail[DNA mismatch repair protein MutS2]~~CL225.Contig30_cattail[DNA mismatch repair protein MutS2]~~CL225.Contig32_cattail[DNA mismatch repair protein MutS2]~~CL225.Contig43_cattail[DNA mismatch repair protein MutS2]~~CL225.Contig56_cattail[DNA mismatch repair protein MutS2]~~Unigene28457_cattail[DNA mismatch repair protein MutS2]
novel_mir_4	9	CL1754.Contig1_cattail[ribosome biogenesis protein SSF1/2]~~CL3335.Contig1_cattail[DNA-directed RNA polymerase, beta' subunit/160 kD subunit]~~
novel_mir_5	12	CL437.Contig2_cattail[]~~CL5195.Contig1_cattail[]
novel_mir_6	3	CL4409.Contig1_cattail[]~~
novel_mir_7	2	CL5406.Contig1_cattail[hypothetical protein OsJ_04788]~~Unigene26670_cattail[Beta-1,4-xylanase]
novel_mir_8	2	CL633.Contig1_cattail[DNA-directed RNA polymerases I, II, and III subunit RPABC1]
novel_mir_9	7	CL3220.Contig1_cattail[]~~CL6454.Contig2_cattail[]~~Unigene27557_cattail[]~~Unigene28384_cattail[two-component response regulator ARR-B family]
novel_mir_10	2	CL7951.Contig1_cattail[Ribonuclease HI]~
novel_mir_11	2	CL2935.Contig2_cattail[3-ketoacyl-CoA synthase]~~Unigene16800_cattail[translation initiation factor 3 subunit E]
novel_mir_12	1	CL9353.Contig1_cattail[]
novel_mir_13	3	CL9460.Contig2_cattail[molybdopterin synthase catalytic subunit]~~Unigene155_cattail[U3 small nucleolar RNA-associated protein 4]~~Unigene25051_cattail[molybdopterin synthase catalytic subunit ]
novel_mir_17	1	Unigene14838_cattail[]
novel_mir_18	11	CL354.Contig1_cattail[Transcription factor bHLH137]~~Unigene1567_cattail[]~~
novel_mir_19	4	CL3249.Contig4_cattail[]~~Unigene10730_cattail[Subtilisin-like serine proteases]~~Unigene18118_cattail[]
novel_mir_20	2	Unigene24431_cattail[Oryza sativa Japonica Group cultivar Padi Kasalle precursor microRNA 396b gene]~~Unigene24636_cattail[Oryza sativa Japonica Group cultivar Kaw Luyoeng precursor microRNA 396c gene]
novel_mir_21	16	CL2969.Contig1_cattail[]~~CL6480.Contig1_cattail[Chromatin-associated proteins containing the HMG domain]~~CL7619.Contig3_cattail[COMPASS component SWD3]~~CL7756.Contig1_cattail[EREBP-like factor]~~CL9367.Contig1_cattail[putative transmembrane 9 superfamily member 3 protein]~~Unigene9128_cattail[phospholipase D]~~Unigene11478_cattail[RNA-binding protein with serine-rich domain 1]~~
novel_mir_22	10	CL1764.Contig1_cattail[phosphatidylinositol-bisphosphatase]~~CL2069.Contig10_cattail[RNA polymerase primary sigma factor]~~CL4844.Contig3_cattail[Predicted enzyme of the cupin superfamily]~~CL8327.Contig1_cattail[]~~CL9348.Contig4_cattail[DNA-directed RNA polymerases I, II, and III subunit RPABC1]~~Unigene20825_cattail[Protein kinase 2B, chloroplastic]~~Unigene27267_cattail[DNA-directed RNA polym…
novel_mir_23	1	CL6674.Contig2_cattail[Isopenicillin N synthase and related dioxygenases]
novel_mir_24	2	Unigene33074_cattail[DELLA protein]~~Unigene46843_cattail[]
novel_mir_25	2	CL3870.Contig2_cattail[]~~Unigene23735_cattail[]
novel_mir_26	12	CL437.Contig2_cattail[]~~CL4439.Contig5_cattail[Inactive poly [ADP-ribose] polymerase RCD1]~~CL5195.Contig1_cattail[]
novel_mir_27	14	CL1087.Contig8_cattail[nuclear transcription factor Y]~~CL2581.Contig1_cattail[CCAAT-binding factor, subunit ]~~CL3139.Contig1_cattail[CCAAT-binding factor, subunit B]
novel_mir_28	5	CL7069.Contig1_cattail[alpha-1,4-fucosyltransferase]~~CL8712.Contig2_cattail[phospholipase D]~~Unigene11570_cattail[INO80 complex subunit B]~~Unigene28014_cattail[alpha-1,4-fucosyltransferase]
novel_mir_30	1	Unigene11164_cattail[kinesin family member 4/7/21/27]
novel_mir_31	2	Unigene11819_cattail[]~~Unigene33298_cattail[]
Potential targets of conserved miRNAs predicted using psRNATarget based on transcriptome data of T. angustifolia.
Unigene or contig ID are used for target identification. Calculated MEFs (kcal/mol) are shown.
MiRNA sequence in 5’-3’ sense were used to present miRNA:target pairing. Crosses (x) denote one-nucleotie mismatch. G:U base pairing is not considered a mismatch (o)

## Sheet: Target sequence  
novel_mir_1	|CL3768.Contig3_cattail	|location[113,133]	|
5'UCCCUUUGGAUGUCGUCCUGU3'
||||||||x|||o|o||||||
3'AUCGACAUACUUCAACAAAACGUUCCAUUUAGGGAAACAUACGGUAGGACAUUCAAGAGAAAACGAAGAAACUUUUUACAU5' ( -31.70[77.51%] )
novel_mir_2	|CL1634.Contig1_cattail	|location[1169,1189]	|
5'GGAAUGUUGUCUGGCUCGAGG3'
|||||||||||||||||||||
3'UCUAGCUUCUUCCUUCGAGAAGGUAACCCCCCUUACAACAGACCGAGCUCCGACGGCACUCGAUCUCUAACCAAAGAAGAG5' ( -42.10[100.00%] )
novel_mir_2	|CL1634.Contig2_cattail	|location[1057,1077]	|
5'GGAAUGUUGUCUGGCUCGAGG3'
|||||||||||||||||||||
3'UCUAGCUUCUUCCUUCGAGAAGGUAACCCCCCUUACAACAGACCGAGCUCCGACGGCACUCGAUCUCUAACCAAAGAAGAG5' ( -42.10[100.00%] )
novel_mir_2	|CL1634.Contig3_cattail	|location[2024,2044]	|
5'GGAAUGUUGUCUGGCUCGAGG3'
|||||||||||||||||||||
3'UCUAGCUUCUUCCUUCGAGAAGGUAACCCCCCUUACAACAGACCGAGCUCCGACGGCACUCGAUCUCUAACCAAAGAAGAG5' ( -42.10[100.00%] )
novel_mir_2	|CL1634.Contig4_cattail	|location[2136,2156]	|
5'GGAAUGUUGUCUGGCUCGAGG3'
|||||||||||||||||||||
3'UCUAGCUUCUUCCUUCGAGAAGGUAACCCCCCUUACAACAGACCGAGCUCCGACGGCACUCGAUCUCUAACCAAAGAAGAG5' ( -42.10[100.00%] )
novel_mir_2	|CL1634.Contig5_cattail	|location[946,966]	|
5'GGAAUGUUGUCUGGCUCGAGG3'
|||||||||||||||||||||
3'UCUAGCUUCUUCCUUCGAGAAGGUAACCCCCCUUACAACAGACCGAGCUCCGACGGCACUCGAUCUCUAACCAAAGAAGAG5' ( -42.10[100.00%] )
novel_mir_2	|CL1634.Contig6_cattail	|location[2135,2155]	|
5'GGAAUGUUGUCUGGCUCGAGG3'
|||||||||||||||||||||
3'UCUAGCUUCUUCCUUCGAGAAGGUAACCCCCCUUACAACAGACCGAGCUCCGACGGCACUCGAUCUCUAACCAAAGAAGAG5' ( -42.10[100.00%] )
novel_mir_2	|CL1634.Contig7_cattail	|location[1058,1078]	|
5'GGAAUGUUGUCUGGCUCGAGG3'
|||||||||||||||||||||
3'UCUAGCUUCUUCCUUCGAGAAGGUAACCCCCCUUACAACAGACCGAGCUCCGACGGCACUCGAUCUCUAACCAAAGAAGAG5' ( -42.10[100.00%] )
novel_mir_2	|CL1634.Contig8_cattail	|location[2247,2267]	|
5'GGAAUGUUGUCUGGCUCGAGG3'
|||||||||||||||||||||
3'UCUAGCUUCUUCCUUCGAGAAGGUAACCCCCCUUACAACAGACCGAGCUCCGACGGCACUCGAUCUCUAACCAAAGAAGAG5' ( -42.10[100.00%] )
novel_mir_2	|Unigene46090_cattail	|location[37,57]	|
5'GGAAUGUUGUCUGGCUCGAGG3'
o||||||||||||x||||||x
3'AAACUUGUUGGUAGACUCUUUCUUGAAAGUUCUUACAACAGACGGAGCUCAAACGAUAUAAAGGCUAGUUAAAGACAUCCA5' ( -33.40[78.04%] )
novel_mir_3	|CL225.Contig6_cattail	|location[4,23]	|
5'UCCUGCACAUGUCAGAGCUU3'
xx||||||||||||||||||
3'UGUACUGUUUGGUACCUAGUAGUAUCUCGUUAGACGUGUACAGUCUCGAAUGG5' ( -33.90[88.51%] )
novel_mir_3	|CL225.Contig7_cattail	|location[4,23]	|
5'UCCUGCACAUGUCAGAGCUU3'
xx||||||||||||||||||
3'UGUACUGUUUGGUACCUAGUAGUAUCUCGUUAGACGUGUACAGUCUCGAAUGG5' ( -33.90[88.51%] )
novel_mir_3	|CL225.Contig8_cattail	|location[4,23]	|
5'UCCUGCACAUGUCAGAGCUU3'
xx||||||||||||||||||
3'UGUACUGUUUGGUACCUAGUAGUAUCUCGUUAGACGUGUACAGUCUCGAAUGG5' ( -33.90[88.51%] )
novel_mir_3	|CL225.Contig30_cattail	|location[4,23]	|
5'UCCUGCACAUGUCAGAGCUU3'
xx||||||||||||||||||
3'UGUACUGUUUGGUACCUAGUAGUAUCUCGUUAGACGUGUACAGUCUCGAAUGG5' ( -33.90[88.51%] )
novel_mir_3	|CL225.Contig32_cattail	|location[4,23]	|
5'UCCUGCACAUGUCAGAGCUU3'
xx||||||||||||||||||
3'UGUACUGUUUGGUACCUAGUAGUAUCUCGUUAGACGUGUACAGUCUCGAAUGG5' ( -33.90[88.51%] )
novel_mir_3	|CL225.Contig43_cattail	|location[4,23]	|
5'UCCUGCACAUGUCAGAGCUU3'
xx||||||||||||||||||
3'UGUACUGUUUGGUACCUAGUAGUAUCUCGUUAGACGUGUACAGUCUCGAAUGG5' ( -33.90[88.51%] )
novel_mir_3	|CL225.Contig56_cattail	|location[4,23]	|
5'UCCUGCACAUGUCAGAGCUU3'
xx||||||||||||||||||
3'UGUACUGUUUGGUACCUAGUAGUAUCUCGUUAGACGUGUACAGUCUCGAAUGG5' ( -33.90[88.51%] )
novel_mir_3	|Unigene28457_cattail	|location[4,23]	|
5'UCCUGCACAUGUCAGAGCUU3'
xx||||||||||||||||||
3'UGUACUGUUUGGUACCUAGUAGUAUCUCGUUAGACGUGUACAGUCUCGAAUGG5' ( -33.90[88.51%] )
novel_mir_4	|CL1754.Contig1_cattail	|location[763,783]	|
5'AUACUGUCAAACUUGCCUUGA3'
||||||||||||||||x|oxx
3'AGGUCUUGUAUAAAGGUCGUUAACUAUAUUUAUGACAGUUUGAACGUAGAACAGUUUCCGAUCAUGAAAAUUUAAUGUUGC5' ( -27.40[80.83%] )
novel_mir_4	|CL1754.Contig2_cattail	|location[614,634]	|
5'AUACUGUCAAACUUGCCUUGA3'
||||||||||||||||x|oxx
3'AGGUCUUGUAUAAAGGUCGUUAACUAUAUUUAUGACAGUUUGAACGUAGAACAGUUUCCGAUCAUGAAAAUUUAAUGUUGC5' ( -27.40[80.83%] )
novel_mir_4	|CL1754.Contig3_cattail	|location[890,910]	|
5'AUACUGUCAAACUUGCCUUGA3'
||||||||||||||||x|oxx
3'AGGUCUUGUAUAAAGGUCGUUAACUAUAUUUAUGACAGUUUGAACGUAGAACAGUUUCCGAUCAUGAAAAUUUAAUGUUGC5' ( -27.40[80.83%] )
novel_mir_4	|CL1754.Contig4_cattail	|location[1486,1506]	|
5'AUACUGUCAAACUUGCCUUGA3'
||||||||||||||||x|oxx
3'AGGUCUUGUAUAAAGGUCGUUAACUAUAUUUAUGACAGUUUGAACGUAGAACAGUUUCCGAUCAUGAAAAUUUAAUGUUGC5' ( -27.40[80.83%] )
novel_mir_4	|CL1754.Contig5_cattail	|location[1210,1230]	|
5'AUACUGUCAAACUUGCCUUGA3'
||||||||||||||||x|oxx
3'AGGUCUUGUAUAAAGGUCGUUAACUAUAUUUAUGACAGUUUGAACGUAGAACAGUUUCCGAUCAUGAAAAUUUAAUGUUGC5' ( -27.40[80.83%] )
novel_mir_4	|CL3335.Contig1_cattail	|location[733,753]	|
5'AUACUGUCAAACUUGCCUUGA3'
|||||||||||||||||||||
3'UCUGUCAUCGAACAAAAGCGAACGGAUACCUAUGACAGUUUGAACGGAACUCUAAUUUGGUUCUUGGUUCGUAAAACUAUA5' ( -33.90[100.00%] )
novel_mir_4	|CL3335.Contig4_cattail	|location[568,588]	|
5'AUACUGUCAAACUUGCCUUGA3'
|||||||||||||||||||||
3'UCUGUCAUCGAACAAAAGCGAACGGAUACCUAUGACAGUUUGAACGGAACUCUAAUUUGGUUCUUGGUUCGUAAAACUAUA5' ( -33.90[100.00%] )
novel_mir_4	|CL3335.Contig5_cattail	|location[568,588]	|
5'AUACUGUCAAACUUGCCUUGA3'
|||||||||||||||||||||
3'UCUGUCAUCGAACAAAAGCGAACGGAUACCUAUGACAGUUUGAACGGAACUCUAAUUUGGUUCUUGGUUCGUAAAACUAUA5' ( -33.90[100.00%] )
novel_mir_4	|CL3335.Contig6_cattail	|location[733,753]	|
5'AUACUGUCAAACUUGCCUUGA3'
|||||||||||||||||||||
3'UCUGUCAUCGAACAAAAGCGAACGGAUACCUAUGACAGUUUGAACGGAACUCUAAUUUGGUUCUUGGUUCGUAAAACUAUA5' ( -33.90[100.00%] )
novel_mir_5	|CL437.Contig2_cattail	|location[661,681]	|
5'UGACAACGAGAGAGAGCACAC3'
|||||||||||||||||||||
3'GCUACACCACGAAACGAUCCGCACCAUCCAACUGUUGCUCUCUCUCGUGUGGCCAGCCGUCAGUACGAACCCAACGGCACC5' ( -40.50[100.00%] )
novel_mir_5	|CL437.Contig3_cattail	|location[756,776]	|
5'UGACAACGAGAGAGAGCACAC3'
|||||||||||||||||||||
3'GCUACACCACGAAACGAUCCGCACCAUCCAACUGUUGCUCUCUCUCGUGUGGCCAGCCGUCAGUACGAACCCAACGGCACC5' ( -40.50[100.00%] )
novel_mir_5	|CL437.Contig4_cattail	|location[315,335]	|
5'UGACAACGAGAGAGAGCACAC3'
|||||||||||||||||||||
3'GCUACACCACGAAACGAUCCGCACCAUCCAACUGUUGCUCUCUCUCGUGUGGCCAGCCGUCAGUACGAACCCAACGGCACC5' ( -40.50[100.00%] )
novel_mir_5	|CL437.Contig7_cattail	|location[661,681]	|
5'UGACAACGAGAGAGAGCACAC3'
|||||||||||||||||||||
3'GCUACACCACGAAACGAUCCGCACCAUCCAACUGUUGCUCUCUCUCGUGUGGCCAGCCGUCAGUACGAACCCAACGGCACC5' ( -40.50[100.00%] )
novel_mir_5	|CL437.Contig10_cattail	|location[756,776]	|
5'UGACAACGAGAGAGAGCACAC3'
|||||||||||||||||||||
3'GCUACACCACGAAACGAUCCGCACCAUCCAACUGUUGCUCUCUCUCGUGUGGCCAGCCGUCAGUACGAACCCAACGGCACC5' ( -40.50[100.00%] )
novel_mir_5	|CL437.Contig11_cattail	|location[315,335]	|
5'UGACAACGAGAGAGAGCACAC3'
|||||||||||||||||||||
3'GCUACACCACGAAACGAUCCGCACCAUCCAACUGUUGCUCUCUCUCGUGUGGCCAGCCGUCAGUACGAACCCAACGGCACC5' ( -40.50[100.00%] )
novel_mir_5	|CL5195.Contig1_cattail	|location[2437,2457]	|
5'UGACAACGAGAGAGAGCACAC3'
|||||||||||||||||||x|
3'UUACGUAAAGACGAAACAGAGACAGAACCAACUGUUGCUCUCUCUCGUGCGACCAGCCGUGAGUACGUUCCCCGGUACUGA5' ( -38.20[93.86%] )
novel_mir_5	|CL5195.Contig2_cattail	|location[2461,2481]	|
5'UGACAACGAGAGAGAGCACAC3'
|||||||||||||||||||x|
3'UUACGUAAAGACGAAACAGAGACAGAACCAACUGUUGCUCUCUCUCGUGCGACCAGCCGUGAGUACGUUCCCCGGUACUGA5' ( -38.20[93.86%] )
novel_mir_5	|CL5195.Contig3_cattail	|location[2461,2481]	|
5'UGACAACGAGAGAGAGCACAC3'
|||||||||||||||||||x|
3'UUACGUAAAGACGAAACAGAGACAGAACCAACUGUUGCUCUCUCUCGUGCGACCAGCCGUGAGUACGUUCCCCGGUACUGA5' ( -38.20[93.86%] )
novel_mir_5	|CL5195.Contig4_cattail	|location[2437,2457]	|
5'UGACAACGAGAGAGAGCACAC3'
|||||||||||||||||||x|
3'UUACGUAAAGACGAAACAGAGACAGAACCAACUGUUGCUCUCUCUCGUGCGACCAGCCGUGAGUACGUUCCCCGGUACUGA5' ( -38.20[93.86%] )
novel_mir_5	|CL7342.Contig1_cattail	|location[609,629]	|
5'UGACAACGAGAGAGAGCACAC3'
|||||||||||||||||||x|
3'AUACUUACCUACUACUAGGGUACCGGGCUCACUGUUGCUCUCUCUCGUGCGGUCAUUUGUCAGUACCGGAGCUCGUACUAA5' ( -37.90[94.28%] )
novel_mir_5	|CL7342.Contig2_cattail	|location[609,629]	|
5'UGACAACGAGAGAGAGCACAC3'
|||||||||||||||||||x|
3'AUACUUACCUACUACUAGGGUACCGGGCUCACUGUUGCUCUCUCUCGUGCGGUCAUUUGUCAGUACCGGAGCUCGUACUAA5' ( -37.90[94.28%] )
novel_mir_6	|CL4409.Contig1_cattail	|location[739,759]	|
5'CAGGUGCAGUGCAUAUGCAGC3'
|||||||||||||||||||||
3'UUUCUUUCUUUCUCUAACCUCAAAGGAGAUGUCCACGUCACGUAUACGUCGACAUACGGUAAAACCCAAGAAGAGGGGAAG5' ( -42.50[100.00%] )
novel_mir_6	|CL4409.Contig2_cattail	|location[855,875]	|
5'CAGGUGCAGUGCAUAUGCAGC3'
|||||||||||||||||||||
3'UUUCUUUCUUUCUCUAACCUCAAAGGAGAUGUCCACGUCACGUAUACGUCGACAUACGGUAAAACCCAAGAAGAGGGGAAG5' ( -42.50[100.00%] )
novel_mir_6	|CL4409.Contig3_cattail	|location[760,780]	|
5'CAGGUGCAGUGCAUAUGCAGC3'
|||||||||||||||||||||
3'UUUCUUUCUUUCUCUAACCUCAAAGGAGAUGUCCACGUCACGUAUACGUCGACAUACGGUAAAACCCAAGAAGAGGGGAAG5' ( -42.50[100.00%] )
novel_mir_7	|CL5406.Contig1_cattail	|location[760,780]	|
5'UAGCAUGUAAUCUGAUAUUGC3'
|||||||||||||||||||||
3'GAAUGGAUGAUUCAACCCCGUUUAGACUACAUCGUACAUUAGACUAUAACGAAACGAUUAGGACUUCCAACUUCACUACUA5' ( -32.60[100.00%] )
novel_mir_7	|Unigene26670_cattail	|location[2962,2982]	|
5'UAGCAUGUAAUCUGAUAUUGC3'
xx|||||||||||||||||xx
3'CAUGUAUAUUCUUUCACAUUCUUUGCCACGUACGUACAUUAGACUAUAAAAAGUGUUGUUUGUGGUAACAUCGAAUAUCCU5' ( -25.90[78.72%] )
novel_mir_8	|CL633.Contig1_cattail	|location[5,26]	|
5'UUAGCAACUUGUAGACUGCGGG3'
xx||||||||||||||||||||
3'GAUACGCCCGAAAGUCACAGCGAGUAGUAGUUUCGUUGAACAUCUGACGCCCACCA5' ( -38.80[93.49%] )
novel_mir_8	|CL633.Contig2_cattail	|location[1012,1033]	|
5'UUAGCAACUUGUAGACUGCGGG3'
||||||||||||||||||||||
3'GAUACACCCAAAAGUCACGGCGAGUAGUAGAAUCGUUGAACAUCUGACGCCCACCAGUGAUCUUAAAACGAGGGCGACAACG5' ( -41.50[100.00%] )
novel_mir_9	|CL3220.Contig1_cattail	|location[325,344]	|
5'CUGCGAUGAGGACAAAAGAG3'
|x||||||||||||x||||o
3'ACUAUUCUAACCCUCGUGGAGCCCAUAACUGUCGCUACUCCUGUAUUCUUUUAGGUUCCUCAGAGUCUUCCGGUUGUCAC5' ( -27.20[75.56%] )
novel_mir_9	|CL3220.Contig2_cattail	|location[325,344]	|
5'CUGCGAUGAGGACAAAAGAG3'
|x||||||||||||x||||o
3'ACUAUUCUAACCCUCGUGGAGCCCAUAACUGUCGCUACUCCUGUAUUCUUUUAGGUUCCUCAGAGUCUUCCGGUUGUCAC5' ( -27.20[75.56%] )
novel_mir_9	|CL3220.Contig3_cattail	|location[325,344]	|
5'CUGCGAUGAGGACAAAAGAG3'
|x||||||||||||x||||o
3'CCUUCACUGCUUCUCAUAUAUCCCAUAACUGUCGCUACUCCUGUAUUCUUUUAGGUUCCUCAGAGUCUUCCGGUUGUCAC5' ( -27.20[75.56%] )
novel_mir_9	|CL3220.Contig4_cattail	|location[325,344]	|
5'CUGCGAUGAGGACAAAAGAG3'
|x||||||||||||x||||o
3'CCUUCACUGCUUCUCAUAUAUCCCAUAACUGUCGCUACUCCUGUAUUCUUUUAGGUUCCUCAGAGUCUUCCGGUUGUCAC5' ( -27.20[75.56%] )
novel_mir_9	|CL6454.Contig2_cattail	|location[1434,1453]	|
5'CUGCGAUGAGGACAAAAGAG3'
||||||||||||||||||||
3'AGAAAGUCUUACAAACAAAACCUUCCUUGAGACGCUACUCCUGUUUUCUCGAGGGAGAUGACUUUUGUAACUCCUGAGAG5' ( -36.60[100.00%] )
novel_mir_9	|Unigene27557_cattail	|location[325,344]	|
5'CUGCGAUGAGGACAAAAGAG3'
|x||||||||||||x||||o
3'CUUUAAAGUGAAAUAAAACGUCCCAUAACUGUCGCUACUCCUGUAUUCUUUUAGGUUCCUCAGAGUCUUCCGGUUGUCAC5' ( -27.20[75.56%] )
novel_mir_9	|Unigene28384_cattail	|location[1146,1165]	|
5'CUGCGAUGAGGACAAAAGAG3'
||||||o|||||xx||||||
3'GCCUCUAGAGCUGGCGGAGCAGAGCCAGCUGACGCUGCUCCUUCUUUCUCAGGAACUCACCCUUAGACCAGAGGGGCUGC5' ( -28.80[79.12%] )
novel_mir_10	|CL7951.Contig1_cattail	|location[832,852]	|
5'GAGUGACCUGCGAACACAUGA3'
|||||||||||||||||||||
3'AUAGUUCCUAGGUUCCCCCUCAAGGUUGUCCUCACUGGACGCUUGUGUACUCUGGACCUGGCUAGGGUUAAGCUGCCGAGA5' ( -40.50[100.00%] )
novel_mir_10	|CL7951.Contig2_cattail	|location[661,681]	|
5'GAGUGACCUGCGAACACAUGA3'
|||||||||||||||||||||
3'AUAGUUCCUAGGUUCCCCCUCAAGGUUGUCCUCACUGGACGCUUGUGUACUCUGGACCUGGCUAGGGUUAAGCUGCCGAGA5' ( -40.50[100.00%] )
novel_mir_11	|CL2935.Contig2_cattail	|location[911,931]	|
5'GCAUGGACAAAGGCGUCGACG3'
|||oxx|||||||||o|||||
3'CGCGAUUCAUGUUUGAGCAGGUGCACCAGGCGUGGGUGUUUCCGCGGCUGCUGGCGCGGAUGGCGACGCAGAAGCUCCUUC5' ( -33.80[77.88%] )
novel_mir_11	|Unigene16800_cattail	|location[126,146]	|
5'GCAUGGACAAAGGCGUCGACG3'
||||x|||||||||o|||x||
3'GUCAUCGAGAGUGUCUACUCCACAGCCCGUCGUAGCUGUUUCCGUAGCCGCCUUCUUCGUUCCUUCUUCAGCGACGCCGUC5' ( -31.90[74.01%] )
novel_mir_12	|CL9353.Contig1_cattail	|location[103,125]	|
5'UCCACACGAGAUUUCUGACCAUU3'
|||||||||||||||||||||||
3'AUCGUAGGUGCCUACGCUACACGCAAUAAAAGGUGUGCUCUAAAGACUGGUAAGUUCAUGAACGAGUUCAAAGAAAGAGACAU5' ( -41.20[100.00%] )
novel_mir_13	|CL9460.Contig2_cattail	|location[535,554]	|
5'GUGGACGUGCCGGAGUGGUU3'
||||||||||||||||||||
3'UAUGUAAUUGAGAACGUUUUUAAAGAUGAUCACCUGCACGGCCUCACCAAUAGCCCGUACUGAUCUUUAGUACACCCGAG5' ( -43.30[100.00%] )
>Cd-m0038_5p	|Unigene155_cattail	|location[630,649]	|
5'GUGGACGUGCCGGAGUGGUU3'
x|||||||||||||||x||o
3'CGCUGCUCCUCUUAACCGCCGCUCCACUACGACCUGCACGGCCUCAGCAGCCAAGGCCGUAGAAGGUUACCCAAGAGUAC5' ( -36.50[84.88%] )
>Cd-m0038_5p	|Unigene25051_cattail	|location[535,554]	|
5'GUGGACGUGCCGGAGUGGUU3'
||||||||||||||||||||
3'UAUGUAAUUGAGAACGUUUUUAAAGAUGAUCACCUGCACGGCCUCACCAAUAGCCCGUACUGAUCUUUAGUACACCCGAG5' ( -43.30[100.00%] )
novel_mir_17	|Unigene14838_cattail	|location[114,135]	|
5'AGGCGAUGAGGAUAAAGCACUA3'
||||||||||||||||||||||
3'AAGAAAAGAAAAGAAAAGAAAAGGAGCACUCCGCUACUCCUAUUUCGUGAUCGAUAAGUACGCUGCCCAUUUGAACUCCGC5' ( -39.50[100.00%] )
novel_mir_18	|CL354.Contig1_cattail	|location[631,651]	|
5'UCCAAUUAGAUUGUCUUCUUU3'
o|x||||||||o|||||||x|
3'UGUUGGUUCUUUACUAUAGUACUUAUCGUAGGCUUAAUCUAGCAGAAGAUAAAGAACGCAACGAGAAGAGGUACUAAAACG5' ( -24.40[80.00%] )
novel_mir_18	|CL354.Contig2_cattail	|location[611,631]	|
5'UCCAAUUAGAUUGUCUUCUUU3'
o|x||||||||o|||||||x|
3'UGUUGGUUCUUUACUAUAGUACUUAUCGUAGGCUUAAUCUAGCAGAAGAUAAAGAACGCAACGAGAAGAGGUACUAAAACG5' ( -24.40[80.00%] )
novel_mir_18	|CL354.Contig3_cattail	|location[796,816]	|
5'UCCAAUUAGAUUGUCUUCUUU3'
o|x||||||||o|||||||x|
3'UGUUGGUUCUUUACUAUAGUACUUAUCGUAGGCUUAAUCUAGCAGAAGAUAAAGAACGCAACGAGAAGAGGUACUAAAACG5' ( -24.40[80.00%] )
novel_mir_18	|CL354.Contig4_cattail	|location[687,707]	|
5'UCCAAUUAGAUUGUCUUCUUU3'
o|x||||||||o|||||||x|
3'UGUUGGUUCUUUACUAUAGUACUUAUCGUAGGCUUAAUCUAGCAGAAGAUAAAGAACGCAACGAGAAGAGGUACUAAAACG5' ( -24.40[80.00%] )
novel_mir_18	|CL354.Contig5_cattail	|location[598,618]	|
5'UCCAAUUAGAUUGUCUUCUUU3'
o|x||||||||o|||||||x|
3'UGUUGGUUCUUUACUAUAGUACUUAUCGUAGGCUUAAUCUAGCAGAAGAUAAAGAACGCAACGAGAAGAGGUACUAAAACG5' ( -24.40[80.00%] )
novel_mir_18	|CL354.Contig6_cattail	|location[720,740]	|
5'UCCAAUUAGAUUGUCUUCUUU3'
o|x||||||||o|||||||x|
3'UGUUGGUUCUUUACUAUAGUACUUAUCGUAGGCUUAAUCUAGCAGAAGAUAAAGAACGCAACGAGAAGAGGUACUAAAACG5' ( -24.40[80.00%] )
novel_mir_18	|CL354.Contig7_cattail	|location[522,542]	|
5'UCCAAUUAGAUUGUCUUCUUU3'
o|x||||||||o|||||||x|
3'UGUUGGUUCUUUACUAUAGUACUUAUCGUAGGCUUAAUCUAGCAGAAGAUAAAGAACGCAACGAGAAGAGGUACUAAAACG5' ( -24.40[80.00%] )
novel_mir_18	|CL354.Contig8_cattail	|location[707,727]	|
5'UCCAAUUAGAUUGUCUUCUUU3'
o|x||||||||o|||||||x|
3'UGUUGGUUCUUUACUAUAGUACUUAUCGUAGGCUUAAUCUAGCAGAAGAUAAAGAACGCAACGAGAAGAGGUACUAAAACG5' ( -24.40[80.00%] )
novel_mir_18	|Unigene1567_cattail	|location[22,42]	|
5'UCCAAUUAGAUUGUCUUCUUU3'
|||||||xo|||||||||o|x
3'UUAAACGUUGGGACUUUUCCACUGGGAAGAAGGUUAAGUUAACAGAAGGAUCAAAGUUCCUGUCACCUGAGU5' ( -23.10[75.74%] )
novel_mir_18	|Unigene1567_cattail	|location[203,223]	|
5'UCCAAUUAGAUUGUCUUCUUU3'
x|||||x|||||||||||o|o
3'AAGACGUAAGGGGUGGUCUCGACACCAUGUUGGUUACUCUAACAGAAGGAGAAACCUUAAUUGUAAGACGAGAAGAGAUUA5' ( -24.70[81.52%] )
novel_mir_18	|Unigene15495_cattail	|location[718,738]	|
5'UCCAAUUAGAUUGUCUUCUUU3'
|||||||||||||||||||||
3'AGAGUUCGUUUAACACUCUUAUCUUCUACUAGGUUAAUCUAACAGAAGAAAGAGGAUAGAAGGAGGGUAUUUUGGAUUUUU5' ( -30.40[100.00%] )
novel_mir_19	|CL3249.Contig4_cattail	|location[3216,3236]	|
5'GCAUUUUGGGAGCCAUGCAGA3'
|||||ox||||||||oo||||
3'CGUCUGUCCCUUGAAUAUGUCAAGGUACCCCGUAAGUCCCUCGGUGUGUCUUGUUGUCUAUCCAAUGUUCCGGAAACUUGG5' ( -34.20[83.62%] )
novel_mir_19	|CL3249.Contig5_cattail	|location[3216,3236]	|
5'GCAUUUUGGGAGCCAUGCAGA3'
|||||ox||||||||oo||||
3'CGUCUGUCCCUUGAAUAUGUCAAGGUACCCCGUAAGUCCCUCGGUGUGUCUUGUUGUCUAUCCAAUGUUCCGGAAACUUGG5' ( -34.20[83.62%] )
novel_mir_19	|Unigene10730_cattail	|location[362,382]	|
5'GCAUUUUGGGAGCCAUGCAGA3'
|||x||||o|||||||||||x
3'GUGUCUACCUUAUUUCCUAGGACCUAGGACCGUUAAACUCUCGGUACGUCAUCAAGGUAAGGACAAGGACCACGAGUGCAG5' ( -34.20[83.62%] )
novel_mir_19	|Unigene18118_cattail	|location[245,265]	|
5'GCAUUUUGGGAGCCAUGCAGA3'
|||||ox||||||||x|||||
3'ACAGUUGGUAAAACUGUUCGAAGAAUCUACCGUAAGUCCCUCGGUCCGUCUAGUUAAAAGGUCGUUCUUUAUUGGUUUAGU5' ( -33.00[80.49%] )
novel_mir_20	|Unigene24431_cattail	|location[331,351]	|
5'UUCCACAGCUUUCUUGAACUG3'
|||||||||||||||||||||
3'CCCACGAAUUUCUACCGGGAGAAACAUCAGAAGGUGUCGAAAGAACUUGACGUAGAGGAGAGAGUUAACGUCAAGUUAUUU5' ( -36.00[100.00%] )
novel_mir_20	|Unigene24636_cattail	|location[120,140]	|
5'UUCCACAGCUUUCUUGAACUG3'
|o|||||||||||||||x||x
3'CCCGUCGUCGUCAGGUAAAUACGGUAAAGAAGGGUGUCGAAAGAACUGGAGGAAGAAGAAGAAGAGAGGAUGGGAAAACCU5' ( -29.60[82.22%] )
novel_mir_13	|CL9460.Contig2_cattail	|location[535,554]	|
5'GUGGACGUGCCGGAGUGGUU3'
||||||||||||||||||||
3'UAUGUAAUUGAGAACGUUUUUAAAGAUGAUCACCUGCACGGCCUCACCAAUAGCCCGUACUGAUCUUUAGUACACCCGAG5' ( -43.30[100.00%] )
novel_mir_13	|Unigene155_cattail	|location[630,649]	|
5'GUGGACGUGCCGGAGUGGUU3'
x|||||||||||||||x||o
3'CGCUGCUCCUCUUAACCGCCGCUCCACUACGACCUGCACGGCCUCAGCAGCCAAGGCCGUAGAAGGUUACCCAAGAGUAC5' ( -36.50[84.88%] )
novel_mir_13	|Unigene25051_cattail	|location[535,554]	|
5'GUGGACGUGCCGGAGUGGUU3'
||||||||||||||||||||
3'UAUGUAAUUGAGAACGUUUUUAAAGAUGAUCACCUGCACGGCCUCACCAAUAGCCCGUACUGAUCUUUAGUACACCCGAG5' ( -43.30[100.00%] )
novel_mir_3	|CL225.Contig6_cattail	|location[4,23]	|
5'UCCUGCACAUGUCAGAGCUU3'
xx||||||||||||||||||
3'UGUACUGUUUGGUACCUAGUAGUAUCUCGUUAGACGUGUACAGUCUCGAAUGG5' ( -33.90[88.51%] )
novel_mir_3	|CL225.Contig7_cattail	|location[4,23]	|
5'UCCUGCACAUGUCAGAGCUU3'
xx||||||||||||||||||
3'UGUACUGUUUGGUACCUAGUAGUAUCUCGUUAGACGUGUACAGUCUCGAAUGG5' ( -33.90[88.51%] )
novel_mir_3	|CL225.Contig8_cattail	|location[4,23]	|
5'UCCUGCACAUGUCAGAGCUU3'
xx||||||||||||||||||
3'UGUACUGUUUGGUACCUAGUAGUAUCUCGUUAGACGUGUACAGUCUCGAAUGG5' ( -33.90[88.51%] )
novel_mir_3	|CL225.Contig30_cattail	|location[4,23]	|
5'UCCUGCACAUGUCAGAGCUU3'
xx||||||||||||||||||
3'UGUACUGUUUGGUACCUAGUAGUAUCUCGUUAGACGUGUACAGUCUCGAAUGG5' ( -33.90[88.51%] )
novel_mir_3	|CL225.Contig32_cattail	|location[4,23]	|
5'UCCUGCACAUGUCAGAGCUU3'
xx||||||||||||||||||
3'UGUACUGUUUGGUACCUAGUAGUAUCUCGUUAGACGUGUACAGUCUCGAAUGG5' ( -33.90[88.51%] )
novel_mir_3	|CL225.Contig43_cattail	|location[4,23]	|
5'UCCUGCACAUGUCAGAGCUU3'
xx||||||||||||||||||
3'UGUACUGUUUGGUACCUAGUAGUAUCUCGUUAGACGUGUACAGUCUCGAAUGG5' ( -33.90[88.51%] )
novel_mir_3	|CL225.Contig56_cattail	|location[4,23]	|
5'UCCUGCACAUGUCAGAGCUU3'
xx||||||||||||||||||
3'UGUACUGUUUGGUACCUAGUAGUAUCUCGUUAGACGUGUACAGUCUCGAAUGG5' ( -33.90[88.51%] )
novel_mir_3	|Unigene28457_cattail	|location[4,23]	|
5'UCCUGCACAUGUCAGAGCUU3'
xx||||||||||||||||||
3'UGUACUGUUUGGUACCUAGUAGUAUCUCGUUAGACGUGUACAGUCUCGAAUGG5' ( -33.90[88.51%] )
novel_mir_21	|CL2969.Contig1_cattail	|location[1135,1157]	|
5'AAGAGGAGGACGACGACGGAGGC3'
||||||||||||||||x|o||ox
3'ACCACGAAUAUGGCCUCCUUCCAAUGGGUCUUCUCCUCCUGCUGCUCCUUCUCCUCUCUCUCCUCUCAUCGAGCUCGCUCACC5' ( -37.70[75.55%] )
novel_mir_21	|CL6480.Contig1_cattail	|location[4337,4359]	|
5'AAGAGGAGGACGACGACGGAGGC3'
|||||||o||||||||||o|oo|
3'AUCGCUCCUCUUCUCUUUUCUUCUCUUCUCUUCUCCUUCUGCUGCUGCUUUUGGGAUAGCUAGCGGCUCUUGGGAUGCCUCGA5' ( -38.80[78.23%] )
novel_mir_21	|CL6480.Contig2_cattail	|location[2330,2352]	|
5'AAGAGGAGGACGACGACGGAGGC3'
|||||||o||||||||||o|oo|
3'AUCGCUCCUCUUCUCUUUUCUUCUCUUCUCUUCUCCUUCUGCUGCUGCUUUUGGGAUAGCUAGCGGCUCUUGGGAUGCCUCGA5' ( -38.80[78.23%] )
novel_mir_21	|CL6480.Contig3_cattail	|location[4424,4446]	|
5'AAGAGGAGGACGACGACGGAGGC3'
|||||||o||||||||||o|oo|
3'AUCGCUCCUCUUCUCUUUUCUUCUCUUCUCUUCUCCUUCUGCUGCUGCUUUUGGGAUAGCUAGCGGCUCUUGGGAUGCCUCGA5' ( -38.80[78.23%] )
novel_mir_21	|CL7619.Contig3_cattail	|location[336,358]	|
5'AAGAGGAGGACGACGACGGAGGC3'
|x||||||||||||||||ox|o|
3'ACAAGUCGAAGAGGCCGCGGCUGCUCCUCCUCCUCCUCCUGCUGCUGCUGCUGACCCUUCCCGGUUCGGAAACCAUCUAGGCG5' ( -39.00[78.31%] )
novel_mir_21	|CL7756.Contig1_cattail	|location[114,136]	|
5'AAGAGGAGGACGACGACGGAGGC3'
||||o||o||||||||||o||o|
3'GAAAACGGGACGAAAGAUGAAAUCUAGUUGUUCUUCUUCUGCUGCUGCUUCUGCUUUUCUUUACCACACCUUAUCUCUUUUCU5' ( -39.50[78.22%] )
novel_mir_21	|CL7756.Contig2_cattail	|location[114,136]	|
5'AAGAGGAGGACGACGACGGAGGC3'
||||o||o||||||||||o||o|
3'GAAAACGGGACGAAAGAUGAAAUCUAGUUGUUCUUCUUCUGCUGCUGCUUCUGCUUUUCUUUACCACACCUUAUCUCUUUUCU5' ( -39.50[78.22%] )
novel_mir_21	|CL9367.Contig1_cattail	|location[149,171]	|
5'AAGAGGAGGACGACGACGGAGGC3'
||||||||||||||||||o|oox
3'ACCAGCCUGAGUCUCCGCUUCUGCCGCCGCUUCUCCUCCUGCUGCUGCUUUUCUCCCUACGUAGGCUGCCACCUCUAACGGCG5' ( -40.00[80.65%] )
novel_mir_21	|Unigene9128_cattail	|location[396,418]	|
5'AAGAGGAGGACGACGACGGAGGC3'
xx||||||||||x||||||x|||
3'GGACUCCUUAGGGGGCCGCCGCCCCUAUAGGCCUCCUCCUGCCGCUGCCGCCGCUCCUGCUUCGGCCACCUCUACUCCUCCCC5' ( -38.90[77.03%] )
novel_mir_21	|Unigene11478_cattail	|location[1012,1034]	|
5'AAGAGGAGGACGACGACGGAGGC3'
|x||||||||||xx||||o||||
3'UAGCCCUGCCGCCGUCCCCGGCGCUCCUCCUCCUCCUCCUGCCACUGCUUCCGGAACCUCUAGUCGCGCGGCGACUGGGGACA5' ( -37.00[74.60%] )
novel_mir_21	|Unigene11479_cattail	|location[1012,1034]	|
5'AAGAGGAGGACGACGACGGAGGC3'
|x||||||||||xx||||o||||
3'UAGCCCUGCCGCCGUCCCCGGCGCUCCUCCUCCUCCUCCUGCCACUGCUUCCGGAACCUCUAGUCGCGCGGCGACUGGGGACA5' ( -37.00[74.60%] )
novel_mir_21	|Unigene12770_cattail	|location[2109,2131]	|
5'AAGAGGAGGACGACGACGGAGGC3'
|x|||||o||||||||||||xx|
3'UCUUCUAACACCACGCCUAGAGCCCCCUCCUCCUCCUUCUGCUGCUGCCUAGGCCUCGCCUAGGUCGGAAGAGCACCGCCUUC5' ( -37.30[74.75%] )
novel_mir_21	|Unigene12771_cattail	|location[1634,1656]	|
5'AAGAGGAGGACGACGACGGAGGC3'
|x|||||o||||||||||||xx|
3'UCUUCUAACACCACGCCUAGAGCCCCCUCCUCCUCCUUCUGCUGCUGCCUAGGCCUCGCCUAGGUCGGAAGAGCACCGCCUUC5' ( -37.30[74.75%] )
novel_mir_21	|Unigene13767_cattail	|location[415,437]	|
5'AAGAGGAGGACGACGACGGAGGC3'
||||x||x||||||||x||||||
3'GCAAAGGGAGGAGGAGCAGGAGGUGCAUUCUUCUGCUGCUGCUGCUCCCUCCGCUGCUUCUAUUGCUUAGACUGUGCACAGCG5' ( -37.80[75.75%] )
novel_mir_21	|Unigene14666_cattail	|location[78,100]	|
5'AAGAGGAGGACGACGACGGAGGC3'
|x||o||x|||||||||||x|||
3'CUAGGCUAGUUUCAGGUGGGGUGGAGGCACUCCUUCUGCUGCUGCUGCCACCGCCGCCUCUCCUGGCUCUCCUGCCGCGGCAG5' ( -37.30[74.75%] )
novel_mir_21	|Unigene31248_cattail	|location[358,380]	|
5'AAGAGGAGGACGACGACGGAGGC3'
|x|||||||||||x|||||x|||
3'UCCUCCUGCUCCUCCUUCCACUGCUGCCACUGCUCCUCCUGCUUCUGCCGCCGCAACUCCUCCCGCGGGAGCUUGAAGCACCU5' ( -39.10[78.36%] )
novel_mir_22	|CL1764.Contig1_cattail	|location[264,285]	|
5'UUUCCAAUUCCUCCCAUACCAA3'
o||||xx|||||||||o|||||
3'UUUCAAGAUUACGUUUUGAUUCUCUACCCAGAAGGGAAAGGAGGGUGUGGUUAGAUUCUAUCUCUAGUCGAUGUCGUCUAAU5' ( -32.90[85.90%] )
novel_mir_22	|CL2069.Contig10_cattail	|location[884,905]	|
5'UUUCCAAUUCCUCCCAUACCAA3'
|o||||||o|||x||x||||||
3'GGGAAGGAGGAGGGUAGUGAAGUCUGGGAGAGAGGUUAGGGAAGGGAUGGUUAUAACUUCGUGGUAACCGUUGUCUUUACGA5' ( -29.20[76.24%] )
novel_mir_22	|CL2069.Contig11_cattail	|location[795,816]	|
5'UUUCCAAUUCCUCCCAUACCAA3'
|o||||||o|||x||x||||||
3'GGGAAGGAGGAGGGUAGUGAAGUCUGGGAGAGAGGUUAGGGAAGGGAUGGUUAUAACUUCGUGGUAACCGUUGUCUUUACGA5' ( -29.20[76.24%] )
novel_mir_22	|CL4844.Contig3_cattail	|location[385,406]	|
5'UUUCCAAUUCCUCCCAUACCAA3'
o||||x||||||||||xx||||
3'AUUCCAUGAUGGGGUGUGGGUAGUAAGAGGGAAGGAUAAGGAGGGUUGGGUUUCGUUGGAAGAGUAAUAUGGUGAGUCGGUG5' ( -28.40[74.35%] )
novel_mir_22	|CL4844.Contig4_cattail	|location[1003,1024]	|
5'UUUCCAAUUCCUCCCAUACCAA3'
o||||x||||||||||xx||||
3'AUUCCAUGAUGGGGUGUGGGUAGUAAGAGGGAAGGAUAAGGAGGGUUGGGUUUCGUUGGAAGAGUAAUAUGGUGAGUCGGUG5' ( -28.40[74.35%] )
novel_mir_22	|CL8327.Contig1_cattail	|location[193,214]	|
5'UUUCCAAUUCCUCCCAUACCAA3'
|||||x||x|||||||||||||
3'UAGCAUUAAAAACAAGAUUAUUGUCAUUCGAAAGGCUACGGAGGGUAUGGUUACAUUUUGAAUAGAAGGAGUGGUAGAAGUG5' ( -29.80[77.81%] )
novel_mir_22	|CL8327.Contig2_cattail	|location[534,555]	|
5'UUUCCAAUUCCUCCCAUACCAA3'
|||||x||x|||||||||||||
3'UAGCAUUAAAAACAAGAUUAUUGUCAUUCGAAAGGCUACGGAGGGUAUGGUUACAUUUUGAAUAGAAGGAGUGGUAGAAGUG5' ( -29.80[77.81%] )
novel_mir_22	|CL9348.Contig4_cattail	|location[429,450]	|
5'UUUCCAAUUCCUCCCAUACCAA3'
||||||||x||o|||||x||||
3'AGAGACAUAUGGUCGACUCGUUCUCAUCAGAAAGGUUAUGGGGGGUAAGGUUCUUAGCAAUACUGUCUUUGUAAGGGUUGUC5' ( -28.20[74.02%] )
novel_mir_22	|Unigene20825_cattail	|location[305,326]	|
5'UUUCCAAUUCCUCCCAUACCAA3'
|||||||x|||||||xo|||||
3'CAGAAGAGCAGUUGGGUAGGGAAUAUGUGAAAAGGUUUAGGAGGGAGUGGUUCCUAACACAGUCCGGACUUCAAGGAGCAGC5' ( -30.30[79.53%] )
novel_mir_22	|Unigene27267_cattail	|location[643,664]	|
5'UUUCCAAUUCCUCCCAUACCAA3'
|||||||o||||||x|||||x|
3'UUCUCAUCAGAAAGGUUGAGGAGGUUAUGGCUCAUAGCCUUACUGUCUGUGUAAAGGUCGUU5' ( -31.00[81.36%] )
novel_mir_23	|CL6674.Contig2_cattail	|location[379,399]	|
5'GCGUCAUCUUCUCUGCGACGG3'
x||||||||||o||||xx|||
3'AGCGCAGCAAGAUGUUGGGCCCGCGCCUGCGGCAGUAGAAGGGACGAGGCCGCGACCACCUCUUCCGGCGGCUCCUCCUCU5' ( -34.20[79.35%] )
novel_mir_24	|Unigene33074_cattail	|location[1262,1282]	|
5'AGGUAUUGGCGUGCCUCAAUC3'
x|o||||||||o|x|||||||
3'AGCUCCGGCCCCUGAAGCAGCUGCGCGCUCACUAUAACCGCGCCGAGUUAGUGGUGGAUGGGAAGGGUUAACCCUGAGGGG5' ( -29.70[75.00%] )
novel_mir_24	|Unigene46843_cattail	|location[56,76]	|
5'AGGUAUUGGCGUGCCUCAAUC3'
|||||||||||||||||||||
3'GAAUCUAGAUAUCAAACAACUAACUAAACCUCCAUAACCGCACGGAGUUAGGCUGCUGUACCAACUCAUGAAUCUAUUGGU5' ( -39.60[100.00%] )
novel_mir_20	|Unigene24431_cattail	|location[331,351]	|
5'UUCCACAGCUUUCUUGAACUG3'
|||||||||||||||||||||
3'CCCACGAAUUUCUACCGGGAGAAACAUCAGAAGGUGUCGAAAGAACUUGACGUAGAGGAGAGAGUUAACGUCAAGUUAUUU5' ( -36.00[100.00%] )
novel_mir_20	|Unigene24636_cattail	|location[120,140]	|
5'UUCCACAGCUUUCUUGAACUG3'
|o|||||||||||||||x||x
3'CCCGUCGUCGUCAGGUAAAUACGGUAAAGAAGGGUGUCGAAAGAACUGGAGGAAGAAGAAGAAGAGAGGAUGGGAAAACCU5' ( -29.60[82.22%] )
