# Supplementary material for: Transcriptome-Wide Identification of miRNAs and Their Targets from Typha angustifolia by RNA-Seq and Their Response to Cadmium Stress
Source: PLoS One. 2015 Apr 29;10(4):e0125462. doi: 10.1371/journal.pone.0125462 (PMC4414455; doi:10.1371/journal.pone.0125462)
Supplement: S14 Table — Different members of miRNA family with differential expressed pattern during T. angustifolia response to Cd. “sig-lable” means values are significantly different between two samples at P < 0.05 (one asterisks) or P < 0.01 (two asterisks). (XLS) [file pone.0125462.s018.xls]

## Sheet: Conserved miRNA
pairwise	miR-name	CK-std	Cd-std	fold-change(log2 Cd/CK)	p-value	sig-lable
CK-Cd	miR1077-5p	2956.36	3508.77	0.247144	3.33034e-121
CK-Cd	miR1092	2.3659	2.6272	0.151137	0.695444
CK-Cd	miR1172.2	11.2159	16.1019	0.521686	0.00145207
CK-Cd	miR1223b	10.3397	9.5764	-0.110639	0.560075
CK-Cd	miR1310	214.768	243.562	0.181515	4.61859e-06
CK-Cd	miR1432-5p	282.413	157.375	-0.843605	4.4138e-93
CK-Cd	miR1520d	6068.25	6096.35	0.00666326	0.385658
CK-Cd	miR156a	20124.6	18044.9	-0.157371	4.04157e-288
CK-Cd	miR156c-3p	24.272	28.3054	0.221784	0.0584105
CK-Cd	miR157a	53744	56582.2	0.074245	3.02148e-186
CK-Cd	miR157d-3p	7.7986	9.4916	0.283436	0.16695
CK-Cd	miR159a	134.854	114.493	-0.23614	1.10691e-05
CK-Cd	miR160a	16.9991	16.6104	-0.0333715	0.8187
CK-Cd	miR160a-3p	16.2105	25.424	0.649262	1.0933e-06
CK-Cd	miR162	184.011	160.849	-0.194084	2.13187e-05
CK-Cd	miR164a	1380.7	1065.69	-0.373609	1.02997e-104
CK-Cd	miR164a-3p	3.0669	4.9153	0.680498	0.0263664
CK-Cd	miR165a	41.8845	37.2886	-0.167682	0.0784438
CK-Cd	miR165a-3p	45.6523	49.6616	0.121443	0.162266
CK-Cd	miR166a	16722.8	16024.6	-0.0615253	1.86513e-39
CK-Cd	miR166g-3p	904.897	558.905	-0.695151	1.36485e-210
CK-Cd	miR167a	14330.7	12130.6	-0.240463	0
CK-Cd	miR167f-3p	51.5232	61.2719	0.250003	0.00177263
CK-Cd	miR168a	6167.71	5460.75	-0.175637	1.43928e-110
CK-Cd	miR168a-3p	35.4879	44.2378	0.317952	0.000845309
CK-Cd	miR169b	227.123	185.68	-0.290651	3.52075e-12
CK-Cd	miR169c-3p	7.1852	6.1865	-0.215905	0.352781
CK-Cd	miR170	20.8546	16.6104	-0.328279	0.018122
CK-Cd	miR171	48.4563	34.7462	-0.479829	2.87465e-07
CK-Cd	miR171b-3p	13.5818	18.9833	0.483056	0.00126415
CK-Cd	miR172a	342.524	259.156	-0.402386	4.14307e-31
CK-Cd	miR1850.1	1.402	1.6102	0.199754	0.690421
CK-Cd	miR1854-5p	8.4119	7.2035	-0.223734	0.297996
CK-Cd	miR1861c	1352.75	1006.28	-0.426854	5.56254e-131
CK-Cd	miR1862e	2.4535	1.1865	-1.04813	0.0238598	*
CK-Cd	miR2089-3p	24.0091	26.2715	0.129917	0.277986
CK-Cd	miR2111c	240.967	309.665	0.361871	1.85328e-23
CK-Cd	miR2118d	130.385	137.12	0.0726632	0.160911
CK-Cd	miR2199	4393.49	3668.86	-0.260036	1.16348e-166
CK-Cd	miR2667a	9.2882	15.3392	0.723752	3.1565e-05
CK-Cd	miR2867-3p	327.452	292.631	-0.162205	1.88686e-06
CK-Cd	miR2916	1300.96	1066.79	-0.286296	1.62123e-60
CK-Cd	miR319a	9.3758	6.7797	-0.46772	0.0277661
CK-Cd	miR319a-3p	6.3966	4.2373	-0.59416	0.0240806
CK-Cd	miR390a	34.4364	20.085	-0.777816	2.75134e-11
CK-Cd	miR390a-3p	1.3144	0.7627	-0.785217	0.198606
CK-Cd	miR391	61.0742	61.4414	0.00864803	0.910532
CK-Cd	miR393h	85.2586	61.9499	-0.460743	5.42313e-11
CK-Cd	miR394a	2.103	2.8814	0.454321	0.240117
CK-Cd	miR394b-3p	458.801	316.19	-0.537077	1.25297e-68
CK-Cd	miR395a-5p	1.0515	1.9492	0.890433	0.0812399
CK-Cd	miR396c-3p	38.2919	25.2545	-0.600499	2.26677e-08
CK-Cd	miR396e-5p	452.931	295.682	-0.615246	4.70632e-86
CK-Cd	miR397a	11.0407	7.373	-0.582508	0.0035421
CK-Cd	miR408b	385.986	265.257	-0.541153	8.38432e-59
CK-Cd	miR4376	4.4688	3.3051	-0.435194	0.156161
CK-Cd	miR4414b	27.5141	7.9662	-1.78821	1.32606e-30	**
CK-Cd	miR444a	82.4546	92.713	0.169172	0.0083085
CK-Cd	miR479	3.4174	5.2543	0.620599	0.0342595
CK-Cd	miR482b-3p	87.6244	89.1536	0.0249604	0.695675
CK-Cd	miR4995	8.0614	14.8307	0.879484	1.3037e-06
CK-Cd	miR5029	1346.79	1345.1	-0.0018073	0.911755
CK-Cd	miR5054	668.574	718.992	0.104887	4.02506e-06
CK-Cd	miR5059	441.364	578.99	0.391569	7.26181e-49
CK-Cd	miR5070	210.036	159.155	-0.400207	1.6083e-19
CK-Cd	miR5072	51.6984	68.4754	0.405466	1.82084e-07
CK-Cd	miR5077	1626.05	1612.99	-0.0116347	0.434329
CK-Cd	miR5083	1.6649	1.7797	0.0961985	0.838179
CK-Cd	miR5139	82.2793	79.5772	-0.0481744	0.469187
CK-Cd	miR5152-3p	8.0614	13.2205	0.713674	0.000136084
CK-Cd	miR5179	5.608	3.4746	-0.690639	0.0158331
CK-Cd	miR5225a	6.4842	5.1696	-0.326876	0.190251
CK-Cd	miR5228	99.3661	95.9334	-0.0507206	0.402584
CK-Cd	miR5265	96.3869	54.6617	-0.818307	2.41512e-31
CK-Cd	miR528-5p	1066.04	867.384	-0.297518	1.4673e-53
CK-Cd	miR5293	6.309	4.2373	-0.574266	0.0297998
CK-Cd	miR529-3p	5.608	2.6272	-1.09396	0.000367929	**
CK-Cd	miR529-5p	176.213	90.9333	-0.954437	5.4925e-72
CK-Cd	miR5301	155.884	121.273	-0.362217	1.31703e-12
CK-Cd	miR530a	29.8799	23.8986	-0.322249	0.00543083
CK-Cd	miR533e	410.082	406.53	-0.0125502	0.671863
CK-Cd	miR535-3p	4.907	5.5085	0.166818	0.528731
CK-Cd	miR535d	11230.6	8499.43	-0.402004	0
CK-Cd	miR5368	32.5963	64.4076	0.982523	1.43959e-28
CK-Cd	miR5386	678.213	1062.22	0.647267	2.81303e-217
CK-Cd	miR5492	8.9377	5.9323	-0.591312	0.0078586
CK-Cd	miR5512a	1047.2	949.418	-0.14142	8.88683e-14
CK-Cd	miR5641	2.1906	2.6272	0.2622	0.504265
CK-Cd	miR5656	55.6415	62.5431	0.168689	0.0306775
CK-Cd	miR5671	486.929	356.36	-0.450375	3.4145e-53
CK-Cd	miR5794	6.8347	6.1018	-0.163643	0.487966
CK-Cd	miR5800	4463.15	4209.8	-0.0843115	1.89457e-20
CK-Cd	miR5813	2714.6	2405.71	-0.174281	5.45349e-49
CK-Cd	miR6135k	11736.8	11318	-0.0524133	5.73297e-21
CK-Cd	miR6171	13.1437	7.2882	-0.850737	9.10099e-06
CK-Cd	miR6205	19.7155	24.4071	0.307971	0.0162302
CK-Cd	miR6281	2.3659	1.1865	-0.995677	0.033476
CK-Cd	miR6300	1268.8	1345.27	0.08443	3.49998e-07
CK-Cd	miR6441	673.832	577.804	-0.221809	2.20158e-20
CK-Cd	miR6463	3.8555	2.2034	-0.807187	0.022267
CK-Cd	miR6478	178.228	144.493	-0.302722	1.51716e-10
CK-Cd	miR7533a	15.4219	8.4747	-0.863746	1.11097e-06
CK-Cd	miR7545	65.1049	75.7636	0.218739	0.0022269
CK-Cd	miR7732-3p	241.493	381.445	0.659496	6.81483e-82
CK-Cd	miR7767-5p	36.7146	60.8482	0.728861	6.53178e-17
CK-Cd	miR812g	2.8916	2.2034	-0.392137	0.301522
CK-Cd	miR8155	86.5729	85.5095	-0.0178308	0.782123
CK-Cd	miR827	21.3804	9.6611	-1.14603	4.12569e-13	**
CK-Cd	miR845a	3.9431	2.8814	-0.45256	0.167566
CK-Cd	miR894	4067.88	4826.42	0.246676	2.26143e-165
CK-Cd	miR902c-3p	259.982	270.596	0.0577331	0.116589
CK-Cd	miR916	76.4961	75.2552	-0.0235949	0.73117
CK-Cd	miR952b	306.072	414.751	0.438374	2.29081e-43
Different members of miRNA family with differential expressed pattern during T. angustifolia response to Cd.
“sig-lable” means values are significantly different between two samples at P < 0.05 (one asterisks) or P < 0.01 (two asterisks).

## Sheet: Novel miRNA
pairwise	miR-name	CK-std	Cd-std	fold-change(log2 Cd/CK)	p-value	sig-lable
CK-Cd	novel_mir_1-3p	7.4481	8.6442	0.21486	0.311965
CK-Cd	novel_mir_10-5p	0.01	1.017	6.66818	0.000302772	**
CK-Cd	novel_mir_12-3p	3.3297	5.4238	0.703912	0.0161828
CK-Cd	novel_mir_13-5p	1705	1193.23	-0.51489	1.96745e-231
CK-Cd	novel_mir_15-5p	89.3769	54.4074	-0.716099	1.72615e-23
CK-Cd	novel_mir_16-5p	43.7246	24.4918	-0.836146	1.38089e-15
CK-Cd	novel_mir_18-3p	0.01	4.2373	8.727	2.06638e-15	**
CK-Cd	novel_mir_19-3p	2.1906	1.2712	-0.785135	0.0942538
CK-Cd	novel_mir_2-5p	90.516	73.0517	-0.309255	3.2193e-06
CK-Cd	novel_mir_20-5p	53.4509	41.9497	-0.349554	5.92526e-05
CK-Cd	novel_mir_22-3p	4.1183	5.2543	0.35145	0.209071
CK-Cd	novel_mir_23-3p	12.8808	17.6273	0.452589	0.00343524
CK-Cd	novel_mir_25-3p	26.8131	0.01	-11.3887	4.36722e-95	**
CK-Cd	novel_mir_29-5p	1.2267	0.01	-6.93864	4.74142e-05	**
CK-Cd	novel_mir_30-5p	1.3144	0.01	-7.03826	2.33113e-05	**
CK-Cd	novel_mir_31-3p	7.2728	0.01	-9.50637	2.5139e-26	**
CK-Cd	novel_mir_5-5p	2454.8	1829.26	-0.424345	1.77536e-233
CK-Cd	novel_mir_6-3p	2.4535	2.1187	-0.211662	0.59546
CK-Cd	novel_mir_7-3p	26.4626	29.1529	0.139685	0.219856
CK-Cd	novel_mir_8-5p	89.2893	68.1364	-0.390062	8.80904e-09
CK-Cd	novel_mir_9-3p	5.2575	3.2204	-0.707137	0.01711
Different members of miRNA family with differential expressed pattern during T. angustifolia response to Cd.
“sig-lable” means values are significantly different between two samples at P < 0.05 (one asterisks) or P < 0.01 (two asterisks).
