# Supplementary material for: Transcriptome-Wide Identification of miRNAs and Their Targets from Typha angustifolia by RNA-Seq and Their Response to Cadmium Stress
Source: PLoS One. 2015 Apr 29;10(4):e0125462. doi: 10.1371/journal.pone.0125462 (PMC4414455; doi:10.1371/journal.pone.0125462)
Supplement: S15 Table — Samples for small RNA sequencing were used in RT-qPCR analysis. U6 and Actin were used as internal reference genes for miRNA and target gene respectively. The expression levels of gene expression are presented as values relative to CK. Values are means of three independent experiments. Six biological replicates were analyzed in each set of experiments. (XLS) [file pone.0125462.s019.xls]

## Sheet: Sheet1
miR-name	fold-change(log2 Cd/CK)	Relative gene expression level (Cd/Ck)	Target fragement	Relative gene expression level (Cd/Ck)	Gene function
miR1862e	-1.04813	0.619431915096365±0.03915
miR4414b	-1.78821	0.509996676867405±0.01838	CL5275.Contig1_cattail	1.24±0.88	Unknown
miR529-3p	-1.09396	0.574743431630826±0.015	Unigene35908_cattail	1.54±0.21	Paspalum vaginatum clone StvCtg_05984 microsatellite sequence
miR827	-1.14603	0.521257865650367±0.0036	CL1727.Contig2_cattail	1.50±0.22	heat shock factor protein HSF8-like
			Unigene11691_cattail	2.49±0.31	Probable protein phosphatase 2C
novel_mir_10	6.66818	6.01272031006849±0.33654	CL7951.Contig1_cattail	0.35±0.04	Ribonuclease HI
novel_mir_18	8.727	7.86447676751821±0.29738	CL354.Contig1_cattail	0.33±0.07	Transcription factor bHLH137
novel_mir_25	-11.3887	0.211210181866577±0.01018	CL3870.Contig2_cattail	13.92±1.64	Oryza sativa Japonica Group genomic DNA, chromosome 8, BAC clone:OJ1014_E02
			Unigene23735_cattail	5.17±0.40	Phyllostachys edulis cDNA clone: bphyst008k09, full insert sequence
novel_mir_29	-6.93864	0.232751108274474±0.0027
novel_mir_30	-7.03826	0.192773118908297±0.00657	Unigene11164_cattail	3.66±0.50	Kinesin-like protein FLA10
novel_mir_31	-9.50637	0.129864350027046±0.01009	Unigene11819_cattail	13.28±0.75	Unknown
		Samples for small RNA sequencing were used in RT-qPCR analysis. U6 and Actin were used as internal reference genes for miRNA and target gene respectively.
		The expression levels of gene expression are presented as values relative to CK. Values are means of three independent experiments.
		Six biological replicates were analyzed in each set of experiments.
